# Supplementary material for: Whole Blood Proteome Dynamics Defines Predictive Diagnostic and Prognostic Signatures of Cryptococcal Infection
Source: Mol Cell Proteomics. 2025 Oct 7;24(11):101083. doi: 10.1016/j.mcpro.2025.101083 (PMC12664494; doi:10.1016/j.mcpro.2025.101083)
Supplement: SupplementaryTable S15 [file mmc5.xlsx]

## Sheet: Blood_all_proteins_supplemental
Supplemental Table 15: All proteins identified.
[7] 20250501_BL_CB_I_1.raw.PG.Quantity	[8] 20250501_BL_CB_I_2.raw.PG.Quantity	[9] 20250501_BL_CB_I_3.raw.PG.Quantity	[10] 20250501_BL_CB_I_4.raw.PG.Quantity	[11] 20250501_BL_CB_I_5.raw.PG.Quantity	[12] 20250501_BL_CB_I_6.raw.PG.Quantity	[13] 20250501_BL_CB_I_7.raw.PG.Quantity	[14] 20250501_BL_CB_I_8.raw.PG.Quantity	[15] 20250501_BL_CB_I_9.raw.PG.Quantity	[16] 20250501_BL_CB_I_10.raw.PG.Quantity	[17] 20250501_BL_CB_U_1.raw.PG.Quantity	[18] 20250501_BL_CB_U_2.raw.PG.Quantity	[19] 20250501_BL_CB_U_3.raw.PG.Quantity	[20] 20250501_BL_CB_U_4.raw.PG.Quantity	[21] 20250501_BL_CB_U_5.raw.PG.Quantity	[22] 20250501_BL_CB_U_6.raw.PG.Quantity	[23] 20250501_BL_CB_U_7.raw.PG.Quantity	[24] 20250501_BL_CB_U_8.raw.PG.Quantity	[25] 20250501_BL_CB_U_9.raw.PG.Quantity	[26] 20250501_BL_CB_U_10.raw.PG.Quantity	[27] 20250501_BL_Day1_I_1.raw.PG.Quantity	[28] 20250501_BL_Day1_I_2.raw.PG.Quantity	[29] 20250501_BL_Day1_I_3.raw.PG.Quantity	[30] 20250501_BL_Day1_I_4.raw.PG.Quantity	[31] 20250501_BL_Day1_I_5.raw.PG.Quantity	[32] 20250501_BL_Day1_U_1.raw.PG.Quantity	[33] 20250501_BL_Day1_U_2.raw.PG.Quantity	[34] 20250501_BL_Day1_U_3.raw.PG.Quantity	[35] 20250501_BL_Day1_U_4.raw.PG.Quantity	[36] 20250501_BL_Day1_U_5.raw.PG.Quantity	[37] 20250501_BL_Day4_I_1.raw.PG.Quantity	[38] 20250501_BL_Day4_I_2.raw.PG.Quantity	[39] 20250501_BL_Day4_I_3.raw.PG.Quantity	[40] 20250501_BL_Day4_I_4.raw.PG.Quantity	[41] 20250501_BL_Day4_I_5.raw.PG.Quantity	[42] 20250501_BL_Day4_U_1.raw.PG.Quantity	[43] 20250501_BL_Day4_U_2.raw.PG.Quantity	[44] 20250501_BL_Day4_U_3.raw.PG.Quantity	[45] 20250501_BL_Day4_U_4.raw.PG.Quantity	[46] 20250501_BL_Day4_U_5.raw.PG.Quantity	[47] 20250501_BL_Day8_I_1.raw.PG.Quantity	[48] 20250501_BL_Day8_I_2.raw.PG.Quantity	[49] 20250501_BL_Day8_I_3.raw.PG.Quantity	[50] 20250501_BL_Day8_I_4.raw.PG.Quantity	[51] 20250501_BL_Day8_I_5.raw.PG.Quantity	[52] 20250501_BL_Day8_U_1.raw.PG.Quantity	[53] 20250501_BL_Day8_U_2.raw.PG.Quantity	[54] 20250501_BL_Day8_U_3.raw.PG.Quantity	[55] 20250501_BL_Day8_U_4.raw.PG.Quantity	[56] 20250501_BL_Day8_U_5.raw.PG.Quantity
Day_20_Infected	Day_20_Infected	Day_20_Infected	Day_20_Infected	Day_20_Infected	Day_20_Infected	Day_20_Infected	Day_20_Infected	Day_20_Infected	Day_20_Infected	Day_20_Uninfected	Day_20_Uninfected	Day_20_Uninfected	Day_20_Uninfected	Day_20_Uninfected	Day_20_Uninfected	Day_20_Uninfected	Day_20_Uninfected	Day_20_Uninfected	Day_20_Uninfected	Day_1_Infected	Day_1_Infected	Day_1_Infected	Day_1_Infected	Day_1_Infected	Day_1_Uninfected	Day_1_Uninfected	Day_1_Uninfected	Day_1_Uninfected	Day_1_Uninfected	Day_4_Infected	Day_4_Infected	Day_4_Infected	Day_4_Infected	Day_4_Infected	Day_4_Uninfected	Day_4_Uninfected	Day_4_Uninfected	Day_4_Uninfected	Day_4_Uninfected	Day_8_Infected	Day_8_Infected	Day_8_Infected	Day_8_Infected	Day_8_Infected	Day_8_Uninfected	Day_8_Uninfected	Day_8_Uninfected	Day_8_Uninfected	Day_8_Uninfected
7.65743	NaN	NaN	NaN	8.07379	NaN	7.54197	NaN	8.74081	NaN	NaN	NaN	NaN	8.31885	8.8019	NaN	NaN	7.3618	NaN	NaN	7.74046	NaN	8.6714	7.90135	NaN	8.35644	8.53188	8.94587	NaN	7.99516	8.63187	7.96704	7.80397	NaN	NaN	7.71441	8.67304	NaN	9.07345	9.20295	8.47324	8.35029	8.24136	8.12604	8.68994	7.89902	8.88713	NaN	8.43638	8.04049
6.15868	NaN	NaN	6.9568	3.47371	7.12326	6.04843	6.74094	6.81552	6.83922	NaN	6.02853	NaN	NaN	6.2129	NaN	NaN	6.65028	NaN	8.94078	NaN	NaN	NaN	NaN	NaN	6.18307	NaN	NaN	NaN	6.02781	6.55325	NaN	6.95943	6.90264	NaN	NaN	NaN	NaN	NaN	7.29537	NaN	6.92284	NaN	6.58176	6.11039	NaN	NaN	NaN	NaN	5.81378
11.3125	9.68908	8.43683	12.2389	11.2419	9.80134	10.4606	11.1825	10.5902	10.931	9.32142	10.1928	8.52784	11.9291	11.6406	10.612	10.949	11.5983	10.1593	10.6174	11.2066	8.22801	7.18683	6.31218	11.5552	5.68716	NaN	6.77785	6.00338	5.3301	NaN	7.19785	NaN	NaN	5.63566	NaN	7.07726	7.02869	NaN	6.61163	NaN	7.00873	6.81992	11.7857	6.3188	6.84906	7.72255	6.38591	6.15993	11.8325
7.76695	7.52702	NaN	8.04386	8.03664	NaN	7.4834	7.23857	7.17181	7.40701	NaN	7.3241	NaN	7.77378	7.11771	7.44615	7.69686	7.92711	7.68478	NaN	7.45058	7.77062	NaN	NaN	7.09104	7.85323	7.7315	7.67923	NaN	NaN	6.82976	NaN	7.16663	7.64008	7.26203	NaN	6.84071	NaN	7.92739	NaN	NaN	6.92869	7.49893	7.47607	6.79287	7.08196	NaN	7.53139	8.07958	NaN
16.9583	16.8314	16.6903	16.8324	17.3153	16.7092	16.4269	16.9458	16.7514	16.978	16.898	16.832	16.8473	16.7442	16.6995	16.9454	17.0277	17.0153	16.8032	17.0992	16.897	16.6976	16.3391	15.8849	16.782	16.8138	16.7946	16.6661	16.0187	16.5571	16.403	16.9252	16.9593	16.149	16.9179	17.2157	16.9632	16.5504	16.6723	16.6097	16.5595	16.4699	16.4212	16.8699	15.9695	16.0951	16.7489	16.6386	16.6483	17.0543
6.59241	NaN	NaN	7.37705	NaN	7.66791	7.82089	NaN	7.20656	7.49416	NaN	NaN	NaN	NaN	7.04521	NaN	NaN	NaN	NaN	NaN	NaN	NaN	NaN	NaN	NaN	NaN	NaN	NaN	NaN	NaN	NaN	5.70484	NaN	NaN	NaN	NaN	NaN	NaN	NaN	NaN	NaN	NaN	NaN	NaN	NaN	6.61255	NaN	NaN	NaN	NaN
7.77728	NaN	7.54763	NaN	NaN	7.63628	7.88372	7.78113	7.92032	NaN	8.22372	NaN	NaN	7.92021	NaN	7.45423	7.75497	NaN	7.70695	NaN	7.17673	NaN	NaN	NaN	7.29457	NaN	NaN	NaN	NaN	NaN	NaN	NaN	6.66211	7.35397	6.96989	NaN	6.67782	NaN	NaN	NaN	NaN	6.68516	NaN	NaN	NaN	7.01371	NaN	6.62644	NaN	7.78448
NaN	NaN	NaN	NaN	NaN	NaN	NaN	7.46717	6.89625	NaN	NaN	6.75753	NaN	NaN	6.8799	6.63098	NaN	NaN	NaN	7.85944	7.31495	NaN	NaN	NaN	NaN	6.77448	NaN	7.35284	7.32036	NaN	7.58411	7.55401	6.67247	7.40252	6.95956	NaN	NaN	NaN	NaN	NaN	NaN	NaN	NaN	NaN	NaN	7.5283	NaN	7.49884	NaN	NaN
NaN	NaN	7.82156	NaN	NaN	8.66717	NaN	NaN	NaN	NaN	NaN	NaN	NaN	NaN	NaN	NaN	NaN	NaN	NaN	NaN	NaN	NaN	NaN	NaN	NaN	NaN	NaN	NaN	NaN	NaN	NaN	NaN	NaN	NaN	NaN	NaN	NaN	NaN	NaN	NaN	NaN	NaN	NaN	NaN	NaN	NaN	NaN	NaN	NaN	NaN
6.46514	NaN	NaN	7.49959	NaN	NaN	NaN	7.2567	7.33924	NaN	NaN	NaN	NaN	7.71191	NaN	NaN	6.21513	NaN	NaN	NaN	7.33194	NaN	NaN	7.10227	NaN	6.994	7.14811	7.45358	7.34672	NaN	5.88944	NaN	NaN	NaN	6.98683	NaN	7.73373	7.10485	NaN	7.62555	NaN	NaN	7.79079	NaN	NaN	NaN	7.61709	NaN	NaN	NaN
7.63846	NaN	7.99442	NaN	7.4267	NaN	7.49716	NaN	7.23074	7.7087	NaN	NaN	NaN	NaN	7.02724	NaN	NaN	NaN	6.36295	NaN	NaN	5.66739	NaN	NaN	NaN	NaN	6.92487	NaN	NaN	NaN	NaN	NaN	NaN	NaN	NaN	NaN	NaN	NaN	NaN	NaN	NaN	NaN	6.53022	7.35082	5.98624	NaN	NaN	NaN	NaN	NaN
4.25906	NaN	NaN	6.19268	NaN	NaN	7.53677	NaN	NaN	NaN	5.739	6.31395	NaN	6.42403	NaN	6.84806	5.19006	5.5573	NaN	5.1857	6.16128	6.61025	6.50285	6.20312	NaN	NaN	NaN	5.86013	NaN	6.67916	5.73142	NaN	5.89855	NaN	6.63368	NaN	6.2477	5.61019	6.40942	5.55202	NaN	5.7727	NaN	5.62238	NaN	5.68983	6.67426	6.66472	6.07696	5.9959
NaN	NaN	NaN	8.14248	NaN	NaN	8.72643	NaN	8.57608	NaN	NaN	NaN	NaN	7.69281	NaN	NaN	NaN	NaN	7.86578	NaN	7.84635	NaN	7.41654	6.95559	6.81714	8.33127	NaN	8.13719	NaN	NaN	8.37976	8.30241	NaN	NaN	NaN	NaN	8.34253	7.40143	NaN	8.64022	8.75564	8.51885	NaN	NaN	8.32527	8.46142	NaN	NaN	8.55722	8.04699
NaN	8.33686	NaN	NaN	8.85867	NaN	8.71193	8.5095	8.39521	NaN	8.9592	7.7798	NaN	NaN	8.42826	8.29458	8.82749	NaN	NaN	8.43884	NaN	NaN	NaN	NaN	7.86985	NaN	NaN	NaN	NaN	NaN	NaN	NaN	NaN	NaN	NaN	NaN	NaN	NaN	NaN	NaN	NaN	NaN	NaN	NaN	NaN	NaN	NaN	NaN	NaN	8.40863
NaN	7.96201	7.64338	8.28824	7.59652	7.17692	7.77077	7.71166	7.9944	8.31586	8.02161	7.87924	7.90587	7.77723	7.50728	7.63232	7.92731	7.14126	NaN	NaN	7.66958	7.50507	7.44597	7.86173	7.47921	7.45155	7.80224	NaN	7.7921	7.38185	8.24658	NaN	8.03999	7.59351	NaN	7.84077	7.56038	7.29405	7.72247	7.42725	8.1561	7.78798	7.46449	7.79797	8.12185	8.11941	7.19869	NaN	NaN	7.46073
7.63385	7.22355	7.29507	7.34044	6.36566	6.99188	7.56513	NaN	6.75233	6.88448	NaN	NaN	NaN	7.26713	7.08704	6.57778	8.02745	7.39625	6.96513	NaN	6.78645	7.47543	NaN	7.52115	NaN	7.37367	7.34214	7.72504	7.59038	7.10503	7.83532	8.16455	7.20859	8.16256	7.75941	7.94731	8.1204	7.91529	7.31965	8.4177	7.89307	7.39801	7.75822	8.20456	7.65741	7.9298	8.02049	NaN	8.01274	7.22198
9.06837	NaN	8.70485	7.89962	NaN	NaN	7.84046	NaN	NaN	8.7903	NaN	8.96536	8.14194	NaN	9.29856	NaN	NaN	NaN	9.38724	NaN	NaN	8.70104	NaN	NaN	NaN	NaN	NaN	NaN	NaN	9.12708	NaN	NaN	NaN	9.03149	9.29763	9.13789	9.17283	NaN	9.25974	NaN	9.37732	9.18999	8.61349	NaN	NaN	8.78161	NaN	9.02223	NaN	NaN
5.65687	NaN	NaN	NaN	NaN	NaN	6.12791	6.38585	6.38679	6.4344	NaN	6.63682	NaN	NaN	6.16261	5.43438	5.96654	6.67063	NaN	6.21844	6.55516	NaN	NaN	NaN	6.50312	NaN	NaN	NaN	NaN	NaN	NaN	NaN	NaN	6.7714	NaN	NaN	NaN	NaN	NaN	NaN	NaN	NaN	NaN	5.96949	7.03945	NaN	7.11772	NaN	NaN	6.90398
8.10141	7.64972	7.47365	7.81825	7.41292	6.67412	8.17027	8.14414	7.62817	8.02878	7.04942	8.00284	6.28691	7.67631	7.9233	7.35329	7.82585	6.94956	7.55099	6.70224	7.49742	NaN	NaN	NaN	8.27792	NaN	NaN	NaN	NaN	NaN	NaN	NaN	NaN	NaN	6.12797	NaN	6.23784	NaN	NaN	NaN	NaN	NaN	6.79089	8.76234	NaN	NaN	NaN	NaN	NaN	8.01428
7.8588	8.80681	8.24945	NaN	NaN	NaN	7.57493	8.22291	7.79267	NaN	7.85221	7.3584	NaN	8.00791	NaN	NaN	7.63712	NaN	8.01625	7.59193	8.32443	NaN	NaN	7.82838	7.12777	7.66129	NaN	NaN	8.11262	NaN	NaN	8.23198	8.21509	NaN	NaN	7.42527	8.07371	8.22223	8.20224	8.57283	NaN	8.68199	7.95906	8.40677	NaN	8.41288	NaN	8.07377	8.23515	8.26063
NaN	NaN	NaN	7.4405	NaN	NaN	7.52772	NaN	7.64475	NaN	NaN	NaN	NaN	NaN	NaN	7.39148	NaN	NaN	NaN	NaN	NaN	NaN	NaN	7.0511	7.28541	NaN	NaN	6.91935	NaN	7.59737	8.06286	NaN	6.68713	NaN	7.54517	NaN	NaN	NaN	NaN	NaN	NaN	7.32222	NaN	8.08276	7.45279	NaN	NaN	7.04771	8.26913	6.78994
8.45135	NaN	8.93801	7.36938	NaN	NaN	6.9514	NaN	NaN	NaN	NaN	7.53642	NaN	NaN	NaN	NaN	NaN	7.42993	8.11847	NaN	NaN	NaN	7.88918	NaN	NaN	NaN	7.89545	NaN	NaN	NaN	NaN	8.02388	8.07927	NaN	8.45487	7.82353	NaN	7.70439	NaN	NaN	7.57039	NaN	7.31609	NaN	NaN	7.4217	NaN	NaN	NaN	NaN
7.34263	7.65357	6.74972	7.41511	8.16033	7.29607	6.81628	7.22667	7.00676	7.14847	7.68106	NaN	7.01171	8.22981	7.25236	7.05484	7.18618	7.61903	NaN	7.33627	NaN	7.31739	7.76192	6.99461	7.61673	7.42875	7.49701	7.62587	7.05098	7.04451	NaN	6.97925	7.13999	7.164	7.35936	6.8471	7.26692	7.40916	6.68829	7.04623	6.82614	7.24089	7.62863	7.40976	6.64153	6.98857	9.28431	6.40973	7.25259	7.49784
6.81899	NaN	7.13843	5.67489	NaN	NaN	NaN	6.86266	6.2961	NaN	NaN	6.48829	NaN	6.46345	6.66434	NaN	6.91528	NaN	7.39078	5.99693	NaN	NaN	6.21933	7.00451	6.62209	5.96064	NaN	NaN	6.65758	NaN	6.79302	6.84063	6.07799	NaN	7.39876	NaN	NaN	NaN	7.31267	NaN	6.38228	6.62504	NaN	NaN	NaN	7.14807	NaN	6.11077	7.13053	NaN
9.88232	9.02283	8.82254	9.80417	8.95856	8.19052	10.0697	9.38429	9.7501	9.50008	8.31824	9.75717	NaN	9.69855	9.74762	8.05318	9.37854	9.15376	8.96952	8.81657	9.54129	9.03192	8.8845	9.63061	9.29287	9.13833	8.78124	9.84722	9.56418	9.63444	9.94916	9.93063	9.69977	9.31627	10.1146	9.77669	9.54603	9.37398	9.55616	9.90033	9.80742	9.92703	9.80367	10.1078	9.63753	10.2031	9.17629	9.84972	9.78269	9.80779
NaN	10.817	NaN	NaN	9.69781	NaN	11.8745	10.6476	NaN	NaN	NaN	10.5037	NaN	11.0033	7.50745	10.1189	11.8927	11.1256	NaN	10.0393	NaN	10.8087	10.5743	NaN	NaN	11.6337	11.5137	NaN	NaN	11.3267	11.9902	NaN	NaN	11.5757	NaN	NaN	12.4673	12.0254	12.681	10.9422	12.1961	11.5488	11.9436	NaN	11.3902	NaN	11.6115	10.9501	NaN	11.0301
8.86492	NaN	9.82517	NaN	NaN	NaN	8.62869	NaN	NaN	9.83447	NaN	10.114	9.46635	8.82134	10.0378	NaN	9.59571	NaN	9.4938	NaN	NaN	10.3238	NaN	10.7286	NaN	10.6064	10.6398	NaN	10.5633	10.1087	10.9305	10.0828	NaN	NaN	NaN	10.7437	10.4539	10.2745	NaN	10.0268	NaN	NaN	10.2905	NaN	10.3517	10.553	10.6648	NaN	10.2513	NaN
11.108	12.0105	11.0687	11.3017	12.1168	12.1861	11.8691	11.8502	12.4489	11.9735	11.9823	11.8442	12.7519	12.0457	12.0528	12.0253	11.8101	12.7143	11.486	11.9784	12.2905	NaN	NaN	10.8062	12.5479	NaN	NaN	NaN	NaN	NaN	NaN	NaN	NaN	NaN	NaN	NaN	NaN	NaN	NaN	NaN	NaN	NaN	NaN	12.382	NaN	10.5929	10.0004	NaN	NaN	12.3675
NaN	NaN	NaN	8.65452	NaN	NaN	NaN	NaN	NaN	NaN	NaN	7.47968	NaN	7.88708	7.77866	7.53459	NaN	NaN	7.68084	NaN	6.97044	NaN	NaN	8.06895	NaN	NaN	8.45223	8.75164	NaN	NaN	7.9431	NaN	7.85867	NaN	7.92375	7.81114	8.01292	7.89131	NaN	8.36198	8.53278	8.22787	8.40497	7.53867	NaN	NaN	NaN	NaN	8.32876	NaN
NaN	NaN	8.90171	NaN	NaN	9.50459	9.2908	7.82587	NaN	NaN	NaN	9.71793	NaN	NaN	NaN	NaN	NaN	NaN	NaN	6.83883	NaN	NaN	NaN	NaN	NaN	NaN	NaN	NaN	NaN	NaN	NaN	NaN	NaN	NaN	NaN	NaN	NaN	NaN	NaN	NaN	NaN	NaN	NaN	6.59424	NaN	NaN	NaN	NaN	NaN	NaN
7.76776	NaN	NaN	7.63435	NaN	NaN	7.50039	7.68566	7.86145	NaN	NaN	NaN	NaN	7.52476	NaN	7.59793	7.90394	7.22882	7.56126	7.51505	NaN	6.9989	6.99222	NaN	NaN	NaN	7.27927	NaN	NaN	7.33778	NaN	NaN	NaN	NaN	NaN	NaN	6.98133	7.92894	NaN	8.33474	7.9069	7.85406	NaN	NaN	7.35599	NaN	NaN	7.05461	8.02826	6.98914
8.07717	NaN	7.95507	7.64321	7.63606	NaN	7.55874	7.38082	7.8793	8.20379	7.26916	NaN	NaN	7.68817	NaN	NaN	7.42123	7.09462	7.98818	NaN	NaN	6.51262	NaN	NaN	NaN	7.01231	NaN	NaN	NaN	NaN	7.88637	8.2947	7.75205	7.54043	NaN	NaN	7.53207	7.57656	NaN	7.46258	NaN	NaN	6.73673	7.36029	7.48351	NaN	NaN	NaN	NaN	NaN
9.17516	9.53846	9.35009	9.69381	8.80044	9.24817	9.09578	8.9968	9.52266	8.78821	9.70573	8.89139	NaN	8.9394	9.01349	9.34595	9.45571	9.2283	9.45175	NaN	NaN	9.03999	8.89469	8.36904	9.44978	8.88238	9.07611	9.50293	9.14412	9.21869	9.76316	NaN	9.08279	9.10461	9.24224	9.38677	9.57109	9.13867	9.01496	9.11164	9.78786	9.30015	9.14651	NaN	9.47628	9.30805	NaN	8.97918	9.32437	NaN
7.66371	NaN	NaN	NaN	7.47463	NaN	7.79401	7.38343	7.78803	8.07196	NaN	7.33902	NaN	8.08448	7.7306	NaN	6.9805	NaN	NaN	NaN	NaN	NaN	NaN	7.82691	NaN	7.87767	NaN	8.12936	NaN	NaN	NaN	8.13063	7.59705	7.91672	NaN	8.43222	8.54072	NaN	8.25449	8.50385	8.15296	7.8614	NaN	8.02567	NaN	8.02241	NaN	NaN	NaN	NaN
9.61732	9.46091	8.32339	7.99315	8.33514	7.89817	7.96496	7.26426	7.61668	8.98328	NaN	8.37121	6.73834	7.94118	8.43756	8.35332	8.22546	7.45913	8.10952	NaN	7.52644	NaN	7.65249	7.36252	7.67897	8.3822	9.24729	8.56752	8.58268	7.72368	NaN	8.94073	7.36151	9.01887	NaN	9.16028	7.82108	8.16814	9.66991	NaN	8.77761	8.32353	8.548	7.95395	8.0019	8.5981	NaN	NaN	8.59937	NaN
NaN	NaN	NaN	NaN	NaN	9.51875	NaN	NaN	NaN	NaN	NaN	NaN	NaN	NaN	NaN	NaN	NaN	NaN	NaN	NaN	9.90955	9.62392	10.1802	9.45015	NaN	NaN	10.1158	9.62553	NaN	NaN	NaN	NaN	NaN	9.54113	NaN	NaN	9.55265	NaN	9.36866	9.02451	NaN	9.49766	9.7413	NaN	NaN	NaN	9.56099	NaN	9.69189	NaN
NaN	7.58356	9.24261	NaN	NaN	9.51855	NaN	8.21102	NaN	NaN	7.66843	NaN	7.21893	7.12854	NaN	8.31093	NaN	9.23419	7.89571	8.99556	NaN	NaN	NaN	NaN	NaN	NaN	8.83311	NaN	NaN	8.50406	NaN	NaN	NaN	NaN	NaN	NaN	NaN	NaN	NaN	NaN	NaN	NaN	NaN	NaN	NaN	6.71864	NaN	NaN	8.1207	NaN
NaN	NaN	7.95278	8.97289	NaN	NaN	8.89073	7.91612	8.53492	7.77203	NaN	7.95913	NaN	7.97532	8.15447	8.0401	8.52513	8.8434	7.95166	NaN	8.29626	8.37311	NaN	7.85966	NaN	NaN	8.30018	8.54413	8.46186	NaN	8.26789	8.36041	8.09296	NaN	7.95972	7.40768	8.56069	NaN	NaN	NaN	7.84452	8.60127	8.27551	8.42145	8.63546	8.2909	8.44013	8.06273	8.69348	8.58044
8.07635	8.2854	8.27186	5.84647	7.29088	7.89978	7.55031	NaN	7.04842	8.08519	NaN	7.9477	7.45844	7.93521	7.9378	6.815	7.9167	7.45302	8.6875	7.72454	6.78153	NaN	NaN	NaN	8.13458	NaN	NaN	NaN	NaN	NaN	NaN	8.6421	NaN	NaN	NaN	NaN	NaN	NaN	NaN	NaN	NaN	NaN	NaN	NaN	8.3597	NaN	NaN	NaN	NaN	NaN
7.71994	NaN	9.49383	NaN	6.81793	8.06051	NaN	8.5621	NaN	NaN	NaN	7.16014	NaN	7.74349	NaN	7.98754	7.80191	NaN	8.19973	NaN	NaN	NaN	NaN	NaN	NaN	7.76086	NaN	NaN	NaN	NaN	NaN	NaN	NaN	NaN	NaN	NaN	NaN	NaN	8.67986	NaN	NaN	NaN	NaN	NaN	NaN	7.98831	NaN	NaN	NaN	8.05421
8.17394	NaN	7.4014	7.38297	8.1118	8.21529	7.90575	7.72802	7.34482	NaN	NaN	8.14966	NaN	7.95525	8.50695	NaN	7.40133	7.91964	7.45108	7.72695	NaN	NaN	NaN	NaN	8.37918	NaN	NaN	NaN	NaN	NaN	NaN	NaN	NaN	NaN	NaN	NaN	NaN	NaN	NaN	NaN	NaN	NaN	NaN	8.37496	NaN	NaN	NaN	NaN	NaN	8.3142
NaN	7.70415	7.69347	8.88238	7.63315	NaN	NaN	7.23525	7.16717	8.52103	7.60782	NaN	NaN	7.14384	7.22823	NaN	7.71363	7.61155	NaN	NaN	NaN	NaN	NaN	NaN	NaN	6.72007	NaN	NaN	NaN	NaN	NaN	NaN	NaN	7.19066	NaN	NaN	NaN	NaN	NaN	8.1702	NaN	NaN	7.16684	7.60278	NaN	NaN	NaN	NaN	NaN	NaN
5.50851	NaN	NaN	NaN	NaN	7.87059	NaN	NaN	NaN	NaN	6.91264	6.36994	NaN	6.17783	6.46915	6.90112	6.392	NaN	6.78799	6.60475	6.14262	NaN	NaN	6.37101	6.72197	NaN	NaN	5.58475	NaN	NaN	NaN	NaN	6.04726	NaN	NaN	NaN	NaN	NaN	NaN	NaN	NaN	NaN	NaN	NaN	5.66915	5.98215	NaN	NaN	NaN	NaN
9.19862	9.13955	9.26564	9.56258	NaN	9.47454	9.16077	9.38923	9.21298	9.23086	9.90214	9.15531	9.77386	9.03092	9.48528	NaN	9.03226	9.70578	8.95862	NaN	NaN	9.65964	9.65917	9.58664	8.34764	9.67643	NaN	9.70197	9.71805	9.65584	9.82732	9.7129	9.8444	9.97968	9.81003	9.76312	NaN	9.91639	9.79064	10.037	9.86319	10.0995	9.99468	9.01977	9.87313	9.51272	10.4864	9.86868	9.92853	9.1593
NaN	NaN	NaN	7.44033	NaN	NaN	NaN	NaN	8.58765	NaN	NaN	NaN	NaN	NaN	NaN	NaN	NaN	NaN	NaN	NaN	NaN	8.24359	NaN	NaN	7.82325	NaN	7.25564	8.60757	NaN	8.12963	9.49285	NaN	NaN	NaN	7.94041	NaN	9.14779	6.99329	NaN	NaN	NaN	NaN	9.22951	8.98548	8.9427	NaN	7.97828	8.55473	9.78844	8.46916
NaN	NaN	8.95866	8.41249	8.16584	9.76659	8.92075	NaN	8.48838	7.76315	9.25385	7.86654	8.96407	8.21576	7.99851	9.45892	8.58192	NaN	8.89038	9.35689	NaN	NaN	NaN	8.0722	NaN	NaN	NaN	8.64299	NaN	NaN	NaN	NaN	7.61231	8.73903	NaN	8.59097	NaN	NaN	NaN	NaN	8.505	NaN	8.7563	7.41361	8.49134	9.05873	9.37376	8.87375	8.60457	NaN
NaN	NaN	NaN	NaN	NaN	NaN	NaN	NaN	6.76739	NaN	NaN	6.11173	NaN	7.55496	5.95355	NaN	5.7157	6.81031	NaN	NaN	NaN	NaN	NaN	NaN	NaN	NaN	NaN	6.67979	NaN	6.62973	NaN	6.81609	NaN	6.97632	NaN	NaN	NaN	NaN	NaN	NaN	NaN	NaN	5.91919	NaN	NaN	NaN	6.67503	NaN	5.96665	NaN
15.0421	15.2522	15.6727	14.7415	14.5817	16.1386	14.7163	14.7004	15.2319	14.76	15.5308	14.7357	16.1463	NaN	15.6467	15.3954	14.9355	15.5464	15.1626	15.5277	15.8566	14.7153	15.0776	14.597	15.4254	14.6949	14.7683	14.6167	14.8672	14.8509	14.8639	14.9948	14.6896	14.959	15.0831	15.3737	14.7771	14.906	15.1577	15.0866	14.6289	14.8088	14.9404	NaN	14.7219	14.7621	15.3411	14.7395	14.8356	15.0011
7.52666	7.45801	6.64508	NaN	4.58383	NaN	4.8402	7.96261	6.74791	6.75312	NaN	7.63472	NaN	NaN	NaN	6.43105	NaN	7.79485	8.95422	7.61922	NaN	NaN	NaN	NaN	NaN	NaN	NaN	NaN	NaN	NaN	NaN	NaN	NaN	NaN	NaN	NaN	NaN	NaN	NaN	NaN	NaN	NaN	NaN	NaN	NaN	NaN	NaN	NaN	NaN	NaN
10.5671	NaN	NaN	9.95134	10.1052	NaN	9.99423	NaN	NaN	9.36861	NaN	10.764	10.6388	NaN	10.3708	10.1833	NaN	10.6334	10.0317	10.5392	10.1768	NaN	10.6715	9.92807	10.5066	NaN	NaN	NaN	NaN	10.8929	10.9631	11.2074	10.3119	10.215	NaN	10.7246	10.3582	NaN	10.508	11.5398	10.5235	10.2303	9.1287	NaN	9.44507	9.57974	NaN	9.98137	NaN	9.70567
NaN	NaN	NaN	NaN	NaN	NaN	NaN	NaN	NaN	NaN	NaN	NaN	NaN	NaN	NaN	NaN	NaN	NaN	NaN	NaN	NaN	NaN	NaN	NaN	NaN	NaN	NaN	NaN	NaN	NaN	NaN	NaN	6.16442	NaN	NaN	NaN	NaN	NaN	NaN	NaN	NaN	NaN	NaN	NaN	NaN	NaN	NaN	NaN	NaN	NaN
10.6598	10.6464	NaN	9.22641	9.28451	9.13233	8.5972	7.91808	8.68949	9.9441	NaN	8.96089	8.22216	9.32248	8.43323	8.95997	9.23954	8.68683	NaN	11.4999	NaN	NaN	8.4216	NaN	8.7224	9.37605	10.8804	10.3354	NaN	9.74782	9.24384	9.62915	9.23759	10.0723	NaN	10.7264	NaN	9.76358	10.5273	NaN	9.85933	9.26406	9.65346	7.68569	9.51403	9.47591	10.7435	9.18591	9.85971	8.2279
NaN	NaN	NaN	NaN	8.86917	NaN	NaN	NaN	9.31841	NaN	NaN	8.75519	NaN	NaN	NaN	NaN	NaN	NaN	NaN	NaN	NaN	NaN	NaN	8.91229	NaN	NaN	NaN	NaN	NaN	9.69035	NaN	NaN	NaN	9.73125	NaN	NaN	8.64218	NaN	NaN	NaN	NaN	NaN	9.14878	NaN	NaN	9.08214	NaN	NaN	NaN	NaN
12.4682	12.2328	12.4894	NaN	12.4085	12.2808	13.2233	12.4717	13.6125	11.9018	12.6281	NaN	11.8478	NaN	12.2267	12.4891	NaN	12.5338	12.2788	13.1509	NaN	NaN	11.1941	11.1743	12.0649	NaN	11.01	11.5655	11.7863	11.644	12.2821	NaN	11.7241	11.7404	12.3512	12.0614	12.0902	NaN	NaN	11.0744	12.5231	NaN	12.0005	NaN	NaN	11.9122	12.2793	12.0497	12.1402	12.9585
NaN	10.1117	10.374	9.25404	NaN	10.3002	NaN	8.35738	9.15966	8.62651	NaN	7.80485	8.97501	6.63728	7.84007	8.00137	7.95638	NaN	NaN	NaN	9.90653	8.43937	8.65632	8.5119	NaN	NaN	8.97131	8.3935	NaN	8.7405	NaN	NaN	NaN	NaN	NaN	8.2656	NaN	NaN	NaN	8.44949	NaN	8.00141	8.64522	8.72535	8.63911	NaN	NaN	8.00743	NaN	8.18509
10.8606	11.6458	NaN	12.5816	12.4565	12.1874	11.7819	12.6479	11.2959	12.5265	NaN	12.3376	12.3414	12.083	12.1339	NaN	11.1346	12.3934	12.2687	12.0548	NaN	NaN	NaN	13.1029	13.2197	12.0419	13.01	12.5232	12.3947	12.9733	NaN	12.1679	12.7691	NaN	12.9798	NaN	12.7845	12.7456	11.3293	12.8866	11.4585	12.5986	12.554	12.5182	12.1379	12.4057	13.0562	NaN	12.3889	12.7225
9.69763	10.4921	9.47758	8.47784	7.3232	9.51526	7.23645	6.57286	7.63315	9.38841	7.15315	7.8223	6.22557	7.47523	NaN	7.41171	8.24788	6.51089	7.68408	8.29744	6.61137	6.666	NaN	6.35613	7.20779	7.27034	8.74726	8.55989	7.72106	7.70637	7.70309	8.00279	NaN	7.53676	6.63448	8.38636	7.64413	7.47404	7.79753	6.61491	8.43964	6.96581	7.694	7.32594	7.66932	8.11334	NaN	7.23048	7.60978	7.34588
NaN	NaN	NaN	9.42949	NaN	NaN	9.21757	9.43341	9.16151	NaN	NaN	NaN	NaN	NaN	8.57583	8.94839	9.80433	NaN	NaN	NaN	NaN	NaN	NaN	9.07148	NaN	NaN	NaN	9.12295	8.90129	9.25604	9.58354	NaN	NaN	8.98658	NaN	NaN	NaN	NaN	NaN	NaN	NaN	NaN	NaN	9.93381	9.27947	NaN	10.1101	NaN	9.71543	NaN
NaN	NaN	NaN	NaN	NaN	NaN	NaN	NaN	NaN	NaN	NaN	NaN	NaN	NaN	NaN	NaN	NaN	NaN	NaN	NaN	NaN	NaN	NaN	NaN	NaN	NaN	NaN	NaN	NaN	NaN	NaN	NaN	NaN	NaN	NaN	NaN	NaN	NaN	NaN	NaN	NaN	NaN	NaN	NaN	NaN	NaN	NaN	NaN	NaN	NaN
NaN	NaN	NaN	NaN	NaN	NaN	NaN	NaN	NaN	NaN	NaN	NaN	NaN	NaN	NaN	NaN	NaN	NaN	NaN	NaN	NaN	NaN	9.10239	NaN	NaN	NaN	NaN	NaN	NaN	NaN	11.4296	NaN	NaN	NaN	NaN	NaN	11.1	NaN	NaN	NaN	NaN	NaN	NaN	NaN	NaN	NaN	NaN	NaN	NaN	NaN
NaN	NaN	NaN	NaN	NaN	NaN	NaN	NaN	NaN	NaN	NaN	NaN	NaN	NaN	NaN	NaN	8.27157	NaN	NaN	NaN	NaN	8.41635	NaN	NaN	NaN	NaN	NaN	NaN	NaN	NaN	NaN	NaN	NaN	NaN	NaN	NaN	NaN	NaN	NaN	NaN	NaN	NaN	NaN	NaN	NaN	NaN	NaN	NaN	NaN	NaN
NaN	NaN	NaN	NaN	NaN	NaN	NaN	NaN	NaN	NaN	7.56018	NaN	NaN	NaN	NaN	NaN	6.33045	NaN	NaN	NaN	NaN	NaN	NaN	NaN	NaN	NaN	NaN	6.32524	NaN	NaN	NaN	6.87181	6.43685	NaN	7.67197	NaN	NaN	NaN	NaN	NaN	NaN	NaN	NaN	NaN	NaN	NaN	NaN	NaN	NaN	NaN
11.8365	12.5424	12.4018	12.2287	12.2953	12.2658	12.3692	12.3653	12.1853	12.1031	12.8006	12.6279	16.4341	12.199	12.346	12.568	12.4534	14.6272	12.3769	12.6155	NaN	12.7973	12.8272	11.2788	12.6641	12.7728	13.1345	12.7827	12.8188	12.7425	NaN	12.3597	12.8019	12.6215	14.1369	12.5566	12.7846	13.088	13.2191	12.9122	NaN	12.4907	12.762	13.3633	13.3413	NaN	13.2293	13.0224	13.0075	12.4399
NaN	NaN	NaN	NaN	NaN	NaN	NaN	7.43759	NaN	NaN	NaN	NaN	NaN	NaN	NaN	NaN	NaN	NaN	NaN	NaN	NaN	NaN	NaN	NaN	NaN	NaN	NaN	NaN	NaN	NaN	NaN	NaN	NaN	NaN	NaN	NaN	NaN	7.25577	NaN	NaN	NaN	NaN	NaN	NaN	NaN	NaN	NaN	NaN	NaN	NaN
NaN	NaN	NaN	NaN	NaN	NaN	NaN	NaN	NaN	9.1509	NaN	NaN	NaN	NaN	6.3317	NaN	NaN	NaN	NaN	NaN	NaN	NaN	NaN	NaN	9.09483	NaN	NaN	NaN	NaN	NaN	NaN	9.57257	9.3039	NaN	9.46593	9.88487	NaN	NaN	NaN	NaN	9.68091	NaN	NaN	NaN	NaN	9.38159	NaN	NaN	NaN	NaN
NaN	NaN	NaN	NaN	NaN	NaN	NaN	NaN	NaN	NaN	NaN	NaN	NaN	NaN	NaN	NaN	NaN	NaN	NaN	NaN	NaN	NaN	NaN	7.24463	NaN	NaN	10.4651	NaN	NaN	NaN	NaN	NaN	NaN	NaN	NaN	NaN	NaN	NaN	NaN	NaN	NaN	NaN	NaN	NaN	NaN	NaN	NaN	NaN	NaN	NaN
12.2661	12.0558	NaN	NaN	NaN	12.2018	12.3264	12.1906	12.2307	12.033	12.6007	12.3779	12.4791	NaN	12.02	12.3264	12.2914	NaN	12.1231	NaN	11.8129	NaN	NaN	12.0547	11.8524	11.9907	NaN	NaN	NaN	NaN	12.0654	12.0322	11.8566	12.3073	12.0296	12.081	12.2502	12.0354	NaN	12.2883	11.9875	NaN	NaN	NaN	12.2714	11.8942	NaN	12.1274	NaN	12.0823
NaN	NaN	8.89275	NaN	NaN	NaN	8.78284	8.8933	8.75798	NaN	NaN	NaN	NaN	NaN	NaN	NaN	8.89958	NaN	NaN	NaN	NaN	NaN	NaN	NaN	NaN	NaN	NaN	NaN	10.2965	9.94663	NaN	NaN	NaN	9.85602	NaN	NaN	10.4603	NaN	NaN	NaN	NaN	10.308	NaN	NaN	10.4579	NaN	NaN	NaN	NaN	NaN
10.3468	9.78345	9.98832	10.2453	NaN	11.1167	10.3801	10.2694	10.3307	10.2175	10.8092	9.97974	10.0334	10.1523	10.2629	10.6543	9.77855	9.19432	10.2774	9.72558	10.0015	NaN	NaN	NaN	10.3342	NaN	NaN	NaN	NaN	NaN	NaN	NaN	NaN	NaN	NaN	NaN	NaN	NaN	NaN	NaN	NaN	NaN	NaN	10.2702	NaN	NaN	NaN	NaN	NaN	10.4261
NaN	NaN	NaN	NaN	NaN	NaN	NaN	NaN	NaN	NaN	NaN	NaN	NaN	NaN	NaN	NaN	NaN	NaN	8.24667	NaN	NaN	NaN	NaN	NaN	NaN	NaN	NaN	NaN	NaN	NaN	NaN	NaN	NaN	NaN	NaN	NaN	NaN	NaN	NaN	NaN	NaN	NaN	NaN	NaN	NaN	NaN	NaN	NaN	NaN	NaN
9.97997	10.6765	NaN	NaN	9.73967	11.9807	NaN	NaN	10.3296	NaN	NaN	10.2354	NaN	10.652	NaN	NaN	NaN	10.4181	NaN	NaN	NaN	10.1511	NaN	10.2932	NaN	10.0343	NaN	NaN	10.1375	NaN	10.0774	NaN	9.5763	10.2658	NaN	NaN	NaN	NaN	NaN	9.91142	10.0389	10.2892	NaN	NaN	10.1002	9.88875	NaN	NaN	NaN	NaN
NaN	NaN	NaN	NaN	NaN	NaN	NaN	NaN	NaN	NaN	NaN	NaN	NaN	NaN	9.0492	NaN	NaN	NaN	NaN	NaN	NaN	NaN	NaN	NaN	NaN	NaN	NaN	NaN	NaN	NaN	NaN	NaN	NaN	NaN	NaN	NaN	NaN	NaN	NaN	NaN	6.59462	NaN	NaN	NaN	NaN	NaN	NaN	NaN	NaN	NaN
NaN	NaN	NaN	NaN	NaN	NaN	NaN	NaN	NaN	NaN	NaN	NaN	NaN	7.97801	NaN	NaN	NaN	NaN	NaN	NaN	NaN	10.0989	NaN	NaN	NaN	NaN	NaN	NaN	NaN	NaN	NaN	NaN	NaN	NaN	NaN	NaN	NaN	NaN	NaN	NaN	NaN	NaN	NaN	NaN	NaN	NaN	10.5733	NaN	NaN	NaN
NaN	NaN	NaN	NaN	NaN	NaN	NaN	NaN	NaN	NaN	NaN	NaN	NaN	NaN	NaN	NaN	NaN	NaN	NaN	NaN	NaN	NaN	NaN	NaN	NaN	NaN	NaN	NaN	NaN	NaN	NaN	NaN	NaN	NaN	NaN	NaN	NaN	NaN	NaN	5.03035	NaN	NaN	NaN	NaN	9.36385	NaN	NaN	NaN	NaN	NaN
12.4197	14.0703	14.6309	13.761	12.322	15.6131	12.9377	13.0543	13.7645	12.4299	13.3058	12.6794	11.9985	11.1791	12.4541	12.7109	11.9407	12.5425	12.2375	12.0464	12.0193	12.1749	12.6812	12.2032	11.8161	12.6555	12.2804	11.9018	11.7974	12.7226	12.4592	11.9683	11.3345	12.4549	10.8912	12.1087	NaN	12.304	12.0268	11.9765	12.2801	11.7791	12.7068	12.0266	11.7661	12.3386	12.4097	12.2237	11.6547	12.6113
NaN	NaN	NaN	7.9707	NaN	7.91603	NaN	NaN	7.8129	6.58817	NaN	NaN	NaN	8.19603	7.71383	NaN	7.29715	7.44168	NaN	NaN	NaN	NaN	NaN	NaN	NaN	NaN	NaN	NaN	NaN	NaN	NaN	NaN	NaN	NaN	NaN	NaN	NaN	7.42779	NaN	NaN	NaN	NaN	7.03244	NaN	NaN	7.30368	8.36866	NaN	NaN	8.22549
NaN	8.55333	NaN	NaN	NaN	NaN	NaN	NaN	NaN	NaN	NaN	NaN	NaN	NaN	NaN	NaN	NaN	NaN	NaN	8.08174	NaN	NaN	NaN	NaN	NaN	NaN	NaN	NaN	NaN	NaN	NaN	NaN	NaN	NaN	NaN	NaN	NaN	NaN	NaN	NaN	NaN	NaN	NaN	NaN	NaN	12.4408	10.8564	NaN	NaN	NaN
NaN	NaN	NaN	NaN	NaN	NaN	NaN	NaN	NaN	NaN	NaN	NaN	NaN	NaN	NaN	NaN	NaN	NaN	8.30286	NaN	NaN	NaN	NaN	NaN	NaN	NaN	NaN	NaN	NaN	NaN	NaN	NaN	NaN	NaN	NaN	NaN	NaN	NaN	NaN	NaN	NaN	NaN	NaN	NaN	NaN	NaN	NaN	NaN	NaN	NaN
NaN	NaN	NaN	7.54083	NaN	NaN	NaN	NaN	7.63612	7.93274	NaN	6.65512	NaN	7.96721	8.15547	NaN	7.52034	7.15799	7.22188	NaN	7.57011	NaN	NaN	7.48203	7.69759	8.07273	NaN	7.6603	8.17465	8.19328	8.03843	8.64317	7.08889	8.48253	8.31824	8.26763	NaN	8.35368	8.40581	NaN	7.87368	8.02919	8.04904	8.04103	8.1627	8.09806	NaN	NaN	NaN	7.72316
9.19545	9.29386	9.65388	9.06483	8.78223	10.4386	8.42104	9.08652	8.84747	9.20397	9.17335	8.8217	9.39529	8.35271	8.66898	9.21693	NaN	9.00646	9.27504	8.83614	8.92774	NaN	9.27126	NaN	9.14524	9.25792	9.1676	9.08527	NaN	9.06259	9.18131	9.20123	8.95067	9.21647	9.30862	8.9767	8.75594	8.70062	9.23535	9.15993	NaN	9.13244	9.37968	9.03397	9.32054	8.9151	NaN	9.06732	9.07041	9.21598
6.8115	NaN	NaN	NaN	NaN	NaN	NaN	NaN	6.61711	NaN	NaN	NaN	NaN	NaN	NaN	NaN	NaN	NaN	NaN	NaN	NaN	5.78	NaN	6.72318	5.63166	5.80959	NaN	NaN	NaN	6.01513	7.11542	6.97555	6.24407	NaN	6.83499	NaN	NaN	NaN	NaN	NaN	6.91193	6.34996	NaN	NaN	6.54662	6.36599	NaN	NaN	6.44553	NaN
7.54576	NaN	7.64672	7.29195	7.20933	7.62017	7.60374	7.89451	7.71781	7.07587	7.54513	7.15265	NaN	7.7855	7.81657	6.63506	7.39261	7.37924	7.92777	7.55354	7.51735	7.17756	NaN	NaN	5.51147	NaN	6.31459	7.4139	NaN	NaN	NaN	NaN	7.57273	NaN	NaN	7.53757	7.00658	6.93315	NaN	6.73394	8.12285	7.81916	6.94927	7.23093	7.92783	8.24384	7.67767	8.10514	7.7	7.32192
7.11199	NaN	7.70672	6.96444	6.40364	8.54827	NaN	7.21194	6.65029	6.98607	NaN	7.55136	7.78329	6.64214	NaN	7.85986	7.16215	7.57546	NaN	NaN	6.60085	7.10621	7.15404	7.31722	NaN	NaN	NaN	NaN	7.59759	NaN	NaN	NaN	7.34943	7.40403	NaN	NaN	6.86197	NaN	NaN	NaN	NaN	NaN	NaN	NaN	NaN	NaN	NaN	NaN	NaN	6.46641
8.45361	NaN	8.41552	NaN	7.68682	8.3447	8.30139	8.34419	8.60231	8.39606	NaN	8.23502	NaN	7.87281	7.90324	8.66382	NaN	8.86163	8.78186	8.16757	8.30582	8.27686	NaN	8.30336	7.71089	NaN	8.37604	8.40362	8.3164	7.73894	8.49844	NaN	7.89676	8.05401	7.27876	8.76659	8.43589	8.15082	8.04835	8.14571	NaN	8.28886	8.00088	7.92596	8.06495	NaN	8.5188	NaN	8.27869	8.1278
NaN	NaN	NaN	7.85634	NaN	NaN	7.69916	NaN	NaN	NaN	NaN	NaN	NaN	7.81105	NaN	NaN	NaN	7.82772	NaN	NaN	NaN	NaN	NaN	NaN	NaN	NaN	NaN	NaN	NaN	NaN	NaN	NaN	NaN	8.5462	NaN	7.9462	8.68578	8.50953	NaN	8.83102	NaN	8.55364	NaN	NaN	NaN	8.2761	8.68732	NaN	9.3069	NaN
8.54127	8.84691	10.4247	9.00596	11.2795	NaN	8.88047	8.79129	8.90073	8.91803	9.38213	9.47637	9.85714	9.10997	NaN	11.352	9.1348	9.45339	NaN	8.62307	9.25236	NaN	NaN	8.95214	NaN	9.1342	NaN	8.37494	NaN	8.9093	NaN	NaN	NaN	NaN	NaN	NaN	NaN	8.32355	9.19447	9.07487	8.46371	NaN	8.59659	8.50543	8.85104	NaN	9.42284	NaN	8.71106	8.0985
NaN	NaN	NaN	6.18652	NaN	5.92273	NaN	6.81283	6.46497	NaN	6.21989	NaN	NaN	6.5615	NaN	5.97846	NaN	NaN	5.12089	6.14443	5.55333	6.80047	NaN	NaN	6.00038	6.82075	NaN	6.73308	NaN	6.2095	6.68754	6.23102	6.51524	6.38793	6.58416	NaN	6.0139	6.09755	NaN	NaN	6.42146	6.21712	5.45066	6.91337	NaN	NaN	5.84003	NaN	7.19512	6.02078
8.60868	8.06561	NaN	7.78932	NaN	7.81787	7.86125	NaN	NaN	8.25378	NaN	7.77247	8.40271	7.94938	7.50773	NaN	NaN	7.77539	8.15262	7.09659	NaN	8.95898	NaN	9.19045	NaN	NaN	NaN	8.33505	NaN	NaN	NaN	NaN	NaN	NaN	NaN	NaN	8.61351	NaN	8.90922	NaN	8.67286	8.39796	8.50197	7.30029	NaN	8.36839	NaN	7.98049	NaN	7.25019
7.80566	NaN	6.50787	NaN	6.99383	NaN	7.88901	7.90334	8.13386	7.68035	6.80813	NaN	NaN	NaN	7.94193	NaN	7.93311	NaN	7.393	NaN	8.08901	NaN	NaN	7.78861	NaN	7.93435	NaN	7.58423	NaN	NaN	8.01389	8.3324	8.05839	7.68305	7.59527	8.43512	NaN	8.16983	8.3199	7.90934	7.97147	7.82075	7.82935	7.79893	7.59344	8.37198	NaN	NaN	7.77604	7.95007
NaN	NaN	8.1198	NaN	4.15919	NaN	NaN	7.79729	6.19828	NaN	NaN	NaN	NaN	NaN	NaN	NaN	NaN	4.96318	4.3838	NaN	NaN	NaN	NaN	NaN	NaN	NaN	NaN	NaN	NaN	5.04869	NaN	NaN	NaN	NaN	NaN	NaN	NaN	NaN	NaN	NaN	NaN	4.24929	NaN	5.03832	NaN	6.01893	NaN	NaN	NaN	4.44389
NaN	NaN	NaN	NaN	NaN	NaN	NaN	NaN	8.21342	NaN	NaN	NaN	NaN	NaN	7.9937	NaN	NaN	NaN	NaN	NaN	NaN	NaN	NaN	NaN	NaN	NaN	NaN	NaN	NaN	NaN	NaN	NaN	NaN	NaN	NaN	NaN	NaN	NaN	NaN	8.23894	NaN	NaN	NaN	NaN	8.2246	NaN	NaN	NaN	NaN	7.9832
NaN	NaN	9.50964	8.32869	NaN	10.0954	8.09114	7.65323	7.51761	NaN	9.40748	8.48797	9.21211	8.61337	7.88332	9.62384	8.23134	NaN	8.74062	NaN	NaN	7.46684	NaN	NaN	8.30196	NaN	NaN	NaN	NaN	NaN	NaN	NaN	NaN	NaN	8.28647	NaN	NaN	NaN	8.43477	NaN	NaN	8.00303	NaN	NaN	NaN	7.96012	NaN	7.59311	NaN	NaN
6.92751	NaN	7.40376	NaN	NaN	NaN	7.10776	7.92662	6.03561	5.49544	NaN	7.15968	NaN	6.69566	6.28101	7.8119	NaN	7.03718	6.37082	NaN	NaN	NaN	6.64048	7.46664	NaN	6.57537	NaN	NaN	6.14851	NaN	NaN	NaN	6.34106	NaN	NaN	6.42035	5.67953	NaN	6.62358	NaN	NaN	6.89126	NaN	NaN	NaN	6.07826	NaN	7.32378	NaN	6.65893
NaN	8.40471	8.82864	8.78652	7.95612	8.92434	8.17182	8.18392	8.5474	NaN	8.31572	NaN	8.06309	7.38966	7.52332	8.00315	8.29129	8.62566	8.59827	NaN	8.01297	8.16724	NaN	NaN	8.04976	8.09969	7.81087	NaN	8.10742	NaN	8.1411	NaN	NaN	NaN	8.03062	8.42071	8.29316	7.17043	7.76288	NaN	8.24022	8.07102	8.20287	NaN	8.23666	8.1018	8.61854	NaN	8.47493	7.48415
NaN	NaN	NaN	NaN	NaN	NaN	NaN	NaN	8.22022	NaN	NaN	NaN	NaN	NaN	NaN	NaN	NaN	NaN	NaN	NaN	NaN	NaN	NaN	NaN	NaN	NaN	NaN	NaN	NaN	NaN	NaN	NaN	NaN	NaN	NaN	NaN	NaN	NaN	NaN	NaN	NaN	NaN	NaN	NaN	NaN	NaN	NaN	NaN	NaN	NaN
NaN	11.0965	10.1597	10.0592	9.16116	8.37499	11.5701	NaN	11.3565	11.2164	NaN	11.1322	10.8689	10.0196	NaN	12.0736	NaN	11.323	11.5462	9.0397	10.8589	10.0822	10.43	NaN	10.8678	11.2975	10.1582	10.9004	NaN	9.18937	NaN	10.9453	10.818	10.5526	NaN	10.6585	11.1399	10.8038	11.1097	10.9465	10.7014	10.8209	10.9292	10.6527	11.4858	8.571	11.4361	11.0463	10.7776	10.919
NaN	NaN	7.35855	NaN	NaN	7.53009	NaN	5.64001	6.337	NaN	NaN	NaN	NaN	NaN	NaN	NaN	NaN	5.8645	NaN	NaN	NaN	NaN	NaN	NaN	NaN	NaN	NaN	NaN	NaN	NaN	NaN	NaN	NaN	NaN	NaN	NaN	NaN	NaN	NaN	NaN	NaN	NaN	NaN	NaN	NaN	NaN	NaN	NaN	NaN	NaN
9.05444	8.9944	9.23976	8.65968	NaN	NaN	9.13476	9.10156	NaN	8.99698	9.61622	9.47958	9.68829	NaN	9.22569	NaN	9.23866	9.06523	9.03896	NaN	9.23216	10.0419	NaN	9.32827	9.46487	9.31622	8.89764	NaN	9.51793	9.35122	9.38847	9.28298	9.51971	NaN	9.55419	9.37625	NaN	NaN	9.20529	NaN	9.40359	NaN	NaN	9.04726	NaN	9.35737	8.95151	9.11991	9.24557	NaN
6.65665	NaN	7.20568	NaN	NaN	NaN	NaN	6.26849	6.95193	NaN	NaN	NaN	NaN	NaN	6.63259	NaN	NaN	NaN	NaN	NaN	5.98438	NaN	NaN	NaN	NaN	NaN	NaN	NaN	NaN	NaN	NaN	6.88151	6.59113	NaN	NaN	NaN	NaN	NaN	NaN	NaN	7.31153	NaN	5.45467	NaN	NaN	6.91845	NaN	NaN	NaN	NaN
7.41071	NaN	NaN	6.97683	NaN	7.1796	NaN	7.14682	7.27086	6.64254	NaN	NaN	NaN	7.04858	7.53383	NaN	7.31475	6.38587	5.2465	7.89237	7.60002	NaN	7.04839	7.57793	7.30362	6.66035	NaN	NaN	NaN	7.39854	7.48754	8.18332	7.45302	NaN	NaN	7.55155	NaN	7.43095	7.79284	7.56371	7.93633	7.10971	NaN	8.07051	7.23516	7.74891	NaN	6.84266	7.44299	7.37036
NaN	NaN	8.11913	NaN	NaN	7.37593	8.07673	NaN	NaN	8.19232	6.74983	NaN	NaN	NaN	7.93286	7.19261	NaN	NaN	7.43172	NaN	NaN	NaN	NaN	NaN	7.00388	8.16049	7.54128	7.55266	NaN	NaN	NaN	8.78249	NaN	NaN	NaN	NaN	NaN	NaN	NaN	NaN	NaN	NaN	7.76238	NaN	7.94808	7.89613	NaN	8.4417	NaN	NaN
8.03668	7.26227	8.14861	8.57837	9.6607	9.54591	8.1153	8.70711	8.76929	7.29295	NaN	8.01851	NaN	9.95215	7.93529	NaN	8.0572	9.31326	8.4462	NaN	8.44359	9.38828	NaN	NaN	8.10551	8.02567	11.5908	9.75587	NaN	8.75406	7.77809	8.23492	8.71699	8.76878	NaN	7.67799	9.24204	NaN	8.62471	8.95388	8.43951	9.06946	9.19156	8.94156	8.42706	8.94933	NaN	7.77145	10.081	8.94817
7.9108	8.15977	NaN	NaN	8.19785	NaN	NaN	NaN	8.65908	NaN	NaN	8.53364	NaN	NaN	NaN	NaN	NaN	NaN	NaN	8.01098	NaN	NaN	NaN	NaN	NaN	NaN	NaN	NaN	NaN	NaN	NaN	NaN	NaN	NaN	NaN	NaN	NaN	NaN	NaN	NaN	NaN	NaN	NaN	NaN	NaN	NaN	NaN	NaN	NaN	NaN
5.25374	NaN	NaN	NaN	NaN	NaN	NaN	6.19421	4.81538	NaN	NaN	4.98225	NaN	5.38522	5.05691	NaN	NaN	4.95542	NaN	NaN	NaN	4.83332	NaN	NaN	5.81006	5.38156	NaN	5.62493	NaN	NaN	NaN	5.41237	NaN	NaN	NaN	5.52799	NaN	NaN	NaN	NaN	NaN	5.52445	NaN	NaN	NaN	NaN	NaN	NaN	NaN	NaN
NaN	NaN	NaN	NaN	NaN	NaN	NaN	NaN	NaN	NaN	NaN	NaN	NaN	NaN	NaN	NaN	NaN	9.01231	NaN	NaN	NaN	NaN	NaN	NaN	NaN	NaN	NaN	NaN	NaN	NaN	NaN	NaN	NaN	NaN	NaN	NaN	NaN	NaN	NaN	NaN	NaN	NaN	NaN	NaN	NaN	NaN	NaN	NaN	NaN	NaN
9.07151	NaN	NaN	8.08648	8.52482	NaN	8.20932	8.74606	8.67005	8.53189	NaN	8.17983	8.97554	8.77113	8.326	8.17839	8.4845	8.87036	NaN	8.32513	NaN	NaN	NaN	NaN	8.69866	8.48098	NaN	8.73803	8.53553	NaN	8.94898	NaN	8.57206	NaN	8.63301	8.82688	8.70679	8.95636	8.32606	9.01398	8.74551	8.44325	8.60736	9.0878	NaN	8.48566	7.74764	8.49084	NaN	8.32851
NaN	NaN	8.07784	NaN	6.16063	NaN	5.93167	7.66837	7.35574	NaN	NaN	5.57583	NaN	6.22973	NaN	7.20777	7.38628	8.84069	8.13607	7.73167	NaN	7.26684	7.67025	NaN	7.69614	7.39643	NaN	8.45519	7.87351	7.39585	6.66265	6.69567	6.94396	7.78248	7.05169	7.91337	7.08517	NaN	7.62305	7.59239	NaN	7.38572	NaN	7.75128	7.58586	7.99617	6.61085	6.99114	7.55128	8.04247
8.63591	NaN	7.0091	8.26914	7.85106	NaN	8.44234	8.21101	8.05475	8.77222	8.40116	8.12076	7.48985	7.86327	8.60671	7.95631	7.7909	8.104	6.64947	6.86692	7.99927	NaN	8.29469	8.2834	8.13911	7.80956	7.84012	7.94941	8.33949	8.11469	NaN	8.72422	8.40731	8.28267	8.18757	8.08453	8.47401	NaN	8.43874	8.60207	8.50733	8.55045	NaN	8.3784	8.33796	7.85371	9.37346	7.39716	8.55262	7.84731
8.76898	NaN	8.97004	9.18764	NaN	8.87915	8.60387	8.93823	9.14334	8.69432	NaN	8.54925	8.49773	8.51415	NaN	NaN	NaN	8.73763	9.21026	NaN	NaN	11.0637	NaN	NaN	9.19622	NaN	NaN	NaN	NaN	NaN	NaN	NaN	NaN	NaN	NaN	NaN	NaN	NaN	NaN	NaN	NaN	NaN	NaN	8.79181	NaN	NaN	NaN	NaN	NaN	8.69431
NaN	NaN	NaN	6.58158	NaN	NaN	NaN	6.36879	NaN	NaN	NaN	6.43192	NaN	5.78751	NaN	NaN	NaN	NaN	NaN	NaN	NaN	5.23486	NaN	NaN	5.78806	NaN	NaN	NaN	6.35429	NaN	NaN	NaN	NaN	NaN	6.30837	NaN	6.6353	5.94309	NaN	6.37613	6.39249	5.63018	6.36402	NaN	NaN	NaN	5.88893	6.17434	NaN	NaN
NaN	7.30214	7.47844	6.61885	6.36063	NaN	6.71086	6.53788	7.04621	6.79358	6.34869	6.64959	6.2638	6.88629	6.72974	7.06072	6.33382	7.5676	6.47463	NaN	NaN	NaN	NaN	6.47954	NaN	6.5826	NaN	7.37002	6.71543	6.51041	6.57588	NaN	NaN	NaN	NaN	6.31574	6.35984	NaN	NaN	NaN	5.88283	6.58833	NaN	NaN	NaN	NaN	6.48205	6.90986	NaN	NaN
7.22532	7.0714	NaN	7.60496	NaN	NaN	7.31491	NaN	7.30034	NaN	6.99813	6.95198	NaN	7.54008	7.085	6.52226	6.50702	NaN	6.71398	NaN	7.43452	NaN	6.74056	6.92466	7.53467	7.87612	NaN	NaN	6.86239	NaN	6.92373	6.54846	6.93453	6.95975	NaN	NaN	7.59379	6.98267	NaN	7.97347	8.12192	6.37293	NaN	7.17063	7.25363	7.33801	NaN	NaN	7.20146	6.44278
NaN	NaN	8.03473	6.75116	6.8496	8.58261	NaN	NaN	NaN	NaN	NaN	NaN	NaN	NaN	NaN	NaN	7.66076	8.37616	8.24484	NaN	7.23673	6.46409	NaN	NaN	NaN	7.03657	NaN	NaN	6.51584	NaN	NaN	NaN	7.80614	7.43073	NaN	7.63555	7.27205	6.54549	NaN	7.39945	NaN	7.29294	NaN	NaN	NaN	NaN	NaN	NaN	NaN	NaN
NaN	8.89448	8.90064	NaN	NaN	9.64749	NaN	8.08952	NaN	NaN	9.42486	8.78826	NaN	8.84613	8.45567	NaN	8.77788	NaN	9.16884	NaN	NaN	NaN	NaN	8.56142	8.25984	NaN	NaN	NaN	NaN	NaN	NaN	NaN	NaN	NaN	NaN	NaN	NaN	NaN	NaN	9.25747	NaN	NaN	NaN	NaN	NaN	NaN	NaN	NaN	NaN	NaN
NaN	NaN	7.13666	7.51653	NaN	NaN	7.77821	7.9753	7.55929	8.05959	NaN	7.23427	NaN	NaN	7.73539	NaN	NaN	NaN	NaN	NaN	7.69316	NaN	NaN	7.32936	NaN	NaN	7.8079	NaN	NaN	NaN	NaN	7.66502	7.36821	7.81145	7.96005	8.09958	NaN	NaN	8.06898	6.80857	NaN	NaN	NaN	NaN	7.81344	8.20705	NaN	7.20685	NaN	7.29935
7.00446	NaN	NaN	NaN	5.60708	NaN	6.59778	NaN	5.52542	NaN	NaN	7.22558	7.24519	NaN	7.66902	NaN	NaN	NaN	NaN	NaN	7.24854	NaN	NaN	7.31861	7.01922	7.27903	7.20683	7.44669	6.72797	7.22982	NaN	6.76191	NaN	NaN	6.96222	6.98749	NaN	NaN	NaN	7.39307	NaN	7.16354	6.67412	NaN	7.10535	NaN	NaN	NaN	7.17642	NaN
10.5847	10.3489	10.411	10.7555	10.309	9.90479	10.5407	10.3384	10.4615	10.2999	9.80519	10.5822	10.1932	10.501	10.4735	10.2009	10.4453	10.017	10.2901	10.2775	10.4573	10.0636	10.056	10.4437	10.5166	10.2668	10.1243	10.2692	10.575	10.416	10.5299	10.6766	10.4983	10.5639	10.4524	11.0248	10.3826	10.3511	10.361	10.2004	10.7124	10.5472	10.3337	10.458	10.4487	10.54	9.32832	10.3727	10.6179	10.3502
9.57899	NaN	9.43536	9.17078	NaN	NaN	9.67862	9.50051	9.68207	NaN	NaN	9.32617	NaN	NaN	NaN	NaN	NaN	NaN	NaN	NaN	NaN	NaN	NaN	NaN	NaN	11.3988	NaN	NaN	NaN	NaN	NaN	NaN	NaN	NaN	11.5095	11.2897	NaN	NaN	NaN	NaN	11.0761	NaN	NaN	9.4947	11.2167	11.6317	NaN	NaN	NaN	9.59106
8.35376	8.00914	8.30377	7.59451	7.62762	7.90985	7.27907	7.85221	8.04961	7.28805	8.23211	8.13349	7.74401	8.16407	7.32645	7.86364	8.26136	7.34106	8.25716	8.10298	8.18104	7.87531	7.23137	7.68474	8.27225	7.3274	7.28662	6.98696	6.96593	7.07651	7.8554	7.74937	6.53163	7.64832	7.31364	7.77348	7.80342	7.88273	7.54064	7.95648	7.69229	7.86116	7.07616	8.02242	7.33894	7.98962	7.44802	7.62593	7.68313	8.2622
7.63393	NaN	NaN	7.45471	NaN	NaN	NaN	NaN	7.76748	NaN	NaN	NaN	NaN	7.10771	NaN	7.1336	6.99748	NaN	NaN	7.42247	NaN	NaN	7.78217	NaN	NaN	NaN	7.23642	7.74796	NaN	7.21031	NaN	NaN	NaN	7.3713	NaN	NaN	7.85738	NaN	NaN	7.15015	7.47267	7.69679	NaN	NaN	7.3477	NaN	NaN	NaN	7.37177	NaN
7.37396	NaN	7.36136	6.30626	7.5872	7.02339	6.85172	7.64189	5.96401	7.26513	NaN	6.89534	NaN	7.1563	6.54045	NaN	6.99156	6.90084	NaN	4.87383	6.16602	7.05259	6.18874	7.2504	6.10343	6.47913	NaN	6.33496	6.66142	6.93383	NaN	NaN	7.21221	6.75434	7.07848	5.82121	NaN	6.58524	7.60715	5.93614	5.61305	NaN	6.63555	7.14625	6.18016	NaN	7.32378	NaN	7.19447	6.29569
7.74965	7.48279	8.10867	NaN	7.1054	9.33386	7.41719	7.58168	7.13638	7.20636	7.9778	6.96671	7.84582	6.65668	6.89841	7.7901	7.12957	7.76863	7.24488	7.32431	NaN	6.52419	6.78943	NaN	7.31663	6.97106	7.23031	NaN	7.95371	NaN	7.43688	7.34493	6.95722	6.8189	NaN	7.60247	NaN	6.02755	7.54892	7.17252	NaN	7.12843	6.50868	7.60004	NaN	7.22881	6.76584	NaN	7.2026	7.74745
8.75695	8.84581	8.93499	8.28689	8.61656	9.81093	8.16589	8.33111	7.01231	8.58042	8.59345	8.97328	9.44503	8.37642	9.37261	8.85905	8.0523	9.50511	8.31516	8.78104	8.44784	7.91928	8.39225	8.43457	8.55827	8.60295	8.25033	8.64002	8.70558	8.91833	7.89886	8.59015	8.7225	8.36644	8.76878	8.61463	8.15798	8.32804	8.53976	8.69353	8.69685	8.46881	8.30386	8.15347	8.53972	8.35663	8.31257	8.38154	7.98966	8.61067
NaN	NaN	NaN	6.05926	NaN	NaN	7.20328	7.0223	6.92298	6.96634	NaN	6.77218	NaN	6.70751	NaN	NaN	NaN	NaN	NaN	NaN	NaN	NaN	6.89133	NaN	NaN	NaN	6.77207	NaN	NaN	6.82862	NaN	7.38418	NaN	NaN	7.40709	NaN	NaN	NaN	NaN	NaN	NaN	7.12749	5.7404	6.52724	NaN	NaN	6.6011	6.69805	7.19257	NaN
7.81621	7.7327	8.24045	NaN	8.36475	8.96577	NaN	8.09792	8.07181	8.50511	8.49221	7.92717	7.84696	8.09678	8.28049	8.08	NaN	7.97696	8.02062	7.64895	NaN	NaN	8.21188	8.50096	NaN	8.36663	8.68268	8.77158	8.39434	7.98338	NaN	8.42443	NaN	NaN	7.82246	8.31475	8.73173	NaN	8.01195	NaN	7.86223	8.22364	NaN	7.98634	NaN	8.6537	NaN	8.47145	8.19883	8.07356
5.20328	NaN	8.81419	NaN	NaN	7.95426	6.01306	7.67421	6.79119	NaN	6.22886	NaN	NaN	7.10143	NaN	NaN	7.79529	7.35618	7.6687	7.23839	6.49053	7.46393	NaN	NaN	NaN	NaN	NaN	7.33478	NaN	NaN	NaN	NaN	NaN	NaN	NaN	NaN	7.26057	NaN	NaN	NaN	NaN	6.33658	NaN	6.67997	NaN	6.43477	NaN	NaN	6.7795	NaN
11.4761	11.1056	11.0956	9.96254	9.9953	11.901	9.53951	10.8832	9.89146	10.8653	9.4362	10.2352	10.6697	10.1012	9.73917	10.1835	9.5236	9.64143	10.3245	9.7561	9.15692	NaN	NaN	NaN	9.97804	NaN	NaN	NaN	NaN	NaN	NaN	NaN	NaN	NaN	NaN	NaN	NaN	NaN	NaN	NaN	NaN	NaN	NaN	10.3133	NaN	NaN	NaN	NaN	NaN	9.46624
NaN	NaN	NaN	8.35619	7.98646	8.53921	7.8231	9.11633	8.46952	NaN	8.14178	8.12258	NaN	NaN	NaN	8.58139	NaN	9.39388	NaN	9.02762	NaN	NaN	NaN	8.40715	NaN	NaN	NaN	NaN	NaN	NaN	8.31227	NaN	NaN	NaN	NaN	NaN	NaN	NaN	8.56682	NaN	NaN	NaN	NaN	8.9905	NaN	8.96263	NaN	NaN	NaN	8.57523
8.46531	8.71391	8.84929	8.27735	8.78824	8.95768	8.69061	8.81242	8.51306	8.76079	8.96149	8.72176	9.40851	8.41328	8.55604	8.80256	9.16628	8.97398	8.72253	9.01583	8.82078	NaN	NaN	NaN	8.36342	8.85954	8.88975	NaN	8.63068	8.70372	8.5267	8.38764	8.33883	8.53743	8.29665	NaN	7.79454	8.26086	NaN	8.51094	NaN	8.4966	NaN	NaN	8.84016	NaN	NaN	8.67451	8.73441	8.76433
NaN	NaN	NaN	NaN	7.39067	NaN	NaN	6.70853	6.67993	NaN	NaN	NaN	NaN	NaN	NaN	NaN	NaN	NaN	8.02867	NaN	NaN	7.25473	NaN	NaN	6.37812	7.82181	8.44648	NaN	6.90743	7.10311	NaN	NaN	7.33937	NaN	7.10975	7.13513	NaN	NaN	6.67139	NaN	NaN	NaN	NaN	NaN	7.16393	7.12953	NaN	6.07543	NaN	NaN
7.57204	NaN	7.4246	6.84962	6.87008	NaN	7.68261	7.65282	7.57684	7.93093	NaN	6.7619	NaN	7.4083	7.13223	NaN	NaN	7.6748	7.50062	NaN	7.70609	NaN	7.26292	7.10839	7.1055	7.2814	7.17588	7.70954	NaN	7.32567	7.74447	7.59456	7.21623	NaN	7.28464	7.61709	7.54765	8.04493	7.09332	7.29635	7.74095	6.94918	7.01195	7.42876	6.90868	7.50225	7.68123	7.4658	6.82451	7.76222
8.19491	NaN	NaN	7.98108	NaN	7.81563	8.29098	8.53582	7.57237	8.18731	NaN	NaN	NaN	7.96838	NaN	7.70432	NaN	8.39405	7.93595	8.0011	NaN	NaN	NaN	7.75962	NaN	NaN	NaN	8.31821	8.14218	NaN	NaN	8.46227	NaN	NaN	NaN	NaN	NaN	NaN	NaN	NaN	8.06808	NaN	8.10181	8.32009	NaN	8.33149	NaN	NaN	NaN	8.05435
NaN	6.99099	7.19761	7.4055	6.878	NaN	7.87639	7.71764	7.8658	6.78649	6.67748	6.88209	NaN	6.70241	7.10732	NaN	7.61545	NaN	6.4911	7.44153	6.6461	NaN	7.17176	6.89525	NaN	6.89432	NaN	6.98434	NaN	6.79012	NaN	NaN	NaN	7.07713	7.22191	NaN	6.71699	6.70231	6.5704	NaN	7.82564	7.42297	NaN	7.06856	7.34287	7.48264	7.6567	7.6199	7.81966	6.46771
7.89436	NaN	NaN	7.10012	6.56559	6.39894	7.5611	6.81847	7.24805	7.60478	5.78441	6.65426	NaN	7.19165	6.87225	NaN	6.2637	6.15775	NaN	NaN	NaN	NaN	6.69954	6.86383	5.73862	NaN	NaN	6.81547	NaN	6.85388	7.41649	6.87429	NaN	7.13821	7.00997	6.57899	6.35531	6.48275	7.32386	NaN	NaN	6.53194	6.71035	6.06601	6.9433	6.90569	5.76255	NaN	5.33393	6.47963
NaN	6.6057	6.87741	NaN	NaN	8.11246	NaN	5.89253	6.48092	NaN	6.92227	5.83348	7.82476	6.15758	5.85505	6.58776	6.24757	NaN	6.42576	6.52131	6.87523	NaN	NaN	NaN	NaN	NaN	6.17949	NaN	NaN	NaN	NaN	6.55611	NaN	NaN	NaN	NaN	NaN	NaN	NaN	NaN	NaN	NaN	NaN	6.34298	NaN	NaN	NaN	NaN	NaN	6.46318
NaN	NaN	8.64182	9.38608	9.03407	12.0167	8.28348	9.83757	8.44838	NaN	NaN	7.37937	9.12909	7.59987	NaN	7.94279	7.58537	8.45757	NaN	NaN	NaN	9.08538	NaN	NaN	9.20877	NaN	NaN	NaN	7.38899	NaN	NaN	NaN	NaN	NaN	NaN	NaN	NaN	NaN	NaN	NaN	NaN	NaN	NaN	8.71174	9.79929	NaN	NaN	NaN	NaN	8.43044
9.65184	9.79884	10.6555	11.8376	10.2395	13.454	10.8908	10.923	9.96736	9.11003	9.61652	9.5796	9.18626	10.0692	9.12477	9.79455	8.97324	9.66852	8.07302	6.73721	7.2566	NaN	NaN	NaN	9.02577	NaN	NaN	NaN	NaN	NaN	NaN	NaN	NaN	NaN	NaN	NaN	NaN	4.97891	NaN	NaN	NaN	NaN	NaN	9.45793	6.42883	NaN	NaN	NaN	NaN	9.18
8.30683	7.60098	7.70242	NaN	NaN	8.32705	7.4053	6.75153	7.75165	NaN	7.08816	7.21655	NaN	6.01059	6.90327	6.42623	7.09955	NaN	7.14487	7.63308	6.34829	6.57566	NaN	6.95175	6.66796	6.82462	7.18412	NaN	7.71565	7.10729	NaN	NaN	7.8569	NaN	NaN	6.65791	5.88801	NaN	NaN	7.59644	7.7873	6.98684	7.45715	7.12928	5.73568	NaN	NaN	NaN	NaN	6.6923
10.0455	9.66639	9.80692	9.71939	8.96547	11.0744	NaN	9.84776	9.07042	9.43392	8.80738	8.41668	9.08476	8.47511	NaN	8.99795	8.61074	NaN	NaN	9.21603	NaN	NaN	NaN	NaN	8.50523	NaN	9.07513	8.66378	NaN	NaN	NaN	NaN	10.6123	9.39171	NaN	11.2935	NaN	NaN	NaN	NaN	NaN	8.9015	9.24533	9.43513	NaN	NaN	NaN	8.70543	NaN	8.57367
6.97912	7.00397	7.3559	NaN	6.3871	NaN	6.82815	NaN	NaN	7.01031	NaN	NaN	6.7036	6.78225	7.17319	5.735	NaN	8.63653	6.93734	NaN	NaN	NaN	NaN	6.71301	NaN	5.5037	6.91602	6.20451	NaN	NaN	NaN	7.30179	NaN	NaN	5.546	6.47218	NaN	NaN	7.35426	NaN	NaN	6.54932	NaN	NaN	NaN	NaN	NaN	NaN	NaN	NaN
6.66828	NaN	NaN	NaN	6.08893	NaN	NaN	NaN	5.42663	NaN	NaN	NaN	NaN	NaN	5.87769	NaN	NaN	NaN	NaN	NaN	NaN	NaN	NaN	5.86165	NaN	NaN	NaN	NaN	6.02769	NaN	NaN	NaN	NaN	NaN	5.8105	NaN	NaN	NaN	NaN	NaN	NaN	NaN	NaN	NaN	NaN	6.68343	NaN	NaN	NaN	NaN
13.5605	12.3806	NaN	NaN	NaN	13.2857	12.6775	14.4413	13.868	12.36	12.5397	12.9021	13.7928	NaN	12.2544	NaN	NaN	14.5642	12.6167	12.6039	12.5567	13.7394	15.1889	12.3726	11.7056	14.0399	13.7333	13.0324	12.8416	14.1376	NaN	12.7018	12.1423	13.5842	12.8614	12.1621	12.6432	13.6057	12.9338	14.7575	11.0102	12.9432	NaN	NaN	13.5418	NaN	NaN	12.112	13.2086	13.1454
NaN	9.10819	NaN	5.43212	7.00428	NaN	NaN	NaN	NaN	NaN	7.51368	6.33907	8.87093	8.25011	8.19026	NaN	NaN	11.9082	NaN	NaN	7.4933	5.84952	NaN	NaN	NaN	NaN	NaN	NaN	NaN	NaN	NaN	8.01241	NaN	6.0511	8.11766	NaN	7.17162	4.89504	8.72561	7.34159	7.79063	7.69315	6.40519	6.90529	NaN	6.98616	9.02596	NaN	NaN	6.89039
NaN	NaN	NaN	NaN	NaN	NaN	NaN	NaN	NaN	NaN	6.83174	NaN	10.0855	6.96917	8.39597	5.5155	5.81892	10.6931	NaN	NaN	7.48099	NaN	6.40173	NaN	7.64224	NaN	NaN	NaN	NaN	NaN	NaN	7.03699	NaN	NaN	8.94109	9.02147	6.77288	7.63316	9.12433	NaN	7.71778	NaN	NaN	NaN	NaN	8.52708	7.57395	NaN	8.08095	NaN
13.2581	13.3358	12.0044	10.726	12.0811	10.6038	10.3629	10.3776	11.4332	NaN	14.1865	13.1794	13.5083	12.3579	12.527	12.198	13.4876	15.5333	11.7064	10.6979	NaN	12.2001	12.171	NaN	NaN	11.38	12.9043	11.0844	NaN	10.6557	NaN	NaN	NaN	11.5864	NaN	NaN	11.0021	12.3708	13.9632	12.1094	NaN	12.6153	11.494	11.5981	NaN	13.36	14.0121	NaN	11.3232	13.3532
NaN	NaN	8.6093	NaN	9.09562	9.15982	8.98556	8.72546	7.6272	NaN	9.37679	8.58897	NaN	NaN	7.11827	8.32373	8.48605	9.05434	NaN	NaN	NaN	NaN	NaN	NaN	7.32715	NaN	NaN	7.58719	7.75384	7.71562	8.31109	NaN	NaN	7.8942	NaN	NaN	NaN	NaN	7.72209	NaN	7.69749	NaN	NaN	7.35385	7.05737	NaN	8.08912	NaN	NaN	8.34226
9.64905	9.971	9.42203	9.9043	9.99896	9.38616	9.9059	9.91395	9.58761	9.55999	9.40673	9.44286	9.22451	9.25299	9.48774	9.45403	9.72848	9.33002	9.85841	9.32145	10.0707	9.64099	9.66984	9.55203	9.85608	9.36702	9.56113	9.65212	9.51326	9.15877	9.17434	9.55052	9.1923	9.47195	9.41525	8.99104	9.45471	9.81349	9.23643	9.49138	9.31559	9.79644	9.66545	9.75747	9.48335	9.93783	9.80069	9.66609	9.88062	9.72231
8.78458	9.25718	NaN	9.98566	9.7079	NaN	9.89353	NaN	10.0345	9.79902	9.40634	8.9037	8.54587	9.97712	NaN	9.55034	9.87285	9.63669	9.38881	9.67005	NaN	9.94099	NaN	NaN	8.43969	9.87929	10.1479	NaN	NaN	9.78431	9.72845	9.02193	NaN	9.85589	9.56092	9.85544	10.012	10.0642	10.0764	10.0839	9.30941	9.8627	9.91856	10.2098	10.071	9.00941	10.4977	9.6093	9.96167	9.57854
9.69508	9.93843	9.56863	9.91122	10.0034	9.06167	9.85527	9.56156	9.47335	9.54458	9.31489	9.71992	9.41535	9.39526	9.92832	9.40911	9.76545	9.66394	10.0215	9.61218	9.84973	9.62133	9.95727	9.77794	10.1293	9.52883	NaN	9.67921	9.63068	9.59531	9.69802	9.95768	9.87113	9.57174	9.66376	9.48033	9.12781	9.50545	9.46879	9.573	9.40088	9.84456	9.59329	9.67639	9.99156	9.47286	10.0994	9.73301	9.70963	9.78391
7.13902	NaN	NaN	7.46022	NaN	NaN	NaN	NaN	7.48463	NaN	NaN	NaN	NaN	NaN	NaN	NaN	7.51479	NaN	NaN	NaN	NaN	8.08309	NaN	6.96469	6.64587	6.66812	NaN	NaN	7.18418	NaN	6.56187	7.33344	6.61498	7.31091	NaN	7.16979	7.42232	NaN	NaN	NaN	7.64559	6.96537	NaN	NaN	7.48306	7.28511	NaN	7.1276	6.49446	NaN
10.6334	11.7348	10.8558	11.3431	11.1562	11.6799	11.346	10.6147	10.6435	11.4449	11.3483	11.041	12.1264	11.4162	10.8763	NaN	10.5839	11.0198	11.4825	11.8778	12.0522	12.7389	12.3318	10.3246	12.1113	11.7272	13.0012	12.2194	10.9953	11.8108	11.1741	12.3251	12.139	12.2694	12.2657	11.4623	12.6489	12.9926	10.9663	12.0222	11.2207	12.373	12.2456	12.4393	11.1367	11.0671	9.61984	11.7635	11.6968	12.8408
10.31	8.33484	8.69483	10.5688	10.1489	8.92816	NaN	10.2938	9.99475	NaN	NaN	NaN	NaN	10.3258	9.2175	9.25546	10.0756	10.4107	NaN	NaN	9.46468	9.76804	10.3265	NaN	9.79863	10.6191	10.7573	10.7299	9.60632	10.4945	11.014	9.46154	9.20674	10.5417	NaN	9.7489	11.0282	NaN	9.93234	11.0425	9.68713	10.3123	10.6022	10.6422	10.454	9.62677	10.6107	9.28603	10.2985	10.4858
10.1312	9.95363	NaN	10.4456	10.0922	NaN	10.2852	9.73604	NaN	NaN	9.30603	10.1601	10.1185	10.5244	9.79626	NaN	10.1553	9.80585	9.68553	10.2926	9.8191	10.0944	9.88717	9.98147	9.69501	10.1666	NaN	10.3879	NaN	10.0976	9.9817	9.82815	9.54962	10.2789	10.1187	9.94377	10.2644	10.2181	10.0394	9.94077	NaN	10.3584	NaN	10.0765	9.9596	10.1076	8.18711	10.0682	10.4884	9.81768
8.10746	7.97609	8.47046	7.27007	7.84479	7.73854	8.37637	8.65953	8.26655	8.04123	7.57345	8.0301	7.00017	7.17036	7.63512	7.76023	7.55133	8.12853	8.0684	NaN	NaN	7.99094	7.75458	7.99212	7.70066	8.17092	7.71507	NaN	7.77601	7.21055	7.9307	7.87825	7.45299	8.07319	7.04878	8.38325	NaN	7.8192	7.59334	7.72351	8.07095	7.60851	7.44659	7.52906	7.51617	8.1179	8.38968	7.54982	NaN	8.16632
5.61953	NaN	NaN	NaN	NaN	NaN	5.09002	4.69286	5.47487	NaN	NaN	5.30271	NaN	NaN	NaN	NaN	5.278	NaN	5.38335	NaN	4.31746	NaN	NaN	NaN	NaN	NaN	NaN	NaN	NaN	NaN	5.14865	NaN	NaN	NaN	NaN	NaN	NaN	NaN	NaN	NaN	NaN	NaN	NaN	NaN	NaN	6.08218	NaN	5.86079	NaN	NaN
8.50538	NaN	NaN	8.52575	8.54173	NaN	8.61926	9.11207	8.59057	8.60481	NaN	7.66191	NaN	8.61006	8.78055	NaN	8.5098	NaN	NaN	NaN	8.7656	8.5821	8.77992	NaN	8.86833	NaN	NaN	8.80207	8.46987	8.73734	NaN	NaN	NaN	NaN	NaN	NaN	8.73802	8.51391	NaN	NaN	7.95255	8.60577	NaN	NaN	NaN	NaN	NaN	NaN	8.21451	8.67589
7.51835	6.51868	7.07331	7.8772	7.42372	NaN	7.78055	7.85766	NaN	7.35436	NaN	7.26316	NaN	8.17335	8.04152	NaN	7.62907	7.22186	5.52585	NaN	8.14321	7.14708	NaN	NaN	7.63456	7.02402	7.39808	7.6512	NaN	7.47741	8.06069	7.91415	7.70407	7.59456	7.98568	7.91549	7.71142	NaN	7.59547	NaN	NaN	7.56884	7.02219	8.35449	NaN	7.27789	7.83352	NaN	7.66201	NaN
8.61435	9.27179	10.5352	8.61424	8.08172	10.6919	7.76684	9.08761	8.18053	8.29568	9.50151	9.03436	9.7271	8.30522	8.51737	9.59644	8.8918	9.04544	9.10598	9.34695	8.60514	NaN	7.82486	7.86271	8.69349	8.40597	8.66089	8.9509	8.73793	8.03942	8.76721	8.55566	8.23797	7.95844	8.90279	8.53613	8.69632	9.0368	NaN	8.73258	8.04101	8.08848	8.284	8.47211	8.44646	7.91609	8.07059	8.26793	8.21609	8.63168
7.52789	NaN	NaN	7.31242	7.63691	NaN	8.55439	7.66154	8.22057	NaN	NaN	NaN	NaN	7.48473	NaN	NaN	7.57328	7.56704	NaN	NaN	7.64953	7.38656	NaN	7.69787	NaN	7.82157	8.65534	8.36794	7.69135	NaN	8.37955	7.97196	NaN	8.08877	7.54306	8.75965	7.78397	8.41287	NaN	8.40738	7.47922	7.52906	7.94353	7.94829	NaN	8.42099	8.80732	NaN	NaN	NaN
NaN	NaN	6.24367	NaN	NaN	8.24824	NaN	6.34752	NaN	NaN	NaN	7.66769	NaN	NaN	NaN	NaN	NaN	NaN	NaN	NaN	NaN	NaN	NaN	NaN	NaN	NaN	NaN	NaN	NaN	NaN	NaN	NaN	NaN	NaN	NaN	NaN	NaN	NaN	NaN	NaN	NaN	NaN	NaN	NaN	NaN	NaN	NaN	NaN	NaN	NaN
NaN	NaN	7.13081	NaN	NaN	5.94998	NaN	NaN	NaN	NaN	NaN	NaN	NaN	5.45664	NaN	NaN	NaN	6.98703	6.86022	NaN	NaN	NaN	NaN	NaN	NaN	NaN	NaN	NaN	NaN	NaN	NaN	NaN	NaN	NaN	NaN	NaN	NaN	NaN	NaN	NaN	NaN	NaN	NaN	5.95921	NaN	NaN	NaN	NaN	NaN	NaN
6.82763	6.82051	7.59754	NaN	NaN	NaN	NaN	5.7838	6.37146	NaN	NaN	NaN	NaN	NaN	NaN	NaN	NaN	7.20694	8.27423	8.25138	NaN	NaN	NaN	NaN	NaN	NaN	NaN	NaN	NaN	NaN	NaN	NaN	NaN	NaN	NaN	NaN	NaN	NaN	NaN	NaN	NaN	NaN	NaN	NaN	NaN	NaN	NaN	NaN	NaN	NaN
9.24012	NaN	NaN	NaN	8.10354	NaN	9.05904	6.99546	NaN	8.8019	NaN	7.96272	NaN	NaN	NaN	NaN	NaN	NaN	NaN	NaN	NaN	7.96062	NaN	8.39055	6.79967	8.9933	9.90171	9.62846	9.50036	NaN	8.23929	8.45122	8.21999	NaN	NaN	NaN	NaN	NaN	9.20098	NaN	9.28816	NaN	8.72332	NaN	NaN	8.40103	NaN	NaN	8.14565	NaN
NaN	9.64182	NaN	NaN	10.1609	NaN	NaN	NaN	NaN	NaN	NaN	NaN	NaN	NaN	NaN	NaN	NaN	NaN	NaN	NaN	NaN	12.0123	NaN	11.4066	NaN	NaN	NaN	NaN	NaN	NaN	NaN	NaN	11.1955	NaN	NaN	11.4105	11.4984	NaN	10.662	9.97991	10.6163	NaN	11.0218	NaN	11.2157	11.1286	NaN	11.1178	11.1637	NaN
NaN	NaN	6.99883	5.93273	NaN	NaN	7.10857	6.44099	7.43808	7.05327	NaN	6.56485	NaN	NaN	6.98192	6.2973	6.99144	6.25299	6.08617	NaN	6.96265	NaN	NaN	NaN	NaN	NaN	NaN	NaN	NaN	6.9414	7.19198	7.05638	NaN	NaN	NaN	6.36618	NaN	NaN	NaN	NaN	NaN	6.20363	7.05998	7.08751	NaN	NaN	NaN	NaN	NaN	7.621
NaN	NaN	7.52666	7.57715	7.61279	9.63752	7.19936	8.3313	NaN	7.53244	7.51663	7.56881	NaN	7.53717	7.40062	NaN	7.7531	NaN	NaN	7.40651	6.66935	7.32237	NaN	NaN	NaN	NaN	9.30318	NaN	7.74023	NaN	NaN	NaN	NaN	NaN	NaN	7.43271	NaN	NaN	NaN	NaN	7.55467	7.8426	8.18619	7.11852	NaN	7.9095	NaN	8.11194	8.36339	7.45135
NaN	7.33773	NaN	NaN	NaN	NaN	7.70917	NaN	7.96437	NaN	8.1673	7.59867	NaN	6.48332	NaN	7.11235	NaN	6.86075	6.52091	NaN	NaN	7.33866	NaN	NaN	7.02253	NaN	NaN	6.32393	NaN	7.22783	NaN	5.77421	NaN	NaN	NaN	NaN	NaN	NaN	NaN	NaN	NaN	NaN	NaN	NaN	8.00521	6.60031	NaN	NaN	NaN	6.91407
6.90609	NaN	6.16608	7.15233	NaN	NaN	6.60944	5.92272	7.22122	NaN	NaN	6.36209	NaN	7.20773	7.02586	NaN	6.80966	NaN	7.41613	6.88457	NaN	NaN	NaN	NaN	4.7536	NaN	NaN	NaN	NaN	6.75073	7.65914	NaN	NaN	NaN	NaN	NaN	7.66868	NaN	NaN	7.68488	NaN	NaN	6.73178	NaN	NaN	NaN	NaN	NaN	7.74717	NaN
NaN	NaN	NaN	NaN	8.09763	NaN	8.25386	7.73207	8.07867	8.53423	NaN	NaN	NaN	NaN	NaN	7.82047	8.34185	NaN	8.49695	NaN	8.38767	NaN	NaN	NaN	NaN	NaN	NaN	NaN	NaN	8.77359	8.56601	9.08333	NaN	9.34106	NaN	8.91529	NaN	8.64648	NaN	NaN	NaN	8.58364	NaN	8.33692	NaN	8.28882	7.80543	NaN	8.80138	8.40892
NaN	NaN	NaN	7.61288	7.48734	7.33323	NaN	NaN	7.52745	NaN	NaN	6.26749	NaN	7.45348	NaN	7.36362	NaN	NaN	NaN	NaN	6.9556	NaN	NaN	7.02788	7.61761	7.23289	8.78589	NaN	6.39158	NaN	NaN	NaN	5.91102	NaN	6.22002	NaN	7.01022	NaN	7.40417	NaN	NaN	NaN	NaN	6.97703	7.43794	7.16149	NaN	6.56066	NaN	NaN
9.72861	8.18468	8.13333	9.32108	7.57608	10.548	9.70877	5.52713	9.61884	5.84755	12.3422	11.0697	12.8826	11.5176	9.96551	12.2487	10.4862	10.9633	11.0662	10.704	11.1626	9.51181	8.13294	9.79239	9.74628	10.6163	11.9094	12.1787	11.2525	10.2447	10.0761	11.4094	8.42801	10.5226	8.18696	10.3736	8.97159	11.0659	10.2705	11.2433	10.9296	9.78555	7.52449	9.08449	8.92175	11.0286	11.2018	11.6478	10.9469	9.87938
NaN	NaN	NaN	7.40546	NaN	7.60021	7.52293	7.72395	7.51715	NaN	6.94317	NaN	NaN	NaN	6.50467	NaN	6.82388	6.98576	NaN	6.95358	NaN	NaN	NaN	NaN	NaN	NaN	NaN	7.58175	NaN	NaN	NaN	7.6113	7.2037	7.59867	NaN	7.66048	NaN	NaN	6.54396	NaN	NaN	7.05115	6.94128	NaN	NaN	NaN	NaN	NaN	7.40872	7.44092
12.1603	10.6636	9.96115	11.4356	11.0096	9.743	11.4222	10.4935	11.0404	12.0359	8.23347	10.2209	9.13845	11.3927	10.9712	NaN	10.8156	NaN	10.2167	10.8785	10.7553	10.6968	10.3368	10.908	10.2061	11.1525	11.9924	12.1071	11.563	11.5163	11.3453	12.1054	11.4801	11.9639	10.9981	12.336	11.8405	11.4935	12.4807	10.98	12.0503	11.2867	11.3535	10.8839	11.5097	11.9953	10.0785	10.8615	11.5033	10.5661
NaN	NaN	NaN	7.36786	NaN	NaN	7.08916	NaN	8.97677	9.85835	8.79744	9.19445	NaN	9.71221	NaN	7.18458	NaN	8.82574	NaN	NaN	NaN	8.17349	NaN	NaN	NaN	NaN	NaN	NaN	NaN	NaN	NaN	NaN	NaN	NaN	NaN	NaN	7.59562	7.22525	NaN	NaN	9.80616	NaN	NaN	8.66396	NaN	9.63441	NaN	NaN	NaN	NaN
NaN	NaN	NaN	7.56384	NaN	NaN	NaN	7.12017	NaN	NaN	NaN	6.77691	NaN	NaN	NaN	NaN	6.91589	8.58676	NaN	NaN	9.27292	10.6069	9.47444	10.5642	NaN	11.9658	9.89448	9.40951	11.653	10.2833	10.5371	12.3082	10.5996	12.7648	12.138	11.1085	11.1228	10.9863	11.7212	9.55057	12.0863	11.1976	11.6363	NaN	10.0016	11.7241	10.9011	9.14104	10.4893	NaN
NaN	NaN	7.78281	7.50243	7.05284	7.45773	6.33543	7.27328	7.68876	NaN	6.58747	NaN	6.47621	NaN	NaN	NaN	7.01108	7.2474	NaN	6.99782	NaN	NaN	6.8594	NaN	7.06025	NaN	8.01964	7.3576	NaN	NaN	NaN	7.39037	7.82186	7.95902	7.44683	7.83084	7.3682	NaN	7.91825	NaN	6.89371	5.88097	NaN	6.7534	NaN	7.71765	6.60817	NaN	6.40536	NaN
NaN	5.97769	NaN	NaN	NaN	NaN	6.00167	NaN	NaN	NaN	NaN	6.9888	NaN	NaN	5.63557	NaN	NaN	NaN	6.41311	NaN	5.88336	NaN	NaN	NaN	6.07265	NaN	NaN	NaN	NaN	NaN	NaN	NaN	NaN	NaN	NaN	NaN	NaN	NaN	NaN	NaN	NaN	NaN	6.08992	7.18702	NaN	7.13864	NaN	NaN	NaN	NaN
8.9954	NaN	8.7061	NaN	NaN	8.13867	8.92239	8.54138	9.10237	8.363	8.23815	8.43651	NaN	8.98598	8.6495	8.03599	8.95713	8.23104	NaN	NaN	8.82173	7.65772	NaN	8.21007	8.67368	8.60565	NaN	8.76323	8.67791	NaN	9.28477	9.06525	8.94919	8.79079	8.64001	9.04354	8.60708	8.76163	8.84243	9.09124	NaN	8.89921	8.96052	8.9298	8.78073	9.50856	8.87187	NaN	8.62084	9.14058
NaN	7.10386	NaN	NaN	NaN	NaN	7.45919	NaN	7.98781	NaN	NaN	NaN	NaN	NaN	7.71567	NaN	7.88818	NaN	NaN	NaN	NaN	6.20964	NaN	NaN	NaN	NaN	NaN	NaN	NaN	NaN	NaN	NaN	NaN	8.4913	NaN	8.32042	8.41727	8.13008	NaN	NaN	NaN	7.61142	8.02995	NaN	NaN	7.98153	NaN	NaN	NaN	NaN
8.6779	NaN	NaN	8.37441	NaN	NaN	NaN	8.41554	8.64183	7.64538	7.64956	NaN	NaN	8.27853	8.51073	6.90459	8.22854	7.59953	7.87998	7.27008	NaN	8.19985	NaN	NaN	8.58041	8.70636	NaN	8.55819	NaN	NaN	8.11979	9.11896	9.00787	NaN	NaN	NaN	7.92226	8.55491	8.41342	NaN	8.80114	NaN	NaN	8.6149	NaN	NaN	NaN	8.41744	NaN	7.37897
NaN	8.63537	7.93753	NaN	NaN	NaN	7.71492	NaN	NaN	NaN	NaN	8.34712	NaN	NaN	8.63366	NaN	NaN	NaN	7.90113	NaN	8.31105	NaN	NaN	NaN	9.00935	NaN	NaN	NaN	NaN	NaN	NaN	NaN	NaN	NaN	NaN	NaN	NaN	NaN	NaN	NaN	9.25952	NaN	NaN	NaN	NaN	8.9088	7.1102	NaN	NaN	NaN
8.25031	NaN	NaN	NaN	8.26059	NaN	9.00221	8.27705	8.80999	NaN	NaN	7.50248	NaN	NaN	NaN	NaN	8.45565	NaN	NaN	NaN	NaN	8.4095	NaN	8.62021	8.10648	8.26374	NaN	NaN	NaN	8.49231	8.62978	8.52795	NaN	8.49108	8.53601	8.46468	9.32647	8.73063	8.62299	8.55079	8.78506	8.65164	8.68526	NaN	9.09254	NaN	8.04203	8.13405	8.76236	8.27673
7.55053	NaN	7.81357	NaN	7.71651	NaN	8.40238	8.25731	8.21745	7.69526	NaN	NaN	NaN	7.67101	8.28413	NaN	NaN	7.97412	7.80619	NaN	7.76139	NaN	NaN	NaN	7.56081	NaN	NaN	NaN	NaN	NaN	NaN	NaN	NaN	NaN	NaN	NaN	NaN	NaN	NaN	NaN	NaN	NaN	NaN	8.42284	NaN	NaN	NaN	NaN	NaN	7.82224
6.91967	6.99947	NaN	7.39104	NaN	8.22291	NaN	6.86441	5.8523	NaN	NaN	NaN	NaN	5.70702	NaN	NaN	6.86561	NaN	NaN	NaN	NaN	7.05275	NaN	NaN	6.624	5.90254	NaN	NaN	NaN	6.42989	6.15916	6.62282	NaN	NaN	NaN	7.04047	NaN	NaN	NaN	NaN	NaN	NaN	NaN	NaN	NaN	NaN	NaN	5.36911	6.51264	NaN
8.41922	6.93324	NaN	7.83198	7.18349	7.26984	8.026	7.95702	8.34949	8.13946	NaN	7.34424	6.58566	8.32153	7.74593	6.3971	NaN	NaN	6.85116	NaN	7.46289	7.9291	7.86307	7.66669	7.89324	7.79607	7.0655	NaN	8.34662	7.62469	7.95209	7.85214	8.48431	7.89514	7.99336	8.25162	NaN	NaN	8.17694	8.07632	8.04983	7.08619	NaN	7.42694	8.15647	8.66166	8.17944	7.79219	8.00244	7.66235
7.22226	NaN	NaN	7.52921	7.37133	7.78267	NaN	7.41356	7.74656	NaN	7.93799	NaN	8.09831	7.55017	7.70797	7.44533	7.30216	8.02328	7.55577	8.28852	7.20873	NaN	NaN	NaN	7.57239	7.05383	NaN	NaN	NaN	6.95717	7.21515	6.9534	7.67747	NaN	NaN	NaN	NaN	NaN	NaN	NaN	NaN	NaN	NaN	7.1822	NaN	7.44306	NaN	NaN	NaN	NaN
NaN	NaN	NaN	NaN	NaN	NaN	NaN	NaN	6.50949	5.96915	NaN	NaN	NaN	NaN	NaN	NaN	NaN	NaN	NaN	5.19654	NaN	NaN	5.25225	NaN	5.97206	NaN	5.71687	4.95249	NaN	NaN	NaN	6.3149	5.13977	3.91044	6.2228	NaN	NaN	NaN	NaN	NaN	NaN	5.93925	NaN	NaN	NaN	5.96135	NaN	NaN	6.23215	4.68012
NaN	NaN	6.94887	NaN	NaN	NaN	NaN	7.15974	5.95207	NaN	NaN	NaN	NaN	NaN	NaN	NaN	7.70073	NaN	6.01123	NaN	5.86241	6.38024	6.3863	6.13726	4.67896	7.13787	6.35129	5.73675	NaN	6.92612	NaN	NaN	NaN	NaN	6.45289	NaN	NaN	6.34747	NaN	6.41094	NaN	NaN	NaN	6.19887	6.46502	NaN	NaN	NaN	NaN	6.84864
NaN	NaN	NaN	6.91351	NaN	NaN	NaN	NaN	NaN	NaN	NaN	NaN	NaN	NaN	NaN	NaN	NaN	NaN	NaN	NaN	NaN	NaN	8.13108	NaN	NaN	NaN	NaN	7.36137	NaN	7.57228	7.33329	NaN	NaN	7.7148	NaN	NaN	NaN	7.34349	NaN	7.27945	NaN	NaN	NaN	NaN	7.95854	7.68482	7.64217	NaN	7.90286	NaN
14.0491	13.2661	13.16	13.7155	13.53	13.1796	13.496	13.8337	13.4633	13.3704	13.1279	13.1803	12.8939	13.6028	13.0011	13.4402	13.4609	13.7645	12.9621	13.8992	14.275	14.0163	14.0423	13.9466	13.4627	13.3916	13.7919	14.133	13.6789	13.6398	13.1241	13.0143	13.6797	13.785	14.4551	13.6321	13.847	13.534	13.5564	13.382	13.083	13.6634	13.6273	13.6191	13.6925	13.4916	13.9588	13.1632	13.5209	13.8614
7.61831	NaN	NaN	NaN	NaN	NaN	8.19869	8.66577	NaN	NaN	8.00278	9.10736	NaN	NaN	NaN	NaN	8.51346	NaN	8.87792	NaN	8.39174	NaN	NaN	8.76443	8.36886	NaN	NaN	NaN	NaN	NaN	NaN	NaN	NaN	NaN	NaN	NaN	NaN	NaN	NaN	NaN	NaN	NaN	NaN	8.08244	NaN	NaN	NaN	NaN	NaN	NaN
7.02045	7.78692	7.78164	7.60124	7.31928	7.77728	8.03205	7.35611	8.19165	7.55068	7.55338	7.68488	7.19219	7.32986	7.81458	NaN	7.94086	7.95678	7.38197	8.00934	7.56399	NaN	NaN	NaN	8.48254	NaN	NaN	NaN	NaN	NaN	NaN	NaN	NaN	7.34915	7.75613	NaN	8.31183	8.44996	NaN	7.90661	NaN	NaN	NaN	7.48339	NaN	7.31007	NaN	7.28359	NaN	6.78157
8.34462	8.33356	7.99728	7.58283	8.06012	6.80546	8.15417	8.06366	7.74884	9.14822	7.69186	8.43666	7.89102	7.57901	8.72476	7.76872	8.03961	NaN	8.79528	NaN	8.76332	7.72393	7.55572	8.1071	8.65064	8.04817	NaN	8.30951	7.96612	8.32159	8.18944	8.91424	8.50581	8.49905	8.89331	9.36479	7.72499	7.85139	8.37403	7.79068	8.54363	NaN	7.80766	7.92373	8.17851	8.56625	NaN	8.69217	7.69	7.778
NaN	NaN	7.74806	NaN	NaN	7.93741	NaN	NaN	NaN	6.78175	7.74423	6.80737	7.57611	6.36458	6.55871	NaN	NaN	7.69517	6.56312	6.78704	7.05743	6.98913	NaN	6.64261	6.87411	NaN	NaN	7.10575	NaN	NaN	NaN	7.11368	7.17687	6.88214	NaN	NaN	NaN	7.02373	6.54107	NaN	NaN	7.59249	NaN	NaN	7.04675	NaN	NaN	NaN	NaN	7.22932
7.95259	NaN	8.35926	8.13107	7.85284	8.35914	7.44132	8.44025	7.73698	8.39315	NaN	8.34302	8.48921	8.15733	8.08771	8.25396	NaN	8.38968	7.81215	8.07123	7.76233	8.27483	NaN	8.13581	NaN	NaN	8.2438	8.35898	NaN	8.23305	7.90534	NaN	7.62178	8.03682	7.98434	NaN	8.78458	8.27139	NaN	7.26302	NaN	NaN	8.56205	8.59962	8.34835	7.99414	8.62694	NaN	NaN	8.78338
7.61406	NaN	9.10374	7.75346	6.60885	9.14265	7.6544	8.84626	8.75501	7.29287	NaN	7.69211	NaN	6.57042	6.90216	7.26666	7.80069	7.51086	8.0325	8.03983	7.05536	NaN	NaN	7.34784	7.74606	NaN	NaN	NaN	8.13629	NaN	NaN	NaN	NaN	8.1402	NaN	6.69025	NaN	NaN	NaN	NaN	NaN	NaN	NaN	8.04416	NaN	7.96839	NaN	NaN	NaN	7.42062
7.61922	7.21463	8.19421	6.85026	6.87439	8.17179	NaN	7.71111	6.84557	7.65312	NaN	7.65911	7.4289	6.9676	7.4598	7.16878	5.83775	7.53755	NaN	6.13625	7.06199	7.55935	6.86981	7.02029	7.02799	7.03144	NaN	7.55173	NaN	NaN	8.00856	7.84389	7.72664	6.93803	7.91676	NaN	7.03091	7.03611	7.17979	7.67606	6.88533	7.80638	7.09813	7.5184	NaN	7.84632	7.77527	NaN	7.26284	7.37943
7.72466	7.17242	7.46105	5.92375	8.14171	8.32312	6.82186	7.49104	6.844	7.52918	NaN	NaN	6.62011	NaN	NaN	NaN	4.55646	NaN	3.65887	NaN	NaN	NaN	NaN	NaN	NaN	NaN	NaN	NaN	NaN	NaN	NaN	NaN	NaN	NaN	NaN	NaN	NaN	NaN	NaN	NaN	NaN	NaN	NaN	5.35867	NaN	NaN	NaN	NaN	NaN	6.12272
7.83109	NaN	NaN	NaN	7.27463	8.57662	NaN	7.71295	7.83587	7.99665	8.53006	7.71733	8.47756	7.80581	NaN	NaN	NaN	7.5439	NaN	NaN	NaN	NaN	NaN	NaN	8.87727	NaN	NaN	NaN	NaN	NaN	NaN	NaN	NaN	NaN	NaN	NaN	NaN	NaN	NaN	NaN	NaN	NaN	NaN	NaN	NaN	NaN	NaN	NaN	NaN	NaN
NaN	NaN	NaN	NaN	NaN	7.58503	6.68553	NaN	NaN	NaN	6.60989	7.33565	NaN	6.54757	6.80945	NaN	NaN	NaN	6.70293	6.30712	NaN	6.53597	6.56729	6.88655	NaN	NaN	7.1418	NaN	7.56363	NaN	NaN	NaN	NaN	NaN	NaN	NaN	NaN	6.46717	NaN	6.5328	7.52312	NaN	6.68198	NaN	NaN	NaN	NaN	NaN	6.76763	NaN
NaN	NaN	NaN	NaN	NaN	NaN	NaN	6.70777	NaN	NaN	NaN	NaN	NaN	6.94261	NaN	NaN	NaN	NaN	NaN	NaN	NaN	NaN	NaN	NaN	NaN	NaN	NaN	NaN	NaN	NaN	NaN	NaN	6.68751	7.093	NaN	NaN	NaN	NaN	NaN	NaN	NaN	NaN	NaN	NaN	NaN	NaN	NaN	NaN	NaN	NaN
NaN	6.56148	NaN	7.44399	7.27714	NaN	7.68665	7.69273	7.91364	7.50199	NaN	7.07471	NaN	7.4013	NaN	NaN	7.59993	7.83568	NaN	NaN	NaN	NaN	NaN	7.10825	6.76833	NaN	NaN	7.65358	7.41391	NaN	NaN	7.80462	NaN	7.42951	7.67874	NaN	7.30708	7.75638	7.72461	7.90571	7.19194	7.94951	NaN	7.48528	7.32834	8.35481	NaN	NaN	NaN	7.40962
NaN	NaN	6.69693	6.98481	NaN	7.25207	6.76348	NaN	NaN	NaN	NaN	NaN	NaN	NaN	NaN	NaN	NaN	NaN	NaN	NaN	NaN	NaN	7.05969	NaN	NaN	NaN	NaN	7.16666	NaN	NaN	6.8921	NaN	NaN	6.5599	NaN	NaN	NaN	7.14681	NaN	NaN	NaN	NaN	NaN	NaN	6.9944	NaN	NaN	NaN	NaN	NaN
NaN	9.64054	9.40503	NaN	NaN	8.7239	NaN	NaN	NaN	NaN	NaN	NaN	10.0331	NaN	NaN	9.50743	NaN	8.76781	NaN	NaN	8.74372	8.55776	NaN	NaN	NaN	NaN	NaN	NaN	NaN	10.1582	NaN	NaN	11.2245	NaN	NaN	NaN	NaN	NaN	NaN	NaN	NaN	NaN	NaN	9.72389	NaN	NaN	NaN	NaN	NaN	NaN
7.74752	NaN	NaN	7.93334	7.63311	NaN	8.09351	7.65315	7.92023	NaN	NaN	7.46871	NaN	7.76325	NaN	NaN	NaN	7.46532	NaN	NaN	NaN	NaN	NaN	7.46765	6.92764	7.27276	NaN	7.96781	NaN	NaN	NaN	6.96809	NaN	NaN	7.131	7.1474	8.02687	NaN	NaN	8.51858	NaN	8.0924	NaN	NaN	NaN	NaN	NaN	NaN	NaN	NaN
NaN	NaN	7.52698	6.90782	7.17658	7.52971	7.09364	7.73282	7.86736	6.83774	6.73734	7.26989	NaN	7.2103	7.80219	NaN	7.14179	NaN	7.49961	NaN	7.37571	NaN	7.19065	7.59505	NaN	7.59304	NaN	NaN	NaN	NaN	6.70768	NaN	5.9524	NaN	6.83889	6.97782	7.29696	7.40346	7.72049	NaN	7.25656	NaN	NaN	8.0904	NaN	NaN	7.17854	NaN	NaN	NaN
7.27041	NaN	7.75301	7.9638	7.21198	8.08261	7.57795	7.97911	7.87304	7.11495	7.26906	NaN	7.19515	7.34728	6.53274	7.4468	NaN	8.02156	7.36381	7.24278	7.80036	7.45269	6.97997	NaN	7.95983	7.29525	NaN	7.52961	6.79132	7.4787	7.15162	7.28513	7.80834	7.46926	7.49454	6.05977	6.8536	7.58436	7.59888	7.79161	NaN	7.61789	7.67284	7.89937	7.80737	NaN	8.36728	7.07924	7.44607	7.51194
NaN	NaN	NaN	NaN	NaN	NaN	5.93509	5.95967	6.11867	NaN	7.89811	6.64847	NaN	NaN	NaN	8.4448	NaN	NaN	NaN	NaN	NaN	NaN	NaN	NaN	NaN	NaN	NaN	NaN	NaN	NaN	NaN	NaN	NaN	NaN	NaN	NaN	NaN	NaN	NaN	NaN	NaN	NaN	NaN	NaN	NaN	NaN	NaN	NaN	NaN	NaN
9.56099	9.86111	9.69151	9.69799	9.98991	9.23808	10.166	9.37217	9.04844	9.97279	NaN	9.96325	8.70541	9.81212	9.98254	9.80944	9.97788	9.92713	9.86492	10.0371	9.61512	9.51789	9.88465	9.83813	9.49451	9.5483	9.99159	9.71986	9.82783	9.81241	9.95315	9.36764	10.0754	9.73609	9.71705	9.22035	9.72283	9.44407	10.167	9.49503	9.83399	9.46306	9.76429	9.39853	9.92131	9.81134	NaN	9.54463	9.553	9.3225
7.49388	NaN	NaN	7.32516	6.10844	5.53708	7.27157	7.21404	NaN	7.03218	NaN	6.54428	NaN	6.71225	7.25947	NaN	6.6145	NaN	NaN	NaN	NaN	NaN	NaN	7.31838	NaN	NaN	NaN	NaN	NaN	NaN	NaN	NaN	NaN	NaN	NaN	NaN	NaN	6.48971	NaN	NaN	NaN	NaN	NaN	6.67986	NaN	7.71636	NaN	NaN	NaN	6.31612
NaN	NaN	9.68162	NaN	NaN	7.9597	NaN	8.45929	8.89454	NaN	NaN	NaN	NaN	NaN	NaN	6.74487	NaN	NaN	NaN	NaN	NaN	NaN	NaN	NaN	NaN	NaN	NaN	NaN	NaN	NaN	NaN	NaN	NaN	NaN	NaN	NaN	NaN	NaN	NaN	NaN	NaN	NaN	NaN	NaN	NaN	NaN	NaN	NaN	NaN	NaN
9.59945	9.43274	10.9751	10.7197	10.0222	11.7079	10.4843	10.8762	10.6095	9.09324	9.95496	9.87662	9.98708	10.2176	9.26081	9.892	10.0758	11.2373	9.52146	10.7261	9.05548	10.4766	10.4895	9.65671	9.05488	10.0359	10.1156	10.9431	10.0581	9.90636	9.87941	9.37583	9.71979	10.1725	9.79596	9.77119	10.4878	10.1742	9.93632	9.96188	7.90385	10.5434	10.6295	10.6322	10.1789	10.1384	11.5759	9.44024	10.8675	9.97197
12.352	NaN	10.658	11.8546	12.1001	10.7123	12.4384	12.2866	12.5373	12.4947	10.9001	10.8976	9.9687	12.2251	12.0707	10.5347	11.8587	11.0541	11.0853	9.46342	10.8082	NaN	NaN	NaN	12.3605	NaN	NaN	NaN	NaN	NaN	NaN	8.31218	8.72745	NaN	NaN	NaN	NaN	NaN	NaN	NaN	NaN	NaN	NaN	12.8133	NaN	NaN	NaN	NaN	NaN	12.4997
8.62439	NaN	NaN	NaN	7.92045	NaN	NaN	8.43414	8.44097	NaN	NaN	7.32402	NaN	NaN	8.41112	NaN	8.04778	7.66432	NaN	NaN	NaN	8.06352	NaN	8.40034	7.53208	8.51174	NaN	7.37738	8.35304	8.3301	NaN	NaN	NaN	8.3189	8.98252	NaN	9.03763	NaN	8.56971	8.51029	NaN	8.51248	8.45208	8.31476	8.38505	8.17943	NaN	7.48415	8.44926	7.98291
8.16475	NaN	NaN	7.73443	NaN	NaN	NaN	7.9371	NaN	NaN	NaN	NaN	NaN	NaN	NaN	NaN	NaN	NaN	NaN	NaN	8.06973	NaN	NaN	NaN	NaN	NaN	NaN	8.19957	NaN	NaN	NaN	8.23651	NaN	8.73696	7.64424	8.40752	8.11284	NaN	8.59065	NaN	NaN	NaN	NaN	7.90133	NaN	8.35451	NaN	8.31235	NaN	NaN
7.77959	7.96477	NaN	8.03683	NaN	NaN	8.01122	8.23715	8.12835	7.98318	6.93296	NaN	NaN	NaN	7.9257	NaN	7.87496	NaN	7.04591	NaN	7.85643	7.20894	NaN	8.05537	7.7	7.19381	NaN	8.30624	NaN	NaN	8.07396	7.9755	8.24734	8.09139	8.16851	NaN	8.50221	8.15836	7.87202	NaN	8.31061	8.22848	8.01891	7.98962	7.83401	8.17038	8.9203	7.75696	8.24272	7.92653
NaN	NaN	NaN	7.87688	NaN	NaN	NaN	7.63872	8.43878	8.576	NaN	7.86689	NaN	NaN	NaN	NaN	8.46542	NaN	NaN	NaN	NaN	7.73874	NaN	7.64753	7.65698	8.1887	NaN	8.21734	7.96429	8.4748	7.65529	7.98677	8.04265	8.13295	8.31369	8.4382	8.23491	7.77723	8.29964	NaN	NaN	NaN	NaN	8.10976	8.34578	7.93096	NaN	6.77696	8.15182	6.82956
9.55739	NaN	7.74818	9.23031	8.82803	7.90029	9.03179	8.9487	9.76235	9.31043	7.00935	8.56525	NaN	8.96604	8.70472	NaN	8.44384	7.98348	7.52393	NaN	8.68887	8.47516	7.96271	8.69592	8.51352	9.07711	NaN	9.55109	8.8657	9.23102	9.03548	9.47423	8.78124	9.04468	NaN	9.31155	9.35376	9.1743	9.45056	8.915	9.37322	9.04445	8.81764	8.7722	8.99391	9.07901	NaN	9.2603	NaN	8.73203
NaN	NaN	8.69522	8.552	NaN	7.47534	NaN	8.22323	8.47008	8.8779	NaN	NaN	NaN	NaN	8.4677	7.08894	NaN	7.90679	NaN	8.18851	7.26341	7.88415	8.37979	NaN	NaN	8.36317	NaN	8.76382	NaN	9.20199	8.36994	NaN	NaN	8.60116	NaN	7.96413	9.012	8.61567	NaN	8.09935	NaN	8.4233	8.57434	8.14434	NaN	8.31165	NaN	8.3383	8.81868	8.18047
NaN	NaN	10.1427	NaN	NaN	10.0819	NaN	9.38811	8.9343	8.6448	NaN	NaN	NaN	NaN	NaN	9.42283	NaN	NaN	NaN	9.31773	NaN	NaN	NaN	NaN	NaN	NaN	NaN	NaN	NaN	NaN	NaN	NaN	NaN	NaN	NaN	NaN	NaN	NaN	NaN	NaN	NaN	NaN	NaN	NaN	NaN	9.88051	NaN	NaN	NaN	NaN
NaN	7.25879	7.47707	NaN	5.16244	7.32725	NaN	NaN	NaN	5.92545	NaN	6.13464	NaN	5.38414	6.81632	6.49585	7.06138	5.44527	NaN	6.54836	6.6084	NaN	NaN	6.68861	5.64845	6.39406	NaN	NaN	6.00538	NaN	5.88187	NaN	NaN	NaN	NaN	6.06962	NaN	NaN	NaN	NaN	6.35396	NaN	NaN	5.15415	NaN	NaN	NaN	NaN	NaN	NaN
8.79982	11.7244	14.7007	10.3633	8.7795	12.6266	8.62969	10.603	10.4676	8.97952	10.0677	8.6049	10.4772	9.25394	8.48612	10.1496	8.7701	9.01294	8.55761	9.08003	8.04635	8.63257	NaN	8.21456	8.59209	8.2971	8.39484	8.25304	NaN	7.99256	9.10771	8.51379	8.70912	8.15483	8.22457	8.82007	8.90287	8.54512	8.80518	8.3784	8.6393	9.09634	9.42376	10.0797	8.90968	9.05556	8.93145	8.61541	8.80381	8.44568
7.90078	8.69392	8.65836	NaN	8.09571	NaN	7.90301	8.13049	7.9642	NaN	NaN	8.17641	8.33067	8.35936	7.94462	9.0304	8.1633	NaN	8.68964	8.3187	NaN	NaN	NaN	NaN	8.48029	NaN	NaN	NaN	NaN	NaN	NaN	NaN	NaN	NaN	NaN	NaN	NaN	NaN	NaN	NaN	NaN	NaN	NaN	NaN	NaN	NaN	NaN	NaN	NaN	8.84369
9.87277	9.72383	9.86244	9.64407	10.0119	10.3013	9.93933	9.84196	9.86788	9.41175	10.8286	9.70389	9.6542	9.96669	10.0776	10.4258	9.88945	9.70929	10.0309	9.96769	NaN	NaN	NaN	NaN	10.0158	NaN	NaN	NaN	NaN	NaN	NaN	NaN	NaN	NaN	NaN	NaN	NaN	NaN	NaN	NaN	NaN	NaN	NaN	9.98935	NaN	NaN	NaN	NaN	NaN	10.2347
11.7416	11.2114	11.5918	11.594	10.4425	10.7165	11.4713	10.4502	12.1791	10.7296	11.2131	11.2984	9.03821	11.0826	11.3161	10.9853	11.4436	9.98141	11.1599	11.2339	9.04453	10.3567	10.3953	10.4517	10.6373	10.9488	9.97423	10.9956	11.3235	10.9586	11.4345	11.5037	10.8762	11.2537	10.5425	11.0797	11.3947	10.8696	11.0069	11.2527	11.8607	11.4894	11.1964	11.2294	11.2734	11.3084	11.4732	10.7909	11.5013	11.0722
11.2717	11.4644	11.6526	12.1639	11.1706	10.9684	11.8758	11.2048	11.3768	10.9886	10.8809	11.1528	10.4259	11.621	11.2966	11.1079	11.9947	10.4366	11.3959	11.9643	11.3669	10.9063	10.8893	10.6528	11.0232	11.3235	11.1771	11.0332	11.8742	11.4603	11.4591	11.5816	11.1331	11.3344	11.0651	11.4057	11.6123	11.5369	10.6889	11.4989	11.9302	12.1819	11.506	11.6966	11.3686	11.6545	11.7842	11.0887	12.0126	11.0764
8.99707	9.11795	9.53173	9.25942	8.25283	8.98845	9.7073	8.97407	9.7835	7.92141	8.53284	9.36511	8.49639	9.37954	8.97245	8.84328	9.40216	8.96661	8.79692	9.15473	8.7716	8.35297	9.40215	8.81295	9.20624	8.77487	NaN	8.83659	NaN	9.0207	9.124	9.17686	10.2144	8.32654	9.23721	9.06505	9.03381	9.05302	8.34408	9.33876	9.87824	9.46392	9.20066	9.48643	9.36049	9.2925	9.38992	9.16978	9.45436	8.87218
6.94959	NaN	5.72556	7.00789	7.15823	NaN	6.79128	7.39409	6.7423	NaN	NaN	5.97108	NaN	7.2809	NaN	NaN	6.61599	6.89056	NaN	NaN	NaN	NaN	NaN	NaN	NaN	6.20078	7.18365	NaN	NaN	NaN	NaN	5.77783	NaN	NaN	NaN	NaN	6.93811	7.21898	7.53966	7.09462	NaN	6.44079	NaN	7.03952	6.85165	6.3452	NaN	NaN	6.69919	NaN
8.28072	8.3274	8.31514	8.121	7.89658	8.01328	8.09338	7.71384	8.11341	7.96719	8.04843	8.0218	8.57262	8.17924	7.88863	7.59846	8.11972	7.84189	8.15377	8.35243	NaN	NaN	NaN	NaN	7.84401	NaN	NaN	NaN	NaN	8.28823	NaN	8.06849	NaN	NaN	NaN	NaN	8.61267	7.59567	NaN	8.22526	7.68532	8.1743	8.46723	7.76748	NaN	8.48513	7.81309	NaN	NaN	7.84586
NaN	NaN	10.6657	NaN	NaN	10.0311	NaN	9.87637	9.51728	NaN	7.81784	NaN	8.53066	NaN	NaN	9.27248	NaN	9.67607	8.05712	NaN	NaN	NaN	NaN	NaN	NaN	NaN	NaN	NaN	NaN	NaN	NaN	NaN	NaN	NaN	NaN	NaN	NaN	NaN	NaN	NaN	NaN	NaN	NaN	NaN	NaN	NaN	NaN	NaN	NaN	NaN
NaN	5.6777	NaN	NaN	6.45746	NaN	NaN	NaN	5.2725	NaN	6.03254	NaN	6.58916	NaN	6.33829	5.90311	6.34943	7.11281	6.35544	6.75754	NaN	NaN	7.31147	6.86225	6.14728	NaN	NaN	6.5155	NaN	7.12675	NaN	6.17241	6.64765	5.19028	7.01593	5.86038	5.46017	NaN	NaN	NaN	5.75673	NaN	5.56644	6.29422	NaN	NaN	NaN	6.02533	NaN	6.2443
9.21807	9.52564	9.51338	9.27113	8.79511	9.59693	9.27137	8.69713	9.17029	8.85648	9.49734	8.97278	8.71917	8.74229	NaN	8.98855	9.07297	9.68885	9.09833	9.37148	NaN	9.03985	NaN	8.8948	8.89032	9.10046	9.02105	9.41231	9.22112	9.15211	9.25113	9.22655	NaN	8.06709	9.07759	NaN	9.02172	9.68199	9.11461	9.26314	9.59731	9.34762	9.2891	9.05711	8.50021	9.17419	9.41546	9.39343	9.51318	8.84416
NaN	NaN	NaN	7.17005	7.58617	NaN	7.65294	7.64469	7.66331	NaN	7.50834	NaN	NaN	7.76376	NaN	7.85002	7.37417	NaN	NaN	NaN	7.59153	NaN	6.93243	7.04638	NaN	NaN	NaN	NaN	8.06791	7.43555	8.03996	7.11306	7.68557	NaN	NaN	NaN	7.53525	NaN	7.10745	NaN	7.466	7.48338	7.4272	NaN	7.59794	NaN	8.04751	NaN	NaN	NaN
8.72875	7.8656	9.05932	9.1863	8.13326	8.33384	9.01463	9.31579	8.80878	8.20201	NaN	8.25398	NaN	8.75006	8.47461	7.78001	7.67327	7.98146	7.92543	7.93068	8.68863	NaN	NaN	NaN	8.72868	NaN	NaN	NaN	NaN	NaN	NaN	NaN	NaN	NaN	NaN	NaN	NaN	NaN	NaN	NaN	NaN	NaN	NaN	9.20927	NaN	NaN	NaN	NaN	NaN	8.81314
NaN	NaN	NaN	NaN	5.32466	NaN	6.90986	NaN	6.9079	NaN	NaN	NaN	NaN	NaN	7.66786	NaN	6.97842	6.84249	NaN	NaN	NaN	NaN	NaN	NaN	7.02077	NaN	NaN	NaN	NaN	NaN	NaN	NaN	NaN	NaN	NaN	NaN	NaN	NaN	8.10942	NaN	7.70477	NaN	NaN	NaN	NaN	NaN	NaN	NaN	NaN	6.4795
9.33906	NaN	NaN	6.99607	NaN	10.1037	8.45581	8.61364	8.9219	8.83971	9.05187	8.51429	NaN	NaN	8.61089	8.79846	8.57334	7.8837	NaN	8.33059	9.14536	8.20734	NaN	NaN	NaN	8.22008	8.50117	8.57652	8.99502	8.94191	9.19349	NaN	8.88099	8.72321	NaN	NaN	8.63224	NaN	8.54463	8.36018	NaN	8.75223	8.39127	8.89726	8.9409	NaN	NaN	8.82869	8.72685	8.61015
10.6753	NaN	11.0766	NaN	11.2941	NaN	11.1106	11.2051	11.0974	NaN	11.4752	11.0941	11.3126	10.9108	10.9644	10.7926	11.254	11.1203	11.3301	11.2832	11.0388	10.7342	10.883	NaN	11.1048	11.0173	NaN	10.9047	11.1037	NaN	11.4107	11.2127	11.1866	10.7487	11.0453	11.4462	NaN	NaN	NaN	11.2527	NaN	NaN	10.6211	11.0297	11.3882	11.4241	9.41459	11.5007	10.8529	11.0071
NaN	NaN	8.56998	9.07133	9.39099	NaN	NaN	7.92967	NaN	NaN	NaN	8.84952	NaN	NaN	8.33627	NaN	8.56151	9.24103	8.71188	8.77406	NaN	9.50287	NaN	NaN	NaN	NaN	NaN	8.39019	NaN	NaN	9.73909	8.96547	NaN	8.44735	8.18167	NaN	NaN	NaN	NaN	NaN	7.8816	NaN	9.29765	9.94299	NaN	NaN	NaN	8.74737	NaN	NaN
NaN	NaN	NaN	NaN	NaN	8.43908	7.74721	NaN	NaN	NaN	NaN	NaN	NaN	NaN	NaN	NaN	7.57184	NaN	NaN	NaN	7.55825	NaN	NaN	NaN	8.2696	NaN	NaN	8.76838	NaN	NaN	NaN	NaN	NaN	NaN	NaN	NaN	NaN	NaN	NaN	NaN	NaN	7.89536	NaN	6.58653	NaN	NaN	NaN	NaN	NaN	NaN
6.47897	NaN	NaN	NaN	6.21111	5.12684	NaN	6.46047	6.37692	NaN	NaN	NaN	NaN	6.02228	NaN	NaN	NaN	5.36275	NaN	NaN	NaN	6.26793	NaN	NaN	NaN	NaN	NaN	6.08684	NaN	NaN	NaN	NaN	NaN	NaN	NaN	NaN	NaN	NaN	NaN	NaN	NaN	NaN	6.18904	5.7256	6.29882	6.29661	NaN	NaN	6.48592	6.86692
NaN	NaN	6.45163	NaN	NaN	6.54629	NaN	5.66886	NaN	NaN	6.42787	6.67093	NaN	7.42222	NaN	NaN	5.91517	NaN	NaN	NaN	NaN	NaN	NaN	NaN	NaN	NaN	NaN	NaN	NaN	NaN	NaN	NaN	NaN	NaN	NaN	NaN	NaN	NaN	NaN	NaN	NaN	NaN	NaN	5.66861	NaN	NaN	NaN	NaN	NaN	NaN
7.39773	NaN	6.54717	7.07602	7.09468	NaN	7.1164	6.65408	6.68086	7.60256	NaN	NaN	NaN	7.37144	6.93338	NaN	7.09118	NaN	NaN	NaN	7.03676	NaN	6.47897	6.47323	NaN	7.18649	7.98968	8.34087	7.93774	NaN	NaN	7.90309	NaN	8.0907	7.25343	8.18309	8.12122	8.01042	NaN	7.62939	7.63185	7.86644	NaN	7.57723	7.25359	NaN	NaN	NaN	8.06459	NaN
8.06239	NaN	NaN	NaN	NaN	NaN	6.98035	NaN	8.42013	6.69965	NaN	7.11093	6.80516	6.8403	7.21367	7.10446	8.12425	6.69711	NaN	NaN	NaN	NaN	NaN	NaN	6.83305	NaN	NaN	NaN	7.30654	NaN	NaN	7.45807	6.20346	6.85447	7.22372	NaN	6.94346	NaN	NaN	NaN	7.88162	NaN	NaN	NaN	NaN	7.06513	NaN	NaN	NaN	NaN
NaN	NaN	NaN	7.31063	NaN	NaN	6.69181	NaN	7.9138	NaN	NaN	7.35041	NaN	NaN	NaN	NaN	7.2159	NaN	NaN	NaN	NaN	NaN	NaN	NaN	NaN	NaN	NaN	NaN	NaN	NaN	8.12932	NaN	5.74594	NaN	NaN	NaN	NaN	8.12357	7.3531	8.19577	8.12838	7.50549	NaN	NaN	NaN	5.47977	NaN	NaN	NaN	NaN
13.3687	12.9309	13.4294	12.6498	13.591	13.5069	13.2493	NaN	12.094	13.3223	14.2181	13.5698	13.9868	13.4238	13.3069	NaN	13.5425	13.7912	13.6603	12.945	12.809	NaN	13.1577	12.9437	13.6572	12.2245	13.4262	12.8401	13.2696	13.0732	12.4009	13.0798	NaN	NaN	12.9543	13.2353	13.0635	12.9315	12.6276	14.2042	12.8373	13.1942	NaN	NaN	13.2901	12.1831	12.5481	12.8304	13.1538	13.4744
NaN	NaN	NaN	7.53162	8.3529	NaN	8.33955	8.76609	8.37848	7.4495	NaN	7.82611	NaN	7.32999	NaN	NaN	7.54771	NaN	NaN	NaN	NaN	NaN	NaN	8.06915	7.51552	NaN	NaN	7.87766	NaN	NaN	NaN	8.14665	NaN	NaN	NaN	NaN	NaN	7.5935	7.659	NaN	NaN	9.22655	7.70781	8.40952	8.46091	NaN	NaN	NaN	NaN	NaN
NaN	NaN	7.29791	5.75211	NaN	6.16393	NaN	6.72958	6.16751	NaN	NaN	6.00562	NaN	5.59085	5.5583	5.94562	4.36386	8.10553	7.59397	NaN	NaN	6.02845	5.76078	5.96978	6.53335	6.83189	5.62428	7.36791	NaN	NaN	NaN	NaN	NaN	6.52509	NaN	NaN	5.92285	NaN	NaN	NaN	NaN	5.94607	5.43388	6.49809	NaN	5.91148	6.41567	NaN	5.55198	6.14534
NaN	NaN	NaN	5.59302	NaN	NaN	6.48259	NaN	5.02055	5.20913	NaN	NaN	NaN	NaN	6.3391	NaN	NaN	NaN	NaN	NaN	NaN	NaN	NaN	NaN	NaN	6.12599	NaN	NaN	NaN	NaN	NaN	NaN	NaN	NaN	NaN	6.82906	NaN	NaN	NaN	NaN	NaN	NaN	NaN	NaN	6.06452	NaN	NaN	NaN	NaN	5.93777
NaN	NaN	7.86954	7.43847	7.53128	NaN	6.65735	8.28246	7.24372	7.4227	NaN	NaN	NaN	7.46085	NaN	NaN	7.18174	7.83598	NaN	6.50707	NaN	7.103	NaN	7.57774	NaN	7.2996	NaN	7.47193	NaN	7.65078	NaN	7.21334	8.08496	NaN	NaN	7.79192	8.30675	8.12146	7.91896	7.8136	7.57773	7.72445	7.60477	6.28355	7.90174	NaN	7.23637	NaN	7.48573	7.02738
5.41565	NaN	NaN	5.24062	NaN	NaN	NaN	NaN	6.02036	5.89278	NaN	5.41883	NaN	NaN	NaN	NaN	NaN	NaN	NaN	4.40583	NaN	5.99073	NaN	NaN	NaN	NaN	NaN	NaN	NaN	6.15024	NaN	NaN	NaN	NaN	NaN	NaN	NaN	NaN	NaN	NaN	5.41476	6.5911	6.34162	6.09256	NaN	NaN	NaN	NaN	6.49683	NaN
7.24888	NaN	8.77518	NaN	NaN	8.38759	7.28583	8.26782	7.8819	6.59789	6.59446	7.00741	NaN	8.91936	7.541	NaN	7.79666	NaN	8.29998	8.67502	7.36355	NaN	NaN	NaN	7.32484	NaN	NaN	NaN	NaN	NaN	7.77944	NaN	NaN	NaN	NaN	NaN	NaN	NaN	NaN	NaN	NaN	NaN	NaN	8.4039	NaN	NaN	NaN	NaN	NaN	NaN
10.8016	9.43369	9.7642	10.0422	9.80655	NaN	10.6296	10.4217	10.6852	10.6035	9.22304	9.89811	NaN	9.75241	10.1776	9.06293	10.0313	10.0421	9.56766	8.80158	10.6966	10.0843	NaN	10.2812	10.3999	10.2154	10.1137	10.5472	9.81768	10.3179	10.7414	NaN	10.116	10.4007	10.1404	10.7167	10.6935	10.2435	10.7227	10.5178	10.035	10.3741	10.4241	10.3192	10.1309	10.6106	10.9782	10.2653	10.1513	10.057
8.37685	7.796	NaN	6.95832	7.97621	8.02372	NaN	8.07143	NaN	7.90155	NaN	NaN	NaN	NaN	NaN	NaN	NaN	NaN	NaN	NaN	NaN	NaN	NaN	NaN	NaN	NaN	NaN	NaN	NaN	NaN	NaN	NaN	NaN	NaN	NaN	NaN	NaN	NaN	NaN	NaN	NaN	NaN	NaN	NaN	7.86004	NaN	NaN	NaN	NaN	NaN
NaN	NaN	NaN	7.07533	7.35834	NaN	7.49547	8.02059	7.52483	7.34189	7.38027	NaN	7.90678	NaN	7.48481	NaN	7.49545	7.75143	NaN	7.24238	NaN	7.07386	NaN	NaN	7.14039	NaN	NaN	NaN	7.07281	NaN	6.74992	NaN	6.75256	7.19539	7.73125	NaN	6.98831	NaN	7.39192	7.47836	7.29504	7.55175	7.82045	7.67119	NaN	7.78097	6.71361	6.82102	6.65229	7.69034
NaN	NaN	NaN	NaN	NaN	NaN	8.18254	NaN	NaN	NaN	NaN	NaN	NaN	NaN	NaN	NaN	7.59491	NaN	NaN	NaN	NaN	NaN	NaN	NaN	NaN	NaN	NaN	NaN	NaN	NaN	NaN	8.42348	NaN	NaN	NaN	8.50569	7.9865	7.28129	NaN	7.71964	7.77243	NaN	NaN	8.2185	7.32094	NaN	8.76711	NaN	NaN	NaN
NaN	NaN	NaN	NaN	NaN	6.92632	NaN	6.5203	NaN	NaN	NaN	NaN	7.36663	NaN	7.01796	NaN	NaN	6.833	NaN	NaN	7.17761	NaN	7.50657	NaN	7.01404	7.40782	7.34923	6.97488	7.27908	NaN	NaN	7.56426	NaN	NaN	6.45345	NaN	5.33782	NaN	6.80609	NaN	NaN	NaN	6.98217	NaN	7.12212	NaN	7.35127	NaN	NaN	NaN
NaN	NaN	NaN	NaN	NaN	NaN	NaN	NaN	NaN	NaN	NaN	NaN	NaN	NaN	NaN	NaN	NaN	8.41931	NaN	NaN	NaN	NaN	NaN	NaN	NaN	6.64446	NaN	NaN	NaN	NaN	NaN	NaN	NaN	NaN	NaN	NaN	NaN	NaN	NaN	NaN	NaN	NaN	NaN	NaN	NaN	NaN	7.38271	NaN	NaN	NaN
NaN	NaN	7.39454	NaN	NaN	7.44272	NaN	NaN	NaN	NaN	NaN	NaN	NaN	NaN	NaN	NaN	NaN	8.52034	NaN	8.03538	NaN	NaN	NaN	NaN	NaN	NaN	NaN	NaN	NaN	NaN	NaN	NaN	NaN	NaN	NaN	NaN	NaN	NaN	NaN	NaN	NaN	NaN	NaN	NaN	NaN	NaN	NaN	NaN	NaN	NaN
NaN	10.5853	9.86821	NaN	9.85856	NaN	9.97153	10.2109	NaN	NaN	9.76333	10.0369	NaN	NaN	10.1266	9.92786	NaN	NaN	NaN	NaN	NaN	9.83248	NaN	10.4526	NaN	10.1286	9.92751	NaN	10.3887	10.2042	NaN	NaN	10.6307	10.0354	NaN	10.0526	NaN	9.97525	10.1843	9.97146	9.65235	9.29502	10.1405	10.1126	NaN	9.90233	NaN	9.6893	NaN	NaN
NaN	NaN	NaN	NaN	NaN	7.43202	NaN	NaN	NaN	NaN	NaN	NaN	NaN	NaN	NaN	NaN	NaN	NaN	NaN	NaN	NaN	NaN	NaN	NaN	NaN	NaN	NaN	7.88427	NaN	7.83959	NaN	8.02978	NaN	NaN	7.7745	NaN	NaN	NaN	NaN	7.94754	7.96901	NaN	NaN	NaN	7.70252	NaN	8.09196	NaN	NaN	NaN
NaN	NaN	NaN	NaN	NaN	NaN	8.20606	NaN	8.54014	NaN	NaN	7.81854	NaN	8.19842	8.14145	NaN	NaN	NaN	NaN	NaN	NaN	NaN	NaN	NaN	NaN	NaN	NaN	NaN	NaN	NaN	NaN	NaN	NaN	NaN	NaN	NaN	NaN	NaN	NaN	NaN	8.64959	NaN	NaN	8.31197	NaN	9.13065	NaN	NaN	NaN	NaN
10.0048	9.30207	9.26241	9.39252	9.30486	8.1495	9.43169	9.60491	9.58657	9.91721	8.93359	9.22243	8.01637	9.82693	9.18529	9.3838	9.47605	9.93724	9.67651	9.46241	8.9714	7.78647	NaN	NaN	8.92797	7.89947	8.34017	8.70613	8.01938	NaN	NaN	8.55461	7.96558	8.74117	NaN	8.7961	9.07933	8.41696	8.68121	8.16518	8.10066	8.4262	8.46787	9.39091	8.3273	8.43908	NaN	8.16288	9.02262	9.10038
12.0208	11.9836	11.9017	12.3286	12.6314	11.6253	12.2728	12.3759	12.1081	12.0619	11.3498	12.4448	11.6264	12.5979	12.418	12.4379	12.3016	12.6074	11.8918	12.0087	12.367	12.5159	12.6082	12.2978	12.4228	12.1906	12.1266	12.2475	12.2473	12.3077	12.1402	11.948	12.1933	12.1304	12.2804	11.7921	11.8328	11.973	11.9575	11.9331	11.8617	12.1759	12.1482	12.3668	11.9506	11.7957	12.3323	11.9625	12.1779	12.3779
9.38642	9.99307	10.8116	NaN	9.889	11.538	NaN	10.6226	10.4374	9.93238	10.0311	9.49313	10.3312	10.617	10.003	9.52996	9.89127	10.7995	10.3189	10.1751	10.6537	10.3366	10.5206	9.91614	10.3394	10.3917	10.1253	10.5476	10.1805	NaN	NaN	NaN	10.089	NaN	NaN	9.80851	10.4427	9.9166	NaN	10.0987	8.85223	10.0914	9.51182	10.1487	9.51257	NaN	10.7585	9.85112	9.97904	NaN
7.79333	NaN	NaN	6.5644	6.7565	6.54387	7.39885	7.92294	7.58595	7.31513	6.65141	6.32411	NaN	7.28559	7.16707	NaN	NaN	NaN	NaN	NaN	7.65882	7.69952	6.61218	6.99944	6.889	7.12773	NaN	7.60795	7.13496	7.06824	NaN	7.47218	7.02255	7.46641	7.76624	7.451	7.33455	7.08506	7.61049	8.04797	6.98897	6.85271	6.87346	7.52331	7.40636	7.0661	8.36975	7.26328	7.1417	7.43684
7.53927	NaN	NaN	7.64345	6.82995	NaN	6.59515	7.0951	7.44494	7.03017	NaN	6.0494	NaN	6.51643	7.33036	NaN	6.8116	6.46349	6.89607	NaN	NaN	6.80256	NaN	NaN	6.06769	7.63784	NaN	6.44054	7.38201	NaN	NaN	7.71877	5.31093	NaN	6.4052	6.36144	6.41167	NaN	6.16046	6.93637	6.75062	7.40382	6.92027	6.27152	NaN	6.95128	NaN	6.29282	5.8335	5.90919
NaN	7.05609	7.40044	7.0933	6.75716	7.45156	NaN	6.67975	7.7243	6.80484	NaN	7.10723	NaN	7.05318	NaN	NaN	NaN	6.96151	6.88865	6.52272	NaN	6.7155	NaN	NaN	NaN	NaN	6.34174	7.10736	NaN	NaN	7.1113	NaN	NaN	NaN	NaN	6.4136	7.31244	7.69664	NaN	NaN	NaN	6.69319	6.39642	NaN	NaN	NaN	NaN	NaN	7.45676	NaN
NaN	NaN	NaN	NaN	NaN	NaN	9.1596	11.0061	8.8878	NaN	NaN	NaN	NaN	8.90296	NaN	8.72513	8.72904	NaN	NaN	11.2112	NaN	NaN	NaN	7.56976	NaN	NaN	NaN	NaN	NaN	NaN	NaN	NaN	NaN	NaN	NaN	NaN	7.39637	NaN	6.64376	NaN	NaN	NaN	NaN	NaN	NaN	NaN	NaN	7.57443	NaN	NaN
NaN	7.57987	6.66391	7.07145	7.3548	NaN	6.81486	NaN	6.40217	6.95283	NaN	7.25181	NaN	6.83132	NaN	NaN	7.07293	NaN	6.43383	7.67207	NaN	6.90369	6.25024	7.14452	NaN	NaN	NaN	6.97676	6.96255	NaN	6.36549	6.51832	NaN	7.16968	NaN	6.72077	NaN	6.76319	NaN	6.42418	NaN	6.05999	6.9079	6.82918	7.10035	6.4417	NaN	6.97106	NaN	7.01608
10.4253	9.01172	NaN	NaN	NaN	NaN	10.2424	9.83926	NaN	10.1388	NaN	9.58801	7.72625	NaN	NaN	NaN	NaN	NaN	9.21284	NaN	9.97895	NaN	NaN	9.8365	NaN	9.93855	NaN	NaN	NaN	NaN	10.5284	10.4609	10.0604	NaN	9.85456	10.4987	NaN	NaN	NaN	NaN	10.7015	NaN	NaN	NaN	10.3044	10.8201	NaN	10.2841	NaN	NaN
8.76129	8.48852	8.59031	9.30227	8.93774	9.15809	9.31088	8.88456	9.46292	8.76096	8.56104	9.19928	9.04747	9.29729	8.88787	7.97916	8.66001	8.03205	8.2536	NaN	8.71428	NaN	NaN	NaN	8.78197	NaN	NaN	NaN	NaN	NaN	NaN	NaN	NaN	NaN	NaN	NaN	NaN	NaN	NaN	NaN	NaN	NaN	NaN	9.43786	NaN	NaN	NaN	NaN	NaN	8.87683
7.13869	6.18722	7.0701	6.31364	7.60615	6.66686	6.98778	7.27281	9.17215	7.67923	6.59431	6.74271	6.71879	7.25631	7.40785	NaN	6.83978	7.50502	7.17373	NaN	8.02223	7.4232	NaN	7.71408	NaN	7.37427	7.49689	8.04016	NaN	6.88955	7.4057	7.26859	7.16805	6.60497	8.83556	NaN	8.05528	7.30588	7.35398	7.48524	7.85038	6.63927	NaN	7.67611	7.99363	8.09336	9.38231	7.23738	7.16673	6.58755
11.2975	10.7209	10.3758	11.4946	10.6577	10.9611	11.7227	11.0314	11.3696	11.2795	10.2821	10.6049	10.2417	11.2695	11.3008	10.2963	11.3247	10.739	9.98888	11.1323	11.3464	11.0964	10.2536	10.9598	10.5448	10.8346	11.1363	11.014	10.6499	10.6937	11.4669	11.34	10.6955	10.8641	11.4508	10.8641	11.3414	10.3955	10.9447	10.7828	10.9352	10.8111	10.6593	10.8625	11.1347	11.3046	10.1532	11.1717	10.7882	10.3623
NaN	NaN	7.39078	NaN	NaN	6.75152	NaN	7.416	6.89672	NaN	6.73752	NaN	NaN	NaN	NaN	NaN	NaN	7.63153	7.18291	NaN	NaN	7.84704	7.14357	NaN	NaN	7.2594	7.33523	8.19042	NaN	NaN	NaN	NaN	NaN	NaN	7.91031	NaN	7.92956	7.37366	NaN	7.32461	NaN	7.44525	7.03956	7.00769	7.58679	7.41226	NaN	NaN	7.55736	7.54093
9.85759	9.87818	9.50736	9.6925	9.65966	10.2608	9.48872	9.38552	9.40177	10.0861	9.52071	9.80927	10.2132	10.1968	9.95209	10.1965	9.56674	9.76822	10.2784	9.57332	9.82798	9.83388	10.1005	9.28157	9.77005	9.70115	9.47166	9.72816	7.90358	8.80765	9.84013	9.99599	9.79616	10.0238	9.82643	9.82582	9.76238	10.0072	9.15548	9.96188	9.67758	9.74626	10.0444	10.0162	9.63608	9.77533	9.83061	9.7066	9.91932	9.75798
NaN	NaN	NaN	7.5699	NaN	7.80405	8.07885	7.80402	7.57622	NaN	7.87646	8.09835	8.72099	7.90869	7.60465	7.44455	7.9587	NaN	7.77554	NaN	NaN	7.47709	NaN	7.41052	NaN	NaN	NaN	NaN	NaN	NaN	NaN	8.12559	7.46597	7.66074	NaN	7.92838	NaN	NaN	NaN	NaN	7.2363	7.42077	NaN	NaN	NaN	NaN	6.94612	NaN	NaN	NaN
6.00917	NaN	6.03587	NaN	6.69105	NaN	6.29316	4.57728	6.22018	NaN	NaN	6.38877	NaN	5.76635	5.66294	5.27411	4.97681	NaN	6.13325	6.27393	NaN	NaN	NaN	6.84228	NaN	6.24076	NaN	6.23144	5.73098	6.01738	NaN	5.40015	7.08001	NaN	NaN	6.79686	6.59543	NaN	5.63267	NaN	7.03808	NaN	5.94082	5.75942	6.54603	NaN	NaN	5.69623	6.72799	5.86715
8.45578	NaN	8.22498	8.16322	7.83586	NaN	8.26099	8.16846	NaN	8.7506	NaN	8.35195	NaN	8.06661	8.54102	NaN	8.28811	8.79544	8.7132	8.06308	8.32707	7.90642	8.2527	8.31935	8.85959	NaN	8.28736	8.3009	7.9135	8.03409	8.59937	NaN	8.72925	8.4578	NaN	8.89234	8.42027	8.35514	9.15222	8.52588	8.84537	NaN	8.17815	7.95694	8.76685	8.65075	7.69519	8.9006	8.30931	7.81793
6.90389	7.65066	8.42437	7.07363	5.87205	8.68042	6.55559	7.0588	NaN	6.99366	7.32094	8.1613	8.08429	7.42124	7.2282	8.36209	6.99465	7.95556	7.9854	8.0065	7.15911	7.24366	7.61021	NaN	7.95696	7.02634	NaN	7.473	NaN	NaN	NaN	NaN	NaN	NaN	NaN	NaN	6.8338	7.10784	NaN	7.37886	NaN	7.75097	6.59895	7.59824	6.57616	NaN	7.93585	NaN	7.18725	7.35316
7.24271	NaN	6.78013	7.28313	7.20472	NaN	7.28763	7.47528	7.60672	7.37676	NaN	7.13106	NaN	6.97382	7.80024	NaN	6.37009	NaN	6.22321	NaN	NaN	7.69464	NaN	NaN	6.94728	7.06358	7.70571	7.78852	7.19611	7.72238	8.25467	7.63954	7.31001	7.85368	7.50464	NaN	8.59035	7.8927	8.03947	7.57832	7.78291	7.42574	7.58564	7.87865	NaN	7.94356	8.17115	7.29743	7.26238	7.85524
6.9551	NaN	NaN	NaN	NaN	NaN	NaN	7.19167	NaN	NaN	NaN	NaN	8.22308	5.60323	NaN	NaN	7.86638	NaN	NaN	NaN	NaN	NaN	NaN	NaN	NaN	NaN	NaN	NaN	NaN	NaN	NaN	NaN	5.13438	5.61639	NaN	6.85674	7.29197	NaN	NaN	NaN	6.46534	NaN	NaN	NaN	NaN	NaN	NaN	NaN	NaN	NaN
6.67668	NaN	NaN	NaN	5.81862	NaN	5.94835	5.56295	6.15884	5.91287	NaN	NaN	NaN	5.47499	NaN	NaN	NaN	5.59939	5.79484	NaN	6.24695	5.3082	NaN	NaN	NaN	6.2694	NaN	5.8533	NaN	5.8093	NaN	6.7426	5.72504	6.26908	NaN	6.56894	5.86794	6.13566	6.4532	NaN	NaN	6.29573	NaN	NaN	6.08013	6.1539	NaN	6.50839	6.29908	5.97012
8.97272	9.08482	9.16295	8.40202	8.8069	NaN	8.57621	8.60023	9.20859	9.09673	8.82096	8.78177	8.86031	8.6683	8.64287	9.11163	9.19935	8.80277	8.60271	8.76302	9.05855	8.6654	NaN	NaN	8.86357	8.6301	NaN	8.7734	NaN	8.50915	NaN	8.48326	8.528	8.86885	9.04501	8.77041	NaN	7.16301	NaN	9.3872	8.98866	NaN	9.03686	8.42736	9.16134	9.06098	9.26588	NaN	NaN	9.26652
8.62253	8.40896	NaN	NaN	7.47289	NaN	7.86531	7.63841	7.45842	8.42747	NaN	8.46471	7.43018	7.24851	7.69269	NaN	6.70328	NaN	8.54157	7.93119	NaN	7.27913	7.81393	7.66919	NaN	8.21155	8.09228	8.09668	8.12355	7.88816	8.27602	8.34821	8.35312	8.22799	NaN	8.76399	8.13047	NaN	8.37929	8.41621	8.71842	8.2401	8.0413	NaN	7.28292	8.37149	NaN	8.17196	8.11408	NaN
NaN	NaN	7.23405	NaN	NaN	7.33913	NaN	6.60598	6.48277	NaN	NaN	NaN	NaN	NaN	NaN	NaN	NaN	NaN	NaN	NaN	NaN	NaN	NaN	NaN	NaN	NaN	NaN	NaN	NaN	NaN	NaN	NaN	NaN	NaN	NaN	NaN	NaN	NaN	NaN	NaN	NaN	NaN	NaN	NaN	NaN	NaN	NaN	NaN	NaN	NaN
8.84546	NaN	NaN	8.19101	8.53172	7.70311	NaN	7.98771	8.79422	8.57858	8.91966	NaN	NaN	8.16012	8.03532	8.32378	8.55263	8.17074	8.29153	8.59176	7.81012	NaN	8.3006	8.00218	8.67169	NaN	7.88795	7.95653	8.50307	NaN	NaN	8.29133	8.39048	8.18195	7.61911	NaN	7.81298	8.22365	8.2156	7.98318	NaN	8.24074	8.44098	NaN	NaN	8.24755	8.52206	NaN	8.17677	8.34472
9.43658	NaN	NaN	8.99455	8.79469	NaN	8.94876	9.23639	9.30304	9.16705	NaN	8.7274	NaN	8.84409	9.02207	NaN	8.92325	8.90523	NaN	8.37416	9.01558	8.70262	8.5632	8.94301	8.94092	8.97637	9.2877	9.21294	NaN	9.07264	NaN	9.32026	9.08343	9.38197	NaN	9.85496	9.76294	9.41419	9.61654	9.49376	NaN	9.3272	9.06846	9.43718	9.59226	9.34686	9.57205	NaN	9.17691	8.69193
8.27702	NaN	NaN	NaN	NaN	NaN	8.04206	NaN	NaN	NaN	NaN	NaN	NaN	NaN	NaN	NaN	7.90797	NaN	NaN	NaN	NaN	NaN	NaN	NaN	7.93934	8.08398	NaN	NaN	NaN	7.753	7.78424	NaN	NaN	NaN	NaN	7.88043	NaN	NaN	8.41474	7.52766	8.70277	7.31649	NaN	NaN	NaN	NaN	7.4852	NaN	NaN	7.79477
NaN	7.06239	7.18368	7.0593	6.92088	6.83633	6.22638	7.1219	6.70939	NaN	NaN	NaN	7.18043	NaN	6.87289	7.43757	6.85646	6.32076	6.94603	6.98515	7.16909	7.37495	6.77277	6.99267	6.83988	7.04621	6.97418	7.18338	NaN	NaN	6.7647	NaN	NaN	NaN	7.3438	6.54259	NaN	6.57424	NaN	6.84787	NaN	6.85451	6.99737	7.12039	7.04915	6.56565	NaN	6.86598	7.22364	7.42427
NaN	NaN	NaN	NaN	NaN	NaN	NaN	NaN	NaN	NaN	NaN	NaN	NaN	NaN	NaN	NaN	5.34121	NaN	NaN	NaN	NaN	NaN	NaN	NaN	NaN	NaN	NaN	NaN	NaN	NaN	NaN	NaN	5.01452	NaN	NaN	NaN	7.10504	NaN	NaN	7.31523	NaN	NaN	NaN	NaN	NaN	NaN	NaN	5.45961	NaN	NaN
4.8725	6.14125	NaN	8.78595	7.83652	7.9727	6.79905	7.98764	7.1153	4.83442	NaN	7.33443	NaN	NaN	6.44167	7.21084	7.83775	8.51854	6.49903	8.1088	6.46387	7.60504	7.61321	6.93434	NaN	7.22654	7.73183	7.3749	6.19349	7.40902	6.40449	NaN	NaN	6.995	NaN	5.81775	7.19129	NaN	6.20514	6.50769	NaN	7.29273	6.73227	NaN	6.10857	6.13194	7.84941	5.85109	6.35239	7.66359
11.8967	12.0421	11.5031	10.601	10.7297	11.2026	11.0503	10.2109	11.001	11.5984	9.91752	11.2929	10.4967	10.7313	11.103	10.1851	11.0376	10.1368	11.2739	11.2458	10.7069	10.4625	9.89449	10.6629	10.2926	10.9117	10.1561	11.0426	11.3758	10.7554	10.8362	11.5574	11.1215	11.1007	10.7006	11.5768	10.7933	9.54583	11.8548	9.61934	11.5872	9.3846	10.5415	10.2052	10.5298	11.4054	8.02589	10.8791	11.3221	9.42308
10.8759	NaN	10.3899	10.5008	10.5394	9.16833	10.5431	10.82	10.5503	10.5792	NaN	9.30763	NaN	10.0737	10.0609	NaN	10.0458	NaN	9.35048	NaN	10.4387	10.3356	10.2752	10.2174	10.3845	10.637	10.9626	10.9696	10.3602	10.8117	10.9483	NaN	10.7303	10.8093	10.5955	10.9388	10.9051	10.7859	10.9901	10.7878	10.5521	10.5335	10.4695	10.5009	10.8018	10.7565	9.83862	NaN	10.5103	10.7813
7.31891	7.19225	NaN	7.17069	6.63552	6.74651	7.28346	7.19819	7.3744	7.50196	7.24852	7.75738	7.46007	6.73413	7.68611	7.73113	7.40791	7.63546	7.01081	6.80551	7.54391	NaN	6.50648	7.19858	7.26967	6.30328	6.77171	6.76433	7.68204	7.45932	7.64462	7.30341	6.98921	7.34202	6.40693	7.51776	6.02947	6.63678	7.30927	7.38047	7.54978	7.08446	7.69557	7.65302	7.02223	7.10141	7.49319	7.53077	7.69793	7.31226
NaN	NaN	7.60832	NaN	NaN	7.93366	5.51887	6.93019	6.64374	NaN	NaN	6.56205	NaN	NaN	6.07864	6.55215	NaN	NaN	7.17297	NaN	NaN	NaN	NaN	6.20184	6.3291	NaN	NaN	6.05923	5.87328	NaN	NaN	NaN	NaN	NaN	NaN	6.12994	NaN	NaN	NaN	NaN	NaN	6.30322	5.45186	6.97053	NaN	NaN	NaN	6.62517	6.43355	NaN
13.334	14.3693	14.3119	12.9066	12.9638	15.2848	12.852	13.0588	12.6324	13.0282	14.641	14.505	15.2584	13.3929	14.4579	14.3541	13.5583	13.9721	14.4981	14.1468	14.138	13.7453	13.579	14.142	14.1742	14.2583	13.6494	14.336	14.2879	14.2182	14.1842	14.368	14.0669	14.1443	12.8919	14.2342	13.6581	13.9089	14.4429	14.0665	14.4123	13.8198	13.9281	13.6702	13.727	14.768	14.7059	14.7689	14.366	13.7082
9.33283	8.77038	10.0838	9.45054	8.98245	10.011	9.37602	9.60538	9.83334	9.28652	8.60838	8.8118	9.12962	9.41846	9.24205	8.29639	8.86279	8.91195	8.87665	9.12322	9.24887	8.72063	8.77209	9.19085	8.86989	8.89372	8.87281	9.29203	8.97453	9.12823	9.22441	9.58961	9.25581	9.43312	9.36599	9.71481	9.64788	8.9504	9.18198	9.25365	9.26976	9.249	9.17896	9.21858	8.98995	9.34496	9.50445	9.45572	9.11002	8.96418
8.32767	7.97255	8.41754	8.00788	7.55278	8.27975	NaN	9.9732	8.19361	7.40107	NaN	NaN	NaN	7.66704	7.38324	NaN	NaN	7.95239	NaN	NaN	9.6642	8.59947	NaN	8.44746	7.94868	8.39311	9.05505	NaN	NaN	9.03446	8.35534	9.03446	8.43489	NaN	8.27545	NaN	8.65607	NaN	NaN	8.60403	NaN	NaN	8.10176	8.10084	NaN	8.17351	8.62252	NaN	NaN	8.11667
NaN	NaN	NaN	7.36548	NaN	NaN	NaN	6.8594	6.30646	7.10907	NaN	NaN	NaN	7.15351	6.54345	NaN	7.11663	NaN	NaN	NaN	NaN	6.9513	6.58211	7.00412	NaN	6.96693	7.12446	6.84494	6.61314	NaN	NaN	6.98301	7.42291	6.60837	7.02939	7.16497	7.45334	6.78784	7.70213	7.69898	6.75358	6.94179	7.09287	NaN	7.43823	7.23843	7.88773	6.81743	7.36483	7.1626
9.94943	10.0025	8.80287	10.3608	8.77532	9.68502	NaN	9.15127	10.3565	10.3868	NaN	8.48019	12.4162	10.0856	9.13885	9.26067	NaN	9.50429	9.1768	11.076	NaN	11.1879	10.0319	10.227	11.1354	12.5776	12.4017	11.4677	12.5159	10.9132	11.8992	12.7783	12.0334	13.1453	NaN	12.2431	12.3839	12.9108	NaN	12.6571	12.7881	12.9844	13.1226	NaN	12.3375	11.5375	NaN	NaN	NaN	7.42067
7.41479	NaN	6.57875	6.16993	NaN	NaN	5.71695	7.01557	7.53247	5.94903	NaN	NaN	NaN	7.56092	7.57618	NaN	5.61222	NaN	NaN	NaN	NaN	7.7069	7.54365	7.41304	NaN	NaN	6.95513	7.99149	7.66132	7.25439	7.44886	7.06643	7.77229	7.62936	6.17931	7.59974	8.27158	7.82042	6.69039	8.37237	6.85906	7.61707	7.90233	8.33861	7.32972	7.21875	7.32603	7.25809	7.63174	NaN
10.2352	8.62729	9.63637	10.81	9.73373	NaN	10.6292	10.1711	10.5625	9.80132	9.54465	9.68871	8.26451	10.4441	10.067	9.01517	10.1314	10.0475	9.69917	9.51205	10.0275	9.85266	10.2359	10.1566	10.5084	9.85422	10.0697	10.5042	10.308	10.0827	10.3745	10.6201	10.197	10.4456	10.1858	10.2817	10.6941	10.7464	10.3303	10.6796	9.92219	10.7198	10.5778	10.8959	10.3947	10.701	10.0763	9.94941	10.5755	10.6023
8.20095	7.62941	NaN	7.42808	7.15876	NaN	7.8571	7.82828	8.2042	7.51286	NaN	NaN	NaN	8.24339	7.93946	NaN	8.1104	7.47834	7.32852	7.7328	8.24606	7.47815	7.72255	7.45804	7.50901	8.27681	8.12709	8.38587	8.28836	8.05644	8.86251	8.83424	7.89169	8.70245	8.77776	8.51873	8.70674	8.79164	9.05113	8.10091	8.92601	8.78755	8.40641	8.08765	8.70854	8.59688	NaN	8.19055	8.80109	8.26129
10.0665	10.285	10.1327	10.3919	10.4351	10.0848	10.5165	10.4737	10.1529	10.2679	10.6129	10.6193	10.3635	10.6067	10.4446	10.296	10.2646	10.7877	10.4182	10.5908	9.97424	10.4421	10.5436	10.2889	10.4272	9.9013	10.2721	NaN	10.1415	NaN	9.94281	10.0006	10.0173	10.0595	10.0801	10.042	10.1442	10.1811	10.0524	10.0348	9.95891	10.1977	10.2237	10.3261	10.1232	10.1012	10.4377	10.076	10.2181	10.2233
8.88381	10.605	9.2085	9.44268	9.88532	10.3888	NaN	9.39694	9.88266	8.92066	9.94396	NaN	9.04743	9.17147	9.34232	9.52955	8.99813	10.4887	9.72424	NaN	NaN	NaN	NaN	NaN	NaN	NaN	NaN	NaN	NaN	NaN	NaN	NaN	NaN	NaN	NaN	NaN	NaN	NaN	NaN	NaN	NaN	NaN	NaN	NaN	NaN	NaN	NaN	NaN	NaN	NaN
8.77544	NaN	7.43243	8.60933	6.40718	NaN	8.00297	NaN	7.31766	7.56805	6.60058	8.05726	NaN	7.97061	NaN	6.95366	7.37038	NaN	NaN	8.244	NaN	NaN	NaN	NaN	7.73638	NaN	NaN	NaN	8.47125	NaN	8.08008	NaN	7.84539	7.5555	NaN	7.24366	7.76737	NaN	NaN	8.73928	8.42494	7.80962	8.09217	7.91287	NaN	8.06649	NaN	7.79137	8.15544	7.44961
10.5619	10.5019	9.54662	9.27338	10.9781	11.2736	9.58092	10.6536	9.97592	10.1209	8.777	9.08794	8.14008	8.50592	8.86411	8.00555	8.86468	9.1818	8.73907	7.80307	7.86955	9.0515	8.88834	8.42172	NaN	9.36934	9.1292	8.56968	8.8272	8.76125	8.593	9.30026	9.18896	8.95442	9.82621	8.97307	9.2968	9.04335	9.33834	8.91978	9.80132	9.1737	NaN	8.204	9.47077	9.43037	10.0667	8.59128	8.83691	9.46288
7.08871	6.70765	NaN	7.80981	7.02598	NaN	7.20162	7.20545	NaN	7.1359	5.58013	NaN	NaN	7.41839	7.37335	7.19789	6.48469	NaN	NaN	6.5764	NaN	7.38966	NaN	NaN	7.52114	7.22	8.02228	7.86727	NaN	NaN	NaN	NaN	NaN	8.75386	NaN	NaN	NaN	NaN	NaN	6.80823	NaN	NaN	NaN	6.56694	NaN	7.39129	NaN	NaN	NaN	7.1306
NaN	NaN	NaN	7.996	9.74797	8.9198	8.21768	8.5939	NaN	NaN	NaN	NaN	NaN	7.86947	NaN	8.24646	7.955	NaN	NaN	NaN	NaN	NaN	NaN	NaN	NaN	NaN	NaN	NaN	8.01928	NaN	NaN	NaN	NaN	NaN	NaN	NaN	NaN	NaN	NaN	NaN	NaN	NaN	NaN	8.04644	8.31976	NaN	8.96856	NaN	NaN	NaN
7.7798	7.8	7.46088	7.97541	7.63917	7.65597	7.58266	NaN	7.26911	7.24219	NaN	8.09918	7.74722	7.78979	7.9375	NaN	7.44445	6.89513	6.75284	7.36935	7.32399	6.97223	NaN	7.26955	7.36663	7.3622	7.69822	7.74858	7.08986	7.21518	6.95046	7.29924	6.98201	7.59752	7.53075	7.3578	7.65092	6.64484	7.05683	7.31718	7.49094	7.13327	7.60999	7.55741	7.05383	7.08752	7.69393	7.33625	7.23389	NaN
7.4479	7.56804	8.14206	6.90018	7.33798	8.61117	6.68173	7.30276	7.09827	6.51013	7.38917	6.98736	7.1111	7.36662	7.42487	NaN	6.79679	6.6851	6.70566	6.15206	NaN	NaN	NaN	NaN	6.54387	6.51739	6.35667	6.49676	NaN	NaN	NaN	NaN	NaN	NaN	NaN	NaN	NaN	NaN	NaN	NaN	NaN	6.64273	NaN	7.55146	NaN	NaN	NaN	NaN	NaN	7.14243
8.43046	NaN	7.21127	8.64644	7.5345	NaN	8.40511	7.66474	7.74496	7.49589	6.75762	8.07592	6.98772	7.67892	8.0984	6.92302	8.16725	7.28997	NaN	7.30499	NaN	7.96976	7.79233	7.88806	7.96031	8.27054	8.26844	8.53401	8.3894	8.17935	8.43762	8.07528	NaN	8.24473	7.84763	8.47102	8.57252	8.30979	8.44988	8.08881	8.71773	8.42852	8.5395	8.23419	8.49425	8.30631	8.27852	7.80197	8.45829	7.92649
10.448	10.5873	10.6133	10.3179	10.4075	10.3411	10.2674	10.0977	10.3275	10.2582	10.2733	10.3122	10.3781	10.4039	10.337	10.4211	10.5492	10.7286	10.6826	10.6857	10.2546	10.4591	10.0101	10.305	10.4193	10.1319	10.5311	10.3893	10.297	10.3171	10.3043	10.122	10.1842	10.2673	10.33	10.2546	10.4161	10.2018	10.4346	10.107	10.2702	10.243	10.3077	10.1688	10.0152	10.4182	10.6801	10.2401	10.012	10.1369
9.44153	10.4788	11.1291	9.34445	8.32352	10.7636	9.56882	8.94932	9.15788	10.017	10.8514	10.4244	10.7386	9.00668	10.2585	10.51	10.1261	9.91276	10.5484	9.69579	10.6327	9.80649	10.0032	10.5571	10.5401	10.1355	10.0831	9.72777	10.481	10.2996	10.5728	9.9327	10.4619	9.82469	10.3175	10.4255	9.53361	9.0526	10.11	9.38755	NaN	9.25614	10.0032	9.71556	NaN	10.4099	9.73678	10.4442	9.84494	9.43575
8.2602	NaN	NaN	7.27383	7.06557	6.87066	6.89858	7.32488	6.54204	6.82838	NaN	NaN	7.82283	7.67944	7.18711	7.12192	6.27764	6.67179	6.56021	6.73079	NaN	6.58889	NaN	7.12494	6.99656	NaN	NaN	7.34896	NaN	NaN	6.84278	6.91041	NaN	NaN	7.29299	7.05043	7.45226	6.98258	NaN	NaN	7.24679	6.66598	6.12716	6.22799	NaN	7.45299	NaN	7.53636	NaN	7.33713
6.78111	NaN	6.62195	6.96448	NaN	8.5715	NaN	NaN	NaN	NaN	NaN	NaN	NaN	NaN	NaN	NaN	NaN	NaN	NaN	NaN	NaN	NaN	NaN	NaN	NaN	NaN	NaN	NaN	NaN	NaN	NaN	NaN	NaN	NaN	NaN	NaN	7.12857	NaN	NaN	NaN	NaN	7.67682	5.87034	6.68034	NaN	NaN	NaN	NaN	NaN	NaN
NaN	NaN	NaN	7.6808	NaN	NaN	6.65108	NaN	7.0327	NaN	NaN	6.38545	NaN	7.14647	NaN	NaN	NaN	NaN	NaN	NaN	NaN	NaN	NaN	NaN	NaN	NaN	NaN	7.56931	7.13708	NaN	NaN	NaN	7.5029	7.30217	NaN	NaN	7.13318	NaN	NaN	8.20993	NaN	8.11586	NaN	NaN	NaN	7.26064	NaN	NaN	NaN	NaN
11.3108	10.5968	10.6952	11.4509	10.6432	9.73843	11.0599	10.3555	11.4561	10.8505	NaN	10.6284	NaN	10.8343	10.8464	9.63665	10.8906	NaN	10.787	10.6944	10.2965	10.0375	NaN	10.6021	10.5732	10.4641	10.7007	11.0903	11.1226	NaN	11.4612	11.1133	10.8164	11.0373	10.5353	10.9999	11.4947	11.1159	11.1821	10.9508	11.614	11.2686	11.0523	10.995	NaN	11.2287	11.1118	10.9016	11.2764	10.904
8.02788	8.11469	NaN	4.84113	5.08087	NaN	5.31856	NaN	5.39387	7.80887	NaN	6.62527	7.54836	NaN	6.40883	5.89576	NaN	NaN	7.44908	NaN	8.08229	NaN	5.45963	6.84005	7.15046	6.04452	NaN	NaN	NaN	6.49877	6.26759	7.81735	7.04459	NaN	7.40817	7.48783	5.49324	NaN	6.5032	NaN	6.78398	NaN	NaN	NaN	NaN	6.42277	NaN	6.65564	NaN	NaN
NaN	NaN	NaN	NaN	NaN	NaN	NaN	NaN	NaN	NaN	NaN	NaN	7.74972	NaN	6.44908	NaN	NaN	NaN	NaN	NaN	NaN	NaN	NaN	NaN	NaN	4.43517	NaN	NaN	NaN	5.11492	NaN	NaN	4.73532	NaN	NaN	7.15638	NaN	10.1408	NaN	NaN	NaN	NaN	NaN	5.68623	6.76636	NaN	NaN	NaN	NaN	3.64074
NaN	NaN	NaN	NaN	23.0115	23.2208	NaN	NaN	NaN	22.9751	23.5309	23.1365	NaN	NaN	23.0615	NaN	23.0077	NaN	NaN	NaN	23.2359	NaN	23.2116	23.3323	23.3241	22.7883	23.3447	NaN	NaN	23.2516	NaN	22.9932	NaN	NaN	21.3504	23.1747	NaN	23.2803	NaN	NaN	22.8696	23.1517	NaN	NaN	23.1727	22.6774	NaN	NaN	NaN	NaN
9.2478	NaN	8.19409	NaN	NaN	10.2528	8.62615	NaN	NaN	NaN	NaN	8.62968	9.74065	NaN	NaN	NaN	NaN	NaN	NaN	NaN	NaN	NaN	NaN	NaN	7.80344	9.75688	NaN	NaN	NaN	NaN	NaN	NaN	NaN	NaN	NaN	8.02803	NaN	NaN	NaN	NaN	NaN	NaN	NaN	NaN	NaN	NaN	NaN	NaN	NaN	NaN
NaN	7.3296	7.084	9.11162	7.83458	NaN	7.64564	8.51223	8.36186	8.14443	NaN	7.57401	6.85032	NaN	7.67768	6.78752	8.21723	8.6708	7.60467	8.24393	8.41484	8.75691	8.56686	8.33828	NaN	NaN	NaN	9.00933	7.83774	8.27179	NaN	NaN	8.93365	NaN	8.51813	NaN	9.00635	NaN	NaN	8.86321	8.21261	8.86439	8.84725	NaN	NaN	8.47739	9.63415	NaN	8.60248	NaN
NaN	NaN	NaN	NaN	10.933	9.18231	NaN	NaN	NaN	11.373	NaN	NaN	NaN	NaN	NaN	NaN	7.58015	NaN	9.05314	NaN	7.57148	NaN	NaN	NaN	NaN	NaN	NaN	NaN	8.67877	NaN	NaN	NaN	8.63886	NaN	NaN	8.96632	NaN	NaN	8.58903	8.99379	8.5756	NaN	NaN	NaN	NaN	NaN	NaN	NaN	NaN	NaN
NaN	NaN	NaN	NaN	NaN	NaN	NaN	NaN	NaN	NaN	NaN	NaN	8.1755	NaN	12.1578	NaN	12.5515	NaN	NaN	NaN	11.9664	NaN	NaN	13.2057	NaN	11.9852	12.6767	13.1371	NaN	12.8888	12.8778	NaN	12.7681	11.497	12.7541	12.9958	12.6818	10.8267	NaN	NaN	10.9343	11.6212	NaN	NaN	NaN	11.4229	11.2639	12.2902	11.132	NaN
NaN	NaN	NaN	NaN	NaN	NaN	NaN	NaN	NaN	NaN	NaN	NaN	5.38825	NaN	NaN	NaN	NaN	NaN	NaN	NaN	5.98631	NaN	NaN	NaN	NaN	NaN	NaN	NaN	NaN	7.11611	NaN	NaN	NaN	NaN	NaN	NaN	NaN	NaN	NaN	NaN	NaN	NaN	NaN	NaN	NaN	5.57123	NaN	NaN	NaN	NaN
NaN	NaN	8.12928	NaN	NaN	NaN	NaN	NaN	7.76502	NaN	NaN	NaN	NaN	NaN	NaN	NaN	7.40038	NaN	NaN	NaN	NaN	7.02857	NaN	6.75564	NaN	NaN	NaN	7.42105	NaN	NaN	7.82584	NaN	NaN	NaN	7.72248	NaN	NaN	NaN	NaN	7.14593	NaN	NaN	NaN	NaN	NaN	NaN	NaN	NaN	NaN	NaN
14.0749	13.8829	14.1159	14.9175	14.555	14.8715	14.3146	14.9054	14.4618	14.0604	13.777	14.1606	13.3784	NaN	13.9496	14.5206	14.5139	NaN	14.0293	14.9717	14.1658	15.0476	NaN	14.0066	14.2069	14.6216	15.0966	14.9895	14.1239	14.7036	14.1864	14.3111	14.2957	14.7404	14.199	14.4985	15.3056	NaN	14.4699	15.1293	14.4986	15.1379	15.2075	14.5869	15.0082	14.298	15.1462	14.3632	NaN	14.8526
10.3034	9.91308	10.2254	10.3362	9.83055	9.93845	10.4301	9.97822	10.2879	10.1879	9.91069	9.92163	9.56768	NaN	9.80003	9.66139	10.2178	9.79929	10.1168	10.0539	9.9539	9.43527	9.83538	9.96433	9.21528	9.97967	10.0551	10.4628	9.95003	9.78899	NaN	9.92351	9.61975	NaN	NaN	10.0648	10.5038	10.1291	9.94089	10.443	9.81793	10.1598	10.4686	10.1351	10.7255	9.93988	10.0182	10.1764	10.46	10.0576
9.12726	8.14921	NaN	9.0131	NaN	NaN	9.0498	NaN	9.13977	8.01454	9.76876	7.98708	NaN	8.71125	NaN	9.4741	8.86383	9.15289	NaN	9.70507	8.30756	9.10832	9.08595	8.17283	NaN	NaN	9.33888	NaN	NaN	8.47343	NaN	NaN	8.54904	NaN	NaN	NaN	9.32264	9.51501	NaN	8.87421	7.789	9.4632	8.99199	NaN	NaN	NaN	NaN	8.57225	NaN	9.61464
NaN	9.67271	NaN	NaN	NaN	NaN	7.7055	NaN	NaN	NaN	NaN	NaN	NaN	NaN	7.23423	NaN	NaN	NaN	NaN	9.97799	NaN	NaN	NaN	NaN	NaN	NaN	NaN	NaN	NaN	7.9104	NaN	8.42512	NaN	NaN	NaN	NaN	NaN	NaN	9.01621	NaN	8.465	NaN	NaN	8.16829	NaN	NaN	NaN	7.54483	8.90378	NaN
10.7915	11.2789	10.7134	10.8004	11.0175	11.0666	10.9538	10.6574	10.8327	10.7287	11.9468	11.1922	10.8959	10.4183	11.1448	11.1122	11.0411	11.0932	11.3799	11.2585	10.906	11.1075	10.8112	11.2555	11.3531	11.2818	11.3459	10.9925	11.0827	11.2066	11.1356	11.1091	11.1458	11.1788	11.1404	11.021	11.1901	11.2126	11.456	11.2232	11.1304	11.0757	10.5718	10.9863	11.2622	11.0667	11.4307	11.0118	10.8404	11.2395
9.08412	7.87614	6.80115	NaN	6.31884	NaN	NaN	NaN	NaN	7.91482	NaN	6.78708	8.81664	NaN	NaN	6.68301	NaN	NaN	7.48656	NaN	8.21083	NaN	NaN	7.21237	6.74739	NaN	NaN	NaN	NaN	NaN	NaN	8.29382	6.69851	NaN	8.06645	7.41137	NaN	NaN	NaN	NaN	6.18177	NaN	NaN	NaN	NaN	7.18102	NaN	7.55919	NaN	NaN
NaN	NaN	NaN	NaN	NaN	NaN	NaN	NaN	NaN	NaN	9.17559	NaN	NaN	NaN	8.53549	NaN	NaN	6.95794	NaN	NaN	NaN	NaN	NaN	NaN	NaN	NaN	NaN	NaN	NaN	NaN	NaN	NaN	NaN	NaN	NaN	NaN	NaN	NaN	NaN	NaN	NaN	NaN	NaN	NaN	NaN	NaN	NaN	NaN	NaN	NaN
13.0095	12.7841	12.9971	12.2614	13.2644	13.1335	12.7406	13.2054	12.6595	12.997	12.6474	12.8847	13.0383	13.046	12.9155	12.6995	12.7365	12.9793	12.9385	12.8534	12.4721	9.46544	NaN	NaN	12.9064	NaN	NaN	7.43368	6.61253	NaN	6.22325	8.09767	NaN	NaN	8.24897	NaN	9.06019	5.83331	7.76286	NaN	8.12973	9.12795	9.66034	12.8368	NaN	9.00518	NaN	7.29303	7.63826	12.863
8.28021	7.82842	7.12567	NaN	5.20341	5.74833	5.28354	5.375	5.7345	7.60973	6.04701	7.71833	8.79684	4.36557	7.32182	4.99352	6.11304	5.80555	7.59151	NaN	7.80918	NaN	5.75412	7.06798	7.56314	6.65297	NaN	NaN	NaN	6.2101	7.31803	8.17204	7.96282	NaN	8.00666	7.46693	NaN	5.39207	6.25104	NaN	7.11795	NaN	NaN	NaN	NaN	6.77301	5.23147	7.58789	NaN	5.6657
NaN	NaN	11.558	NaN	NaN	NaN	10.0471	NaN	NaN	NaN	6.84315	NaN	NaN	NaN	10.6119	NaN	NaN	NaN	NaN	NaN	NaN	NaN	NaN	NaN	NaN	NaN	NaN	NaN	NaN	NaN	NaN	NaN	NaN	11.1886	NaN	NaN	NaN	NaN	NaN	NaN	NaN	NaN	NaN	NaN	NaN	NaN	NaN	10.2859	NaN	NaN
NaN	NaN	NaN	NaN	NaN	NaN	NaN	NaN	NaN	7.33619	NaN	NaN	NaN	NaN	7.15537	NaN	NaN	5.93991	NaN	7.35497	NaN	NaN	NaN	7.43255	NaN	NaN	NaN	NaN	NaN	NaN	NaN	8.14446	NaN	NaN	NaN	NaN	NaN	NaN	NaN	NaN	NaN	NaN	NaN	NaN	NaN	NaN	NaN	NaN	NaN	NaN
7.93734	8.53143	9.1524	8.20793	8.22885	8.89106	8.17526	8.23119	8.70672	8.47977	8.91847	8.56542	8.19624	8.01817	8.29715	8.56748	8.05032	6.67392	9.17006	8.40959	NaN	NaN	NaN	NaN	8.83904	NaN	NaN	NaN	NaN	NaN	NaN	NaN	NaN	NaN	NaN	NaN	NaN	NaN	NaN	NaN	NaN	NaN	NaN	8.4648	6.92767	NaN	NaN	NaN	NaN	8.26324
NaN	6.32515	NaN	NaN	NaN	7.28056	NaN	NaN	NaN	6.74952	NaN	7.95064	7.59397	5.58309	7.05711	5.89168	NaN	7.59294	7.29226	6.13047	NaN	NaN	6.05525	6.07375	7.92025	6.24809	NaN	5.61166	6.84498	6.13153	5.72425	6.48845	6.65825	6.4435	6.49963	6.20692	NaN	5.98188	NaN	NaN	5.41957	NaN	NaN	NaN	NaN	NaN	5.26357	NaN	NaN	NaN
7.70603	NaN	NaN	7.8899	7.65444	7.49786	7.55314	7.85313	7.79271	7.63688	NaN	NaN	NaN	7.62213	7.82897	NaN	7.17997	8.50915	7.61708	7.54055	7.44419	NaN	NaN	NaN	NaN	NaN	NaN	8.04187	NaN	NaN	NaN	NaN	7.76698	7.91527	7.8092	6.89861	7.92072	NaN	NaN	7.92277	7.62395	8.09095	NaN	8.28609	8.03853	6.82631	NaN	NaN	NaN	8.18362
10.4768	9.42119	9.77863	9.7145	9.02865	8.72051	10.3766	9.87629	9.98665	9.7918	9.48257	9.7042	8.37058	NaN	10.1409	9.94286	10.0738	NaN	9.70704	7.94276	10.0979	9.48879	9.74633	9.6822	9.71028	9.83269	9.92839	9.83888	9.95793	9.91748	10.0536	10.1733	9.9604	9.98257	10.1922	10.343	10.2621	10.0547	10.3288	10.4744	10.5267	9.95754	10.0583	10.2324	10.4144	10.4336	9.62825	9.83665	10.1626	9.72599
9.32613	9.15423	9.4335	9.81676	9.46414	9.48303	9.51334	9.33216	9.5092	9.28898	8.92463	9.18047	8.87104	9.48083	9.48086	8.5414	9.14061	8.96872	9.08288	8.04053	9.64364	9.66988	9.48768	9.54624	9.63659	9.18001	NaN	9.50538	NaN	9.5459	9.5899	9.94	9.68111	NaN	9.71473	9.16262	9.77637	NaN	8.87319	NaN	9.59454	9.11942	9.3467	9.62585	9.23866	9.61929	9.74018	9.2461	9.28943	9.08952
8.92424	NaN	NaN	8.35943	NaN	NaN	8.34155	8.2778	8.66195	NaN	NaN	8.58954	NaN	NaN	7.80334	NaN	NaN	7.35391	NaN	NaN	NaN	8.28143	NaN	8.48162	8.56546	8.46999	8.34013	8.90415	NaN	NaN	NaN	NaN	8.58171	8.32168	8.45515	8.73294	8.77477	8.72037	NaN	8.66934	8.53959	8.33906	7.87106	8.53051	8.98353	8.377	7.99247	NaN	8.57605	8.74142
8.17092	7.96367	9.62922	7.58184	NaN	9.15317	7.12761	8.38454	7.22439	7.76214	7.39103	NaN	7.641	7.20117	6.96849	NaN	NaN	7.3151	7.92258	7.54625	7.20499	NaN	NaN	7.05026	7.91381	7.33485	7.36937	NaN	NaN	NaN	6.64073	NaN	6.61388	7.34416	7.42221	8.04038	6.73758	NaN	6.95181	7.09018	7.67495	6.00928	6.58887	NaN	7.54382	7.15113	7.71266	7.10219	6.42866	NaN
9.58213	9.45236	7.45455	8.42352	9.58612	9.05855	8.45809	8.93213	9.08876	9.11248	6.49465	7.3706	6.88838	7.24518	7.16859	6.0509	7.00918	7.74309	7.30691	6.11005	7.62173	7.59151	7.83256	6.61009	7.10809	7.35981	7.81867	7.04233	7.42956	NaN	6.71112	8.04544	7.78659	7.99408	7.77658	7.7627	8.20708	7.24366	NaN	7.27777	7.84654	7.53145	8.27552	7.62537	8.10542	7.53838	8.07183	NaN	7.25845	7.92699
NaN	7.6036	NaN	7.22635	NaN	9.52624	6.60454	7.44726	7.77192	NaN	7.62403	7.00904	8.3689	NaN	NaN	8.20299	7.46498	7.77342	7.53548	7.75948	NaN	NaN	NaN	NaN	NaN	6.48838	7.49862	7.11961	NaN	7.001	7.26409	7.46011	NaN	NaN	NaN	NaN	NaN	NaN	7.35168	6.50654	NaN	6.33758	7.30258	7.32911	6.02059	7.21528	7.16629	6.97998	6.77587	7.40616
7.77142	7.59063	8.17838	7.74018	7.59283	8.12113	7.69662	7.62481	7.93265	7.66401	7.88667	7.8889	7.90404	7.73557	7.68264	7.81633	8.04369	8.11399	7.41625	7.91146	7.93421	7.87657	7.7467	8.05915	8.03645	7.37626	7.80472	8.18179	7.71022	7.91023	7.57394	7.73352	7.62491	7.82805	7.89603	7.62261	7.53161	7.75872	7.83987	7.71315	7.48962	7.81569	8.11328	7.47594	7.55893	7.93442	8.0232	7.80277	7.62177	7.50572
7.26478	NaN	7.31142	6.95241	7.60594	7.19053	7.16425	6.88033	7.41303	7.1172	6.3698	6.79726	NaN	6.52407	6.82718	6.27804	7.07414	NaN	6.80453	6.60978	NaN	NaN	6.74633	6.84555	6.83161	7.6077	6.73368	7.09524	NaN	7.19865	7.40161	7.18841	7.49748	7.37825	NaN	7.39631	7.9136	7.05453	7.1462	7.35416	7.41993	7.08415	7.04925	7.44366	6.79823	7.09159	7.54753	7.21205	7.24276	6.93894
7.6353	7.99677	8.14917	8.18039	8.15401	7.91836	7.81344	8.08807	7.83604	8.23137	8.21466	8.39699	8.15184	8.2776	8.01408	7.85971	8.33072	7.87293	7.64093	8.44903	7.7639	NaN	NaN	8.03803	8.06019	7.32745	8.02951	7.38709	8.06933	7.59136	7.88671	7.65725	8.04353	7.51413	7.72638	7.36725	7.66283	7.95312	7.73825	NaN	7.59517	8.02708	7.94906	7.78967	7.9472	7.76367	7.75574	7.78124	7.62185	7.92434
9.10524	9.80765	9.06252	9.5905	9.3909	8.41695	9.35813	8.24286	8.72456	9.79414	7.69635	10.1302	8.15449	9.55714	9.7568	9.3922	9.1873	9.34584	9.52934	10.021	8.73216	9.516	9.24279	9.4101	9.44716	9.54472	10.2036	10.0147	9.89297	9.60407	9.46015	10.1107	9.6517	10.1328	9.35709	10.3138	9.87826	9.43505	10.1603	9.51551	10.2557	9.31248	9.89002	9.14563	9.407	9.87714	NaN	9.50355	10.0577	8.38089
7.55913	NaN	NaN	NaN	7.39558	6.07231	6.7289	6.72817	6.27981	7.83537	7.51412	7.57284	7.64715	7.45039	7.58368	7.83157	7.33396	7.08926	8.1182	6.95638	6.4849	7.13283	6.68389	7.40182	7.66219	7.82395	7.73769	6.97625	7.09087	7.81135	5.39506	NaN	6.86258	7.83448	7.56417	NaN	6.12319	7.09538	7.04345	7.30488	7.74366	7.50265	7.38673	6.50622	NaN	7.62909	7.18059	7.06783	6.25142	7.0013
6.31525	7.29392	7.06582	NaN	NaN	8.12422	5.76508	6.04726	NaN	6.74102	7.44463	7.40462	8.05192	6.37978	7.67701	NaN	NaN	NaN	6.33776	NaN	6.74915	NaN	NaN	NaN	7.21381	NaN	NaN	NaN	NaN	6.04714	NaN	NaN	7.01715	NaN	7.26842	7.02643	NaN	NaN	NaN	NaN	6.99586	NaN	NaN	NaN	NaN	NaN	NaN	NaN	NaN	NaN
8.15574	NaN	8.34221	8.5123	NaN	8.35107	7.90033	8.23915	8.09287	NaN	NaN	NaN	6.97201	7.81752	7.81744	6.86916	NaN	7.41364	NaN	NaN	8.2971	8.51006	NaN	8.05798	8.61576	NaN	9.174	8.23765	NaN	NaN	NaN	8.42637	NaN	8.75412	NaN	NaN	8.91061	NaN	NaN	9.10316	8.73661	8.6127	8.48677	8.59792	NaN	8.27585	8.75926	NaN	NaN	7.83073
6.45828	8.16474	11.4883	8.82231	7.99693	9.57125	7.59471	9.73921	8.52067	7.43019	NaN	NaN	9.26758	7.71876	NaN	NaN	8.3941	8.57386	6.67717	NaN	NaN	NaN	NaN	NaN	NaN	NaN	NaN	NaN	NaN	NaN	NaN	NaN	NaN	NaN	NaN	NaN	NaN	NaN	NaN	NaN	NaN	NaN	NaN	9.42986	NaN	NaN	NaN	NaN	8.94341	8.73526
7.71264	7.9173	7.95726	8.90275	7.50527	8.59151	8.36179	8.42074	8.63339	7.92094	NaN	7.83501	6.83312	8.40968	7.50593	7.81417	8.24726	8.92213	8.06368	NaN	8.06849	7.36367	7.71198	7.86012	8.25303	NaN	8.46133	8.5351	NaN	NaN	7.61193	NaN	NaN	7.62007	8.6173	NaN	8.51382	NaN	8.4663	8.62692	NaN	8.4903	NaN	8.26002	8.42598	8.19041	8.9563	NaN	7.835	8.19424
7.85753	7.90652	8.54464	7.9902	7.93349	8.80941	7.74423	8.32872	8.11218	NaN	7.08578	8.18546	8.79247	8.32331	7.84444	7.40937	7.95713	8.22523	7.91439	8.6521	8.37661	7.87396	7.85568	8.57117	8.67356	7.7799	8.60651	8.57538	8.39479	6.90288	7.92126	8.32798	8.21789	8.09876	8.31699	NaN	7.96745	8.1061	8.27433	8.57638	8.07547	8.37085	8.10482	7.72592	7.95237	8.26887	7.36538	7.82873	8.19828	7.93596
9.56506	8.91964	8.99763	9.11377	9.87838	9.16694	9.49887	9.15881	9.33324	9.60513	9.76195	9.46005	10.1672	9.06613	9.48129	8.98808	10.1153	9.05013	9.43645	9.23025	8.76936	NaN	NaN	9.17268	NaN	8.97678	8.92915	9.0781	8.88486	8.87659	9.21261	8.93734	NaN	9.20349	9.28209	8.62133	NaN	8.98146	9.25368	NaN	8.98955	9.13945	8.70526	9.37793	8.99646	8.75118	9.66181	8.96592	9.24992	NaN
NaN	6.33685	6.39344	7.2375	6.80995	NaN	7.135	7.353	7.83419	6.89276	NaN	7.16507	NaN	7.30878	6.44484	NaN	NaN	7.30762	6.73873	NaN	7.3421	7.30039	7.13992	NaN	6.65604	7.14623	7.41978	7.16548	7.33148	7.24948	8.10407	6.94041	NaN	7.30952	7.33535	7.49232	7.9611	6.67766	8.02798	7.75863	NaN	6.86896	7.32371	7.03344	6.92769	8.10305	8.07508	6.52601	7.0249	7.38478
9.07811	NaN	NaN	6.95729	9.25229	8.88019	NaN	8.36672	9.25617	NaN	9.74655	8.93026	NaN	8.23587	NaN	9.19246	9.33651	NaN	9.44495	8.39843	8.84876	NaN	NaN	9.35674	9.29885	NaN	8.39178	NaN	9.09034	NaN	9.1738	NaN	NaN	NaN	NaN	NaN	NaN	8.9715	NaN	NaN	8.70965	NaN	NaN	8.03167	9.34737	NaN	NaN	8.97125	NaN	9.06146
NaN	NaN	NaN	NaN	NaN	NaN	NaN	NaN	NaN	NaN	NaN	4.42012	NaN	NaN	NaN	NaN	NaN	NaN	NaN	NaN	NaN	6.27501	5.88676	NaN	NaN	6.13194	NaN	6.37944	5.78434	6.07911	6.53149	NaN	NaN	5.10004	NaN	NaN	NaN	NaN	NaN	NaN	NaN	5.4181	NaN	NaN	NaN	4.76117	NaN	NaN	NaN	NaN
8.26766	8.59596	9.32344	NaN	NaN	10.0419	7.91994	8.56604	8.72514	7.41119	NaN	NaN	8.7196	8.43714	8.73041	9.3875	7.91101	9.1593	8.70497	9.03115	8.79251	7.94273	8.43925	8.3616	8.39383	8.2035	8.43738	8.4364	NaN	7.91958	8.62894	8.27667	NaN	7.77153	8.24951	8.42589	7.85809	8.29168	8.07526	8.17382	8.28292	8.09149	8.388	8.4542	NaN	8.5187	NaN	NaN	8.19214	8.78746
NaN	NaN	10.9839	NaN	NaN	11.2469	8.755	9.51542	8.25048	NaN	NaN	11.2748	NaN	8.68596	NaN	8.51929	NaN	7.62123	8.07077	11.0381	NaN	NaN	NaN	NaN	NaN	NaN	NaN	NaN	NaN	NaN	NaN	NaN	NaN	NaN	NaN	NaN	NaN	NaN	NaN	NaN	NaN	NaN	NaN	NaN	NaN	NaN	NaN	NaN	NaN	NaN
NaN	NaN	8.97654	NaN	7.34635	9.0696	7.29638	8.58731	8.49994	NaN	NaN	7.40375	NaN	NaN	NaN	NaN	NaN	NaN	7.84329	7.86651	NaN	NaN	NaN	NaN	NaN	NaN	NaN	7.18669	NaN	NaN	NaN	NaN	NaN	NaN	NaN	NaN	NaN	NaN	NaN	NaN	NaN	NaN	NaN	NaN	NaN	6.58384	NaN	NaN	NaN	NaN
8.3742	7.49664	NaN	8.42824	7.0808	6.35597	8.32212	7.80954	8.41058	7.85721	7.15427	7.96072	6.60682	NaN	7.62924	NaN	8.2675	7.32978	8.00049	8.95242	8.07527	NaN	7.64168	7.78097	7.86122	7.97139	NaN	8.08708	8.28662	NaN	8.80969	8.45494	NaN	8.29808	8.71348	8.82522	8.29969	8.37325	8.34919	8.553	8.93858	8.55468	8.47041	8.31301	8.39556	8.87735	8.4719	8.30951	8.27131	NaN
8.11079	NaN	NaN	8.81324	NaN	NaN	NaN	7.77042	8.75776	8.67066	NaN	NaN	NaN	NaN	NaN	NaN	NaN	NaN	NaN	8.91851	NaN	NaN	8.19165	NaN	NaN	8.3006	7.87128	7.96003	NaN	NaN	8.04122	8.52871	NaN	NaN	NaN	8.30467	8.30852	NaN	NaN	8.62736	8.37758	NaN	7.89295	NaN	8.12877	NaN	8.87974	NaN	8.27322	8.90478
10.393	9.0605	8.93127	8.70708	8.15123	8.83487	9.56154	9.40711	10.3115	9.75572	11.0131	9.1985	9.57332	9.53703	9.08558	NaN	9.68173	8.68745	9.71033	9.45216	9.94937	9.04227	NaN	9.12142	9.15487	NaN	NaN	9.33065	9.89146	9.55058	9.863	10.3184	9.94439	NaN	10.214	10.4342	9.66222	NaN	9.57729	10.3403	10.3698	10.1516	NaN	9.83781	9.52305	10.0571	10.5857	9.96675	10.1406	9.70981
10.3165	8.24287	8.90529	10.1697	9.7431	7.98544	10.3992	10.38	10.3334	10.0405	8.70714	9.53804	7.43823	10.4483	10.411	8.27401	9.90823	9.37953	8.29152	NaN	10.589	10.407	10.2989	10.5171	10.187	10.2695	10.252	10.7434	10.2128	10.3025	10.4837	10.7717	10.2938	10.505	10.4526	10.3544	10.6272	10.4432	10.8602	10.6042	10.2014	10.3333	10.1116	10.6308	10.3761	10.7671	10.2595	10.1688	10.3784	10.1772
6.57206	NaN	6.88109	NaN	NaN	6.71381	NaN	6.98324	6.56936	NaN	NaN	NaN	NaN	NaN	NaN	NaN	NaN	NaN	NaN	7.383	NaN	NaN	NaN	NaN	6.94556	NaN	6.97298	NaN	NaN	NaN	NaN	NaN	NaN	NaN	NaN	NaN	5.51803	NaN	NaN	5.62597	7.26822	NaN	5.91237	5.95561	6.46269	NaN	NaN	6.65059	6.48865	NaN
7.67888	NaN	NaN	7.02643	7.69105	NaN	7.11469	7.78109	7.91707	7.81982	NaN	NaN	NaN	NaN	7.64425	NaN	7.2835	NaN	NaN	NaN	NaN	7.55651	8.29089	7.74976	NaN	7.69534	NaN	8.00208	NaN	8.12101	8.56905	7.81543	NaN	NaN	NaN	NaN	NaN	7.58953	8.32208	NaN	NaN	8.33888	7.20989	NaN	NaN	NaN	NaN	NaN	7.97266	NaN
7.14762	5.98441	NaN	NaN	7.18378	NaN	7.35349	7.24986	7.48012	6.90393	NaN	NaN	NaN	NaN	8.01742	6.99538	7.41311	NaN	7.48527	NaN	NaN	NaN	NaN	7.97027	7.5131	6.42349	7.53158	7.7916	7.55209	6.85175	NaN	7.56449	7.17371	NaN	NaN	7.50056	NaN	7.42662	NaN	8.06771	NaN	7.78577	7.23882	7.2917	NaN	7.41517	NaN	7.412	6.46949	7.66387
9.40309	8.33391	8.71643	8.45192	8.30922	7.98976	8.71153	8.79758	8.81873	9.1801	8.55575	9.1058	8.21067	8.3828	9.267	NaN	8.74347	8.44335	8.97422	NaN	NaN	8.40158	8.52874	9.27397	9.25578	NaN	8.41994	9.01714	8.97743	8.7353	9.5317	9.44576	9.38176	8.99855	9.08091	9.43622	9.62736	8.87014	9.20609	9.19461	9.28019	8.8899	8.74624	9.21704	9.21118	9.3735	8.81287	9.41253	8.65309	9.21807
NaN	NaN	10.0342	NaN	NaN	9.86242	NaN	8.27616	8.66919	NaN	7.33996	6.36863	NaN	NaN	NaN	7.97265	NaN	8.51285	8.37943	7.86065	NaN	NaN	NaN	NaN	NaN	NaN	NaN	NaN	NaN	NaN	NaN	NaN	NaN	NaN	NaN	NaN	NaN	NaN	NaN	NaN	NaN	6.22958	NaN	NaN	6.05592	8.03427	NaN	NaN	NaN	6.14009
6.20793	NaN	NaN	4.59141	6.92619	NaN	6.77864	5.81453	5.79727	NaN	NaN	NaN	NaN	6.13478	NaN	NaN	6.11576	NaN	NaN	NaN	NaN	5.50727	NaN	6.7292	NaN	6.54651	5.44124	5.13965	NaN	NaN	NaN	NaN	NaN	NaN	NaN	NaN	5.96871	NaN	NaN	6.23813	NaN	6.00659	6.51318	7.16585	5.68869	NaN	6.41695	NaN	5.57695	NaN
7.70995	7.36715	7.79278	NaN	6.67535	7.96001	6.52522	6.86163	6.8598	7.341	7.44305	NaN	7.80774	NaN	6.83483	NaN	6.08258	NaN	7.39996	6.74416	7.85955	7.29814	7.54724	NaN	7.23589	8.13722	NaN	NaN	NaN	NaN	NaN	NaN	NaN	7.29018	7.33999	7.45953	7.95028	8.1199	NaN	7.58548	NaN	7.92092	7.66694	6.80831	8.11429	NaN	8.60701	NaN	7.51334	7.66255
7.86715	NaN	NaN	7.05384	7.2733	NaN	7.70021	7.75911	7.97589	7.88665	NaN	NaN	NaN	7.91927	8.00629	NaN	7.21417	NaN	NaN	NaN	7.97348	7.71103	7.39621	7.59101	7.82625	7.47675	7.69276	8.49102	7.9038	8.2218	8.14262	8.23704	7.12631	8.19467	8.24363	8.17548	8.33418	7.92972	8.14823	7.8429	8.19237	7.69728	7.42825	8.05264	7.53426	8.36897	7.56436	7.2937	8.14849	7.73741
NaN	NaN	7.47186	7.52233	NaN	8.70586	6.27554	NaN	7.20992	NaN	8.44262	7.42153	NaN	7.57966	7.57952	8.97059	7.55316	NaN	8.16773	9.13214	8.29337	NaN	NaN	7.75442	7.7468	NaN	NaN	8.03782	8.14753	8.25297	7.28345	7.88802	NaN	NaN	6.87242	8.04858	NaN	7.77841	8.32639	7.38425	NaN	7.61604	NaN	7.00494	7.571	7.57344	8.12498	7.73902	NaN	NaN
7.61218	6.50381	7.68882	7.9212	6.86516	7.85988	7.22752	7.48792	7.25581	7.7129	NaN	6.79266	NaN	7.33007	7.36	6.81382	7.20872	7.23529	7.42263	NaN	7.49705	7.09215	7.03495	6.93816	NaN	7.5764	NaN	7.37606	NaN	6.86456	7.38809	NaN	6.82448	6.97823	NaN	7.83541	7.27624	7.86078	NaN	NaN	NaN	5.47111	6.6919	7.11748	7.62258	7.00769	NaN	7.06423	7.15868	7.3316
8.62137	8.65558	NaN	9.64939	8.98862	NaN	9.45735	NaN	9.37168	7.665	9.07035	9.08422	8.50207	9.19244	9.27045	8.10684	9.19394	8.69402	7.86287	8.49019	8.09931	NaN	9.96236	NaN	8.89986	8.79838	NaN	9.92168	8.92105	9.02169	9.70533	8.0456	NaN	8.68641	8.65217	NaN	9.99457	10.0867	NaN	9.33428	9.21445	10.3091	9.48684	9.2194	9.46196	8.92038	NaN	NaN	9.73905	8.56998
7.8322	6.45464	NaN	7.63179	NaN	7.47457	6.82138	7.53753	6.51754	7.2304	NaN	6.31692	NaN	6.99882	6.79063	NaN	NaN	NaN	NaN	NaN	6.97615	6.46968	7.04088	7.30808	7.32703	7.00388	7.19668	NaN	7.39606	6.97199	7.19052	6.79946	7.0901	7.16384	7.47332	7.75138	7.03386	6.74395	7.46272	7.1201	7.00674	7.22494	6.58218	7.13364	7.4358	7.55175	NaN	7.08637	7.23419	NaN
10.9904	10.4205	10.3647	11.0829	9.51013	13.1026	9.52518	10.7329	9.65541	10.6061	NaN	NaN	NaN	NaN	NaN	8.4307	8.16196	8.34587	NaN	NaN	8.45972	NaN	NaN	NaN	NaN	NaN	NaN	NaN	NaN	NaN	NaN	NaN	NaN	NaN	NaN	NaN	NaN	9.67439	NaN	NaN	NaN	NaN	NaN	8.74383	NaN	NaN	NaN	NaN	NaN	NaN
8.11407	NaN	NaN	8.08947	8.72396	NaN	8.36998	NaN	8.17476	7.71218	NaN	6.26065	NaN	7.81089	7.12356	NaN	7.96277	NaN	NaN	NaN	8.90448	8.4197	8.28394	8.13128	8.39541	NaN	8.36612	8.3119	8.13058	8.27745	8.42095	8.36216	8.53992	8.50741	8.37548	8.41774	8.2932	8.4534	8.28243	8.33414	7.98327	8.19094	7.28062	8.44025	8.20103	8.69744	8.86582	7.94442	7.96309	7.90451
7.49922	7.71326	7.59186	7.86176	8.60442	7.12532	7.48724	7.78951	7.96041	7.94879	7.50905	7.37571	NaN	8.05134	7.63218	7.52844	7.74644	7.97204	8.0239	8.00315	7.42591	8.03299	7.97715	8.09797	7.9646	7.66529	8.50559	NaN	8.1522	7.64069	8.61809	8.11425	8.16007	8.15864	7.82278	7.70988	NaN	7.6737	8.16331	NaN	NaN	8.16916	8.65606	7.62084	7.76486	7.46468	NaN	7.47925	8.03329	8.28886
7.3243	NaN	7.61511	7.48543	7.58998	7.46367	7.57421	7.83417	7.64473	7.59621	6.43457	7.8358	NaN	7.66676	7.09571	6.80399	7.00974	6.68007	7.69316	NaN	7.65928	7.31302	NaN	7.96917	7.75592	7.14356	NaN	NaN	7.65107	7.57613	7.31137	7.92504	7.29313	6.96382	8.00507	7.81615	7.28092	NaN	7.24313	6.39702	7.29065	6.73209	7.00133	7.76123	7.02609	8.05339	NaN	7.38897	7.3819	7.03694
NaN	8.11122	8.88258	8.43811	8.5273	9.3976	7.72704	7.06105	8.35173	8.0409	8.88351	8.22517	8.40024	8.02244	8.32898	8.43111	8.27426	8.80584	NaN	NaN	8.22626	8.72114	8.62633	8.49936	8.26672	8.70638	8.55689	NaN	NaN	8.40816	8.71543	NaN	NaN	NaN	NaN	8.42554	NaN	8.87778	8.89624	9.00003	NaN	8.55194	8.62372	7.79633	8.4918	NaN	8.8165	NaN	8.32853	8.12524
7.01955	NaN	NaN	7.11423	NaN	NaN	7.02487	7.39749	6.8448	NaN	NaN	NaN	NaN	6.95406	6.85072	NaN	NaN	6.85166	7.16055	NaN	7.71228	NaN	6.82019	6.82509	7.53419	6.95672	6.91391	7.418	7.01529	6.96384	NaN	6.39442	7.1568	6.90504	7.39905	7.12338	7.75634	7.24752	7.17982	7.35895	7.28447	NaN	7.64236	7.07545	NaN	7.37624	6.87888	7.7108	7.24521	7.73126
7.20474	NaN	6.39906	7.11293	6.274	NaN	6.26407	6.44799	6.76295	7.92194	NaN	6.25354	NaN	NaN	NaN	NaN	6.15563	5.77601	NaN	NaN	NaN	NaN	NaN	6.68797	6.71039	6.40753	NaN	6.95704	6.56967	6.83785	NaN	NaN	NaN	6.05979	NaN	NaN	NaN	NaN	NaN	5.95147	6.07425	7.0497	6.43169	6.58877	6.67078	7.19789	NaN	6.30102	6.00237	NaN
8.74496	NaN	8.2515	8.63485	7.20855	7.38707	7.85751	NaN	8.60111	NaN	8.03807	8.40735	7.94193	NaN	NaN	NaN	NaN	7.91537	NaN	NaN	NaN	8.10976	8.06334	7.80922	NaN	NaN	7.40148	NaN	NaN	8.33463	8.8699	8.4937	NaN	8.09488	8.58731	8.23846	8.71743	NaN	8.13325	8.38552	8.68051	8.16846	7.95293	8.35336	NaN	8.78585	8.41187	NaN	8.10908	7.72987
10.2703	10.9069	11.7355	12.5374	12.7873	11.8178	12.5235	12.9511	12.1903	11.6409	11.8679	12.6541	11.7618	12.8992	12.9149	12.5283	12.4716	12.8841	12.1744	12.5564	13.3298	12.8706	12.7481	12.6875	12.7985	12.3468	11.2471	11.659	11.9596	12.2304	12.2908	11.4664	12.0919	11.8735	12.2402	11.6245	12.1507	12.0497	11.1362	12.6256	10.9844	12.3823	12.3097	12.8681	12.3421	11.5964	12.7594	11.7163	11.893	12.4681
NaN	NaN	7.18784	7.1484	7.06428	NaN	6.02041	8.07388	6.55884	7.061	7.63222	6.17598	NaN	7.50168	7.35396	4.30738	8.52965	7.11691	7.18544	6.47277	7.09706	7.0617	7.47495	6.8058	NaN	7.82251	NaN	NaN	7.22976	7.47899	7.15047	NaN	7.32528	NaN	6.51996	8.12886	7.54904	7.7105	6.7894	7.45412	NaN	NaN	5.60818	6.26409	6.97229	7.54757	8.09917	7.50779	7.53311	7.91251
9.63327	9.9187	10.9707	10.8193	11.311	10.5435	8.60923	11.927	10.3681	9.70179	7.95234	9.43958	8.39509	11.0332	9.83243	9.48565	10.9811	12.4675	11.243	11.5641	10.2934	11.3306	11.0349	9.99591	10.0808	10.8168	11.2126	11.3418	10.8804	10.5798	9.99074	9.50903	10.5662	10.2021	10.6833	10.6889	10.9057	10.9076	10.4667	10.4866	9.98704	10.5881	10.9496	11.2287	10.5769	10.5992	11.2936	10.1733	11.1903	11.079
10.0363	10.3153	11.6234	10.8777	11.2074	10.7285	9.59308	11.7946	11.0232	10.3336	8.79427	9.7093	8.50852	10.9915	10.0377	9.99307	11.3084	12.009	11.4753	11.0196	10.1336	11.123	11.1625	9.61363	10.2838	10.7243	11.3972	11.2508	10.3086	10.496	10.0318	10.0178	10.1056	10.3913	10.5004	10.8128	10.9406	10.774	10.1254	10.6537	9.79489	11.0314	10.8469	11.2262	10.5056	10.9007	11.2171	10.1402	11.0118	11.2521
9.15976	9.24761	10.2282	9.47343	9.14541	8.51182	8.40092	8.77114	9.40754	8.86028	NaN	8.45091	9.62186	9.18183	8.35469	NaN	9.51826	10.1551	9.87916	9.96646	8.71905	9.36276	9.26729	NaN	8.34172	9.55986	10.3572	10.6039	9.94583	9.62568	NaN	9.30677	9.62771	9.86569	8.92049	10.0253	NaN	NaN	9.93667	9.112	NaN	9.56607	9.59052	8.65762	9.72319	10.1831	NaN	9.05916	9.99858	8.31208
7.1192	NaN	NaN	7.39915	NaN	NaN	7.19656	NaN	7.72512	NaN	8.24516	NaN	NaN	7.36845	NaN	7.62532	8.03848	7.39425	7.6674	8.33321	NaN	NaN	NaN	NaN	NaN	NaN	NaN	NaN	7.20858	NaN	NaN	NaN	NaN	NaN	7.91312	NaN	NaN	NaN	NaN	NaN	6.95928	NaN	NaN	NaN	7.30096	NaN	NaN	7.56169	NaN	NaN
7.3948	NaN	NaN	7.76882	6.91338	6.26227	7.35134	7.16953	6.82063	7.49406	NaN	7.68989	NaN	NaN	7.29553	NaN	NaN	7.09494	7.18229	6.77777	7.46252	7.46387	7.07216	6.3789	7.31473	7.68662	7.63384	NaN	NaN	NaN	7.05755	7.02504	NaN	NaN	NaN	NaN	6.94329	7.1552	NaN	7.12553	7.38783	NaN	NaN	6.63839	NaN	NaN	NaN	NaN	NaN	7.08418
NaN	7.60795	NaN	6.77421	NaN	6.89211	6.83878	NaN	6.88559	NaN	NaN	NaN	NaN	6.94112	NaN	NaN	NaN	6.30768	NaN	7.67664	NaN	NaN	NaN	NaN	6.98405	NaN	NaN	7.61594	NaN	NaN	NaN	6.10384	NaN	NaN	NaN	NaN	NaN	NaN	NaN	NaN	NaN	NaN	NaN	NaN	NaN	NaN	NaN	NaN	NaN	NaN
NaN	7.91023	NaN	NaN	NaN	8.14973	7.87347	NaN	8.32256	8.01862	8.80477	NaN	NaN	8.16327	NaN	8.60618	7.94703	NaN	NaN	NaN	NaN	8.13809	NaN	NaN	NaN	NaN	7.60407	NaN	NaN	8.01491	NaN	NaN	8.50145	8.07849	NaN	NaN	NaN	7.10739	NaN	8.28193	7.996	NaN	NaN	7.779	8.26784	NaN	NaN	NaN	8.11939	8.60647
7.5644	NaN	NaN	8.09133	NaN	NaN	7.8237	7.32352	7.74919	7.64778	6.92545	7.06083	NaN	NaN	NaN	NaN	7.28465	7.64461	NaN	NaN	NaN	7.70551	7.52464	7.43829	NaN	NaN	7.69409	7.79147	7.05359	7.42241	NaN	NaN	7.59077	NaN	7.11753	NaN	7.14713	7.19769	7.47882	NaN	NaN	6.97702	NaN	6.9266	NaN	NaN	NaN	NaN	NaN	7.10928
9.26762	9.43729	10.4043	9.90666	9.87382	10.0861	9.57953	10.3412	9.80361	9.28141	10.1041	9.73201	9.28684	NaN	9.35584	9.86639	9.82609	10.455	9.91423	10.0729	9.65658	10.2457	10.2597	9.9413	9.67615	10.1595	10.0687	10.2014	10.346	10.3017	10.1201	9.52042	10.1413	10.0649	9.90267	10.1236	10.3493	9.83911	10.0819	10.1198	9.85251	9.93016	9.88253	9.97136	9.85937	10.3506	10.3529	10.0152	9.91553	10.4151
7.63859	7.57699	8.30881	7.91168	7.53023	7.78036	7.31978	7.97987	7.60512	6.96996	NaN	7.21651	7.95239	7.50663	7.27783	NaN	7.46782	8.28577	8.15166	7.93909	NaN	7.79216	7.77467	NaN	7.56488	NaN	8.12283	7.69934	7.30231	7.90993	7.72896	7.14975	7.45361	7.51025	7.42239	7.93074	7.67975	7.64345	7.22125	7.70578	NaN	7.60831	7.3006	7.04852	7.68028	7.49234	7.33621	7.78284	7.56303	7.53701
10.3319	NaN	11.0812	NaN	NaN	NaN	10.8508	NaN	10.734	10.1502	NaN	10.1175	10.4781	NaN	10.3563	10.3038	NaN	10.8651	NaN	NaN	NaN	10.8515	NaN	9.88178	10.294	NaN	10.5148	NaN	NaN	11.0145	10.3955	9.95666	10.3318	NaN	11.3887	10.3908	10.9375	NaN	10.3961	10.73	10.2895	NaN	9.94899	NaN	10.6316	9.9744	NaN	10.1448	NaN	10.3432
NaN	7.3074	7.65997	NaN	NaN	9.03052	NaN	6.60686	NaN	NaN	7.90041	6.95838	8.25543	7.41027	7.36305	8.01786	7.01519	7.96678	7.57862	NaN	6.57192	NaN	NaN	NaN	NaN	NaN	NaN	7.24884	NaN	NaN	7.56215	NaN	6.87783	NaN	NaN	6.68329	NaN	NaN	NaN	NaN	NaN	NaN	NaN	NaN	NaN	NaN	NaN	6.7126	NaN	6.70565
8.57134	8.98821	NaN	9.41033	8.15996	7.79926	8.5913	8.20685	9.23562	8.16613	NaN	8.95516	NaN	8.47912	NaN	7.86703	9.1574	8.45204	7.77214	NaN	NaN	NaN	NaN	8.20693	7.86207	8.48972	NaN	8.93545	NaN	8.35742	NaN	9.08795	8.20405	8.74775	8.35703	9.15558	8.92818	9.09863	9.11792	8.97547	8.96122	8.95658	9.12611	9.01287	NaN	NaN	8.74165	8.37537	8.65526	9.14745
8.96412	8.90535	8.92145	9.22954	8.80361	9.05317	8.45957	8.71139	8.75743	8.37833	8.62394	9.04154	8.95122	8.69313	8.83725	8.42571	8.57219	8.35269	8.4347	8.26017	NaN	NaN	7.80914	8.41474	8.26826	8.25875	7.83613	8.67771	8.79912	8.28575	8.89126	8.61027	8.59058	8.68425	8.76266	8.79812	8.66736	8.1294	NaN	8.34557	8.67563	7.89328	7.90753	NaN	8.75619	8.81205	NaN	8.65095	8.51246	7.90587
8.00353	9.01385	10.8944	8.11929	7.5832	10.0759	7.33743	9.62434	8.83498	7.7111	8.43793	8.46093	8.44781	7.22157	8.28433	8.59528	7.58901	NaN	9.00024	8.38639	6.72454	NaN	NaN	NaN	7.88244	NaN	NaN	NaN	NaN	NaN	NaN	NaN	NaN	NaN	NaN	NaN	NaN	NaN	NaN	NaN	NaN	NaN	NaN	7.99288	NaN	NaN	NaN	NaN	NaN	6.51485
9.84	NaN	9.11418	9.67373	9.3748	NaN	9.01251	9.33647	9.61845	9.36014	NaN	8.89083	NaN	9.43652	8.98167	7.776	NaN	NaN	8.53969	NaN	9.00998	8.88642	9.05025	9.035	8.31341	NaN	8.93307	9.64167	9.16542	NaN	9.50484	9.78622	9.47376	9.47147	9.37662	9.25303	9.69306	9.12057	10.3921	NaN	9.29618	9.07012	9.10038	9.49989	9.09808	9.33714	9.72245	9.23713	9.24989	NaN
6.45596	9.00119	9.76378	8.30065	7.63225	10.258	NaN	8.09996	7.84491	NaN	9.55469	8.95938	9.69427	8.85644	7.9881	10.1219	8.77027	9.64555	8.76623	9.24545	8.79877	8.09674	8.33145	8.27689	8.72401	NaN	8.54391	8.97659	8.79985	8.68047	8.66632	8.31002	9.14164	8.68344	NaN	9.03909	8.41606	8.43827	8.97807	9.16555	8.17067	NaN	8.14706	7.89885	8.75655	8.99839	8.9277	8.53362	8.19946	8.35953
15.1736	16.1837	15.6525	15.2269	13.7477	17.1127	14.5949	14.7696	14.9127	15.0122	14.1935	13.251	13.7865	12.842	14.0968	14.1343	13.8435	13.9079	13.9518	13.9308	13.6981	12.6265	13.2537	13.1578	13.13	12.9029	12.9281	12.7234	12.5864	13.896	12.7984	13.2199	12.1514	13.7422	12.8951	12.8525	13.6354	13.4149	13.1827	13.1482	13.4319	12.8139	12.902	14.0591	13.0882	12.9946	12.4131	12.9343	12.3342	14.2993
NaN	NaN	7.8217	7.10622	6.99481	7.56217	7.24808	7.17025	7.85232	NaN	NaN	7.32343	NaN	7.28026	NaN	NaN	8.01286	7.06887	6.60138	7.35294	7.18348	7.57963	6.98586	NaN	NaN	NaN	7.19257	6.62725	7.79747	6.55028	7.40161	7.26259	7.52781	7.25635	NaN	NaN	7.54148	6.95952	7.03631	NaN	6.90017	7.37608	6.83645	7.30912	7.26068	NaN	7.55571	6.8237	7.40432	7.45334
NaN	8.36066	9.01318	7.09826	7.30237	9.37532	NaN	7.66434	7.77995	NaN	8.21345	7.93833	NaN	7.58577	NaN	7.79392	NaN	7.93151	NaN	NaN	NaN	NaN	NaN	7.89885	NaN	NaN	8.39831	NaN	NaN	NaN	NaN	NaN	NaN	NaN	NaN	NaN	NaN	7.75473	NaN	NaN	NaN	NaN	NaN	7.3215	NaN	7.43828	NaN	NaN	NaN	NaN
9.36489	9.79881	9.70568	8.92928	NaN	10.2039	NaN	9.08956	NaN	9.21797	8.56394	NaN	10.3446	NaN	9.36934	9.28584	9.1716	9.20492	9.35136	9.29382	8.99548	8.24528	NaN	8.10674	11.5905	8.44508	NaN	8.6593	NaN	7.96806	NaN	NaN	NaN	NaN	NaN	NaN	8.00904	NaN	8.89098	8.29645	NaN	8.27632	7.93864	NaN	NaN	8.28771	NaN	NaN	NaN	NaN
NaN	NaN	NaN	NaN	6.21189	8.46663	6.31641	NaN	7.05021	NaN	NaN	NaN	7.46668	6.43327	7.31979	8.08107	7.46563	7.05334	7.63911	7.52784	7.46825	NaN	7.01213	NaN	NaN	NaN	NaN	NaN	NaN	NaN	NaN	6.83143	NaN	NaN	NaN	NaN	NaN	NaN	8.01161	NaN	NaN	NaN	6.60075	7.37225	NaN	NaN	NaN	NaN	NaN	7.36999
8.67026	NaN	NaN	8.25847	NaN	NaN	8.4007	8.65196	8.30658	8.42164	NaN	NaN	NaN	8.22219	7.6931	NaN	7.59259	6.56998	6.47299	NaN	8.36128	8.28257	7.5488	7.84292	7.56604	7.95387	8.5472	8.60906	8.29571	8.53053	8.41118	8.84234	8.01964	8.00749	8.55557	8.49494	8.67251	8.62678	8.63431	8.65349	8.54395	8.74533	8.59105	8.5589	8.65838	8.84434	7.67045	8.58997	8.31294	8.44003
NaN	10.7618	NaN	9.40197	8.73572	NaN	NaN	NaN	8.84666	NaN	11.2576	NaN	11.1867	NaN	8.08363	NaN	8.37578	11.9735	NaN	NaN	10.1947	8.28992	NaN	9.39719	8.92848	NaN	NaN	9.15061	NaN	NaN	NaN	NaN	NaN	NaN	9.01992	7.57138	NaN	NaN	8.70324	10.7412	8.87269	8.66715	NaN	NaN	NaN	NaN	10.0503	NaN	NaN	8.5689
NaN	NaN	NaN	NaN	NaN	NaN	NaN	NaN	NaN	NaN	NaN	NaN	NaN	NaN	NaN	NaN	NaN	NaN	NaN	NaN	NaN	NaN	NaN	NaN	NaN	NaN	NaN	NaN	NaN	NaN	NaN	NaN	NaN	7.19181	6.23034	NaN	NaN	NaN	NaN	NaN	NaN	NaN	NaN	NaN	NaN	NaN	NaN	NaN	NaN	NaN
6.45643	NaN	NaN	7.04286	NaN	6.55266	NaN	4.42086	6.2649	NaN	NaN	NaN	NaN	5.90175	NaN	NaN	6.15708	NaN	5.77674	5.90324	NaN	NaN	NaN	6.77888	NaN	NaN	NaN	5.7075	NaN	NaN	NaN	NaN	NaN	6.53397	7.56368	NaN	NaN	NaN	6.07101	NaN	6.40557	7.75093	5.44852	5.35525	6.72921	NaN	NaN	NaN	6.8893	NaN
8.01415	NaN	NaN	7.9223	7.53983	NaN	6.72102	7.64146	7.39161	7.69247	NaN	NaN	NaN	8.011	NaN	NaN	NaN	6.31976	NaN	NaN	7.10616	6.91537	6.96601	7.4721	NaN	7.11696	NaN	7.77868	6.39966	6.82074	7.73268	7.40556	NaN	7.9564	7.85126	7.77095	8.01617	8.01791	NaN	7.84959	NaN	7.03085	7.42569	8.07642	7.56226	7.55563	NaN	5.66805	8.14238	7.77869
5.2101	4.84375	8.05116	NaN	NaN	7.42297	5.91721	6.60151	7.24236	NaN	NaN	NaN	NaN	NaN	NaN	NaN	NaN	NaN	NaN	NaN	NaN	NaN	NaN	NaN	NaN	NaN	NaN	NaN	NaN	NaN	NaN	NaN	NaN	NaN	NaN	NaN	NaN	NaN	NaN	NaN	NaN	NaN	NaN	NaN	NaN	NaN	NaN	NaN	NaN	NaN
NaN	NaN	8.08913	NaN	8.38345	8.07251	NaN	8.60343	NaN	7.91202	NaN	8.27102	NaN	NaN	8.87595	NaN	8.47877	8.99652	8.83252	NaN	9.43589	8.67707	NaN	9.55309	NaN	8.46515	8.88907	8.96097	8.56921	8.22578	9.043	NaN	8.86825	8.70512	9.50781	8.94127	8.5357	NaN	9.12582	9.3502	8.25609	NaN	7.97354	8.2154	8.36173	8.7801	NaN	8.76151	NaN	9.00569
7.13831	6.83799	7.69894	7.44565	7.67024	7.20136	8.03242	7.7406	7.33737	NaN	NaN	7.27604	NaN	7.66006	7.4272	NaN	6.8976	6.865	NaN	7.57882	8.15471	9.84898	7.83628	NaN	7.26278	9.85062	NaN	9.65701	NaN	9.91668	8.29709	9.29535	NaN	NaN	9.26926	9.44352	9.36674	NaN	9.6297	7.69505	NaN	9.87446	NaN	7.4159	NaN	NaN	NaN	NaN	NaN	6.94186
NaN	NaN	8.8192	NaN	8.10141	8.19558	8.37403	7.5175	NaN	NaN	NaN	7.21173	NaN	8.27528	NaN	NaN	NaN	9.07926	NaN	8.24443	7.08993	7.95725	NaN	NaN	NaN	NaN	7.95014	NaN	NaN	7.87873	NaN	NaN	7.33483	NaN	NaN	NaN	NaN	NaN	NaN	8.02172	NaN	7.79671	NaN	NaN	7.67056	NaN	NaN	NaN	NaN	NaN
8.05019	NaN	NaN	8.0258	7.45049	7.95244	7.96462	8.31387	7.72281	NaN	7.40671	7.0214	6.02018	8.02206	7.59043	NaN	7.21243	7.18443	7.41419	NaN	NaN	NaN	NaN	NaN	6.96005	NaN	NaN	NaN	NaN	NaN	NaN	NaN	NaN	NaN	NaN	NaN	NaN	NaN	NaN	NaN	NaN	NaN	NaN	7.98254	NaN	NaN	NaN	NaN	NaN	7.43584
9.70842	9.89259	9.83483	9.64432	9.73425	9.74658	9.75258	9.60461	9.91718	9.44009	10.2748	10.0218	10.0886	9.97373	9.89621	9.78761	9.83688	10.005	9.93021	9.82491	9.91431	9.87124	9.96995	9.90584	9.77431	9.79538	9.56328	10.0477	9.74424	9.80787	9.63953	9.66315	9.42475	9.95173	9.56971	9.52314	9.76791	9.6657	9.42991	9.85698	9.67874	9.90325	9.80238	9.62501	9.84726	9.82123	8.95093	9.77889	9.95811	9.65826
9.17532	9.16201	8.32459	8.34315	8.7653	8.20671	8.2995	7.96158	8.17989	8.84406	8.73455	NaN	9.02658	8.06191	7.61268	7.63668	8.34512	7.41993	8.86407	NaN	7.01666	7.9874	7.79426	NaN	8.49597	7.82401	9.04562	8.44504	8.1212	NaN	NaN	8.56612	9.02629	9.5896	8.43386	8.86605	8.1746	8.26355	8.57459	NaN	9.09744	NaN	8.54794	8.60658	8.47861	NaN	NaN	NaN	8.52665	8.68294
9.98466	9.62403	9.80834	9.82191	9.10874	9.51067	8.9722	9.28795	9.32683	9.55305	9.23561	9.69869	9.81603	9.23488	9.67265	9.33448	9.44449	NaN	9.50181	9.72176	9.17467	9.00286	8.98785	9.17082	9.66811	9.31522	9.22827	9.59534	9.90562	9.44838	9.97239	9.95716	9.58376	NaN	9.91842	10.1731	9.90085	NaN	NaN	9.67036	10.4863	9.71696	NaN	9.10283	9.62993	9.88883	9.08936	9.72503	9.66298	9.3411
8.57445	8.35454	8.90367	9.1016	8.47709	8.75414	9.03991	NaN	9.09285	8.46648	NaN	8.06488	7.98217	8.94674	7.78674	8.44526	8.9715	8.20382	8.11777	8.87105	7.18385	8.52603	8.30849	NaN	7.97938	8.7476	8.90169	9.16796	8.72416	NaN	8.3392	NaN	8.28008	9.10208	8.14539	8.66242	9.29264	8.89349	NaN	8.4622	NaN	9.34372	8.16205	8.33381	8.47499	8.43547	NaN	8.43393	9.35854	8.2378
7.40613	6.82225	6.85828	NaN	NaN	NaN	7.1736	NaN	7.39469	7.55877	NaN	NaN	NaN	NaN	7.48289	NaN	NaN	NaN	8.4771	NaN	7.73073	NaN	NaN	NaN	NaN	7.7182	NaN	NaN	8.04562	7.65849	NaN	8.19658	7.52667	NaN	7.65451	7.788	NaN	6.50686	NaN	NaN	8.10128	NaN	7.36917	NaN	7.84127	8.25541	NaN	7.93429	7.69121	NaN
12.2211	NaN	13.5751	NaN	12.3996	11.9802	11.8995	NaN	12.056	NaN	12.0087	NaN	12.7122	12.6029	12.0275	12.3146	NaN	NaN	12.4318	NaN	12.4679	NaN	NaN	11.982	NaN	13.0397	NaN	NaN	NaN	NaN	NaN	12.7707	12.8816	NaN	NaN	12.9139	NaN	13.1193	NaN	NaN	NaN	12.4025	12.0398	12.4419	NaN	12.1864	12.8274	NaN	NaN	12.6749
7.65216	7.14427	6.73494	8.46415	NaN	NaN	7.89995	7.01529	7.99339	7.19355	6.69131	7.61659	6.51527	7.69115	7.73833	6.60515	7.62545	7.33303	7.80175	7.21308	7.90876	7.34143	NaN	7.24277	7.90509	7.1328	NaN	6.96327	7.5935	7.48378	7.6388	7.85563	7.6069	7.84272	7.78289	7.95432	8.15899	7.88726	7.52161	7.71767	8.1665	7.84449	7.90116	8.00107	7.67019	7.74009	8.21342	7.25939	7.84775	7.54366
4.26588	NaN	NaN	NaN	NaN	8.39219	NaN	NaN	NaN	6.11997	8.78327	8.59315	NaN	7.7611	NaN	8.35971	NaN	NaN	8.66669	NaN	NaN	NaN	NaN	8.20438	5.57162	7.27543	NaN	8.83735	NaN	NaN	8.09532	7.69579	8.36599	7.64526	NaN	NaN	NaN	8.12258	NaN	NaN	8.16061	NaN	7.53159	NaN	NaN	NaN	NaN	8.30012	7.61433	8.29261
NaN	NaN	NaN	NaN	NaN	NaN	NaN	NaN	NaN	NaN	11.1257	11.2575	12.1036	11.24	9.67844	11.8514	NaN	11.6688	10.9158	10.3374	NaN	10.1914	9.4636	8.96468	9.31642	10.5519	11.2235	10.2213	10.4589	9.27926	9.96864	9.72532	NaN	10.1487	NaN	10.1494	10.0533	10.5574	10.215	10.7128	NaN	10.3786	NaN	9.87908	9.43341	10.2822	10.0129	NaN	10.1772	10.0949
6.26618	6.69751	7.65577	NaN	NaN	8.80189	NaN	NaN	6.53113	NaN	NaN	6.76809	NaN	NaN	7.31721	5.98924	NaN	7.85522	6.52434	7.88122	NaN	NaN	NaN	NaN	NaN	NaN	NaN	NaN	NaN	NaN	NaN	4.72325	NaN	NaN	NaN	NaN	NaN	NaN	NaN	NaN	NaN	NaN	NaN	NaN	NaN	NaN	NaN	NaN	NaN	NaN
7.20112	8.11409	8.69788	NaN	7.25862	8.58169	NaN	8.45571	7.59366	NaN	6.90761	NaN	NaN	6.17548	NaN	6.1443	NaN	NaN	6.58123	6.60982	NaN	NaN	NaN	NaN	NaN	NaN	NaN	6.48084	NaN	NaN	NaN	NaN	NaN	NaN	NaN	NaN	NaN	NaN	NaN	NaN	NaN	6.42315	6.28919	6.90958	6.95181	NaN	NaN	NaN	NaN	NaN
9.52655	9.43878	9.36107	9.59151	9.56349	9.51131	9.43599	9.57412	9.64652	9.41847	9.03139	9.47689	9.35903	9.61305	9.54651	9.57464	9.7316	9.77757	9.79854	10.0527	NaN	NaN	NaN	9.04289	NaN	NaN	9.07107	NaN	8.66839	NaN	NaN	NaN	9.36892	8.62499	NaN	NaN	9.41908	9.35447	NaN	NaN	NaN	NaN	NaN	9.42834	9.64002	NaN	NaN	NaN	8.44552	9.4053
9.3706	NaN	8.78939	9.5317	8.73712	NaN	8.79071	8.38479	9.17508	9.36002	7.87717	8.81466	NaN	8.98299	9.06411	NaN	8.87118	8.91494	8.6269	NaN	8.99864	NaN	NaN	NaN	9.03339	8.86706	NaN	NaN	NaN	NaN	NaN	9.18166	NaN	8.41384	NaN	NaN	8.71449	9.07691	8.60208	NaN	8.90023	8.5704	9.36574	8.72877	NaN	9.05794	NaN	9.31236	NaN	9.04842
NaN	NaN	NaN	8.39443	7.62235	NaN	7.84045	7.84153	8.38251	7.89567	NaN	NaN	NaN	7.60179	NaN	NaN	NaN	NaN	NaN	NaN	NaN	NaN	NaN	7.54878	NaN	NaN	NaN	NaN	NaN	NaN	NaN	8.13018	NaN	8.33743	NaN	NaN	NaN	NaN	7.61189	7.85672	8.16765	NaN	7.87898	7.34103	NaN	8.20908	NaN	7.59691	NaN	8.1893
NaN	NaN	NaN	8.04413	6.5888	7.47641	6.79293	7.15776	7.65815	NaN	NaN	7.38058	NaN	7.55324	7.03742	6.95586	8.13133	6.31447	NaN	NaN	NaN	NaN	6.68073	7.19252	7.27192	8.24497	NaN	NaN	NaN	NaN	7.99164	NaN	7.97023	NaN	7.76353	7.7832	6.84636	NaN	7.91453	7.2489	NaN	7.00887	NaN	7.49377	7.85449	7.88841	NaN	7.00883	NaN	6.74385
12.5059	12.8593	12.8096	11.6491	11.494	13.7716	11.4249	11.3871	12.5227	12.0729	12.3309	11.6402	12.7816	10.7207	11.242	12.2482	11.2931	11.3249	11.5673	11.8369	11.59	11.1249	11.542	11.015	11.6047	11.3781	11.4238	11.7284	11.3407	11.4882	10.9544	11.282	11.2451	11.3591	11.4111	11.2284	10.8369	11.6008	11.1298	11.2817	11.6109	11.0092	11.3569	11.1898	11.2012	11.2247	11.1756	11.3925	10.6489	11.206
9.52499	NaN	NaN	7.62232	NaN	8.06106	9.22447	8.89112	9.05188	NaN	NaN	8.71063	NaN	8.24574	NaN	NaN	8.33116	7.58173	7.72167	NaN	9.3962	NaN	NaN	NaN	NaN	NaN	7.53662	7.41892	NaN	NaN	NaN	8.71413	NaN	8.38135	NaN	NaN	7.57398	8.15171	NaN	7.8352	NaN	NaN	NaN	NaN	NaN	9.18994	8.77272	8.76926	NaN	NaN
7.48039	NaN	6.6704	NaN	7.27024	NaN	7.07376	NaN	7.23989	7.1428	NaN	NaN	NaN	NaN	NaN	NaN	NaN	NaN	NaN	NaN	6.93468	NaN	NaN	6.64113	NaN	NaN	NaN	NaN	7.3737	NaN	NaN	6.32837	7.11401	NaN	NaN	7.13851	7.13916	7.38917	7.81304	7.82421	7.64793	7.12403	NaN	NaN	7.66112	6.83151	7.44579	6.56491	7.38633	NaN
NaN	NaN	5.75646	5.62936	4.63842	6.44799	NaN	NaN	NaN	NaN	NaN	NaN	NaN	NaN	NaN	4.83959	5.34742	5.20521	NaN	NaN	NaN	NaN	NaN	NaN	4.17413	NaN	NaN	NaN	NaN	NaN	NaN	NaN	NaN	NaN	NaN	NaN	NaN	NaN	NaN	NaN	NaN	NaN	NaN	NaN	NaN	NaN	NaN	NaN	NaN	NaN
9.43818	9.42757	9.74078	9.55239	9.37381	11.1279	9.42935	9.8096	9.83587	9.47235	9.77159	8.37586	9.33854	9.48789	9.05428	9.58768	9.21117	9.06212	9.22887	9.24545	9.12015	8.89437	8.84868	9.13907	8.80372	NaN	9.05044	8.87658	8.7133	9.33693	8.4838	8.54486	8.31371	NaN	8.94077	9.034	8.74425	NaN	NaN	8.89129	NaN	8.6323	8.26523	8.90599	NaN	9.10989	NaN	NaN	8.25467	9.49151
7.18124	NaN	NaN	7.39702	5.91826	NaN	7.53126	7.20198	6.9818	6.56967	NaN	NaN	NaN	NaN	6.64333	NaN	NaN	NaN	NaN	NaN	NaN	6.64013	NaN	NaN	7.07816	7.22956	7.69652	7.59338	NaN	7.1888	NaN	NaN	NaN	NaN	NaN	7.31308	NaN	6.88099	6.98206	NaN	7.24228	6.83942	NaN	7.35051	NaN	6.67642	NaN	NaN	NaN	NaN
NaN	NaN	NaN	7.45567	6.36458	6.36494	6.72161	6.17405	6.97549	6.38948	NaN	7.25173	NaN	6.83633	6.82713	NaN	NaN	NaN	NaN	7.16159	NaN	6.07419	NaN	6.39594	NaN	NaN	NaN	6.67826	7.15894	NaN	6.86909	NaN	NaN	NaN	NaN	6.81963	NaN	NaN	NaN	NaN	NaN	NaN	NaN	7.16731	NaN	6.63723	NaN	6.95443	NaN	7.06774
8.29626	NaN	8.65884	7.83252	8.07308	NaN	8.14448	8.26729	8.08502	7.66745	8.11081	8.08686	NaN	8.39501	8.28658	NaN	NaN	7.63277	7.88333	NaN	8.67088	8.56359	8.23602	8.82111	8.08797	8.55853	8.01218	8.2104	NaN	NaN	8.35634	8.40423	8.09921	8.1424	8.28246	8.19323	8.24069	8.05066	8.48535	7.74485	8.35099	8.08047	8.23726	8.43313	8.08362	8.14991	8.42599	8.25454	8.00212	8.14735
NaN	NaN	NaN	NaN	8.82314	11.6068	7.81816	7.26546	NaN	NaN	NaN	NaN	NaN	NaN	NaN	NaN	NaN	NaN	NaN	NaN	NaN	NaN	NaN	NaN	NaN	NaN	NaN	NaN	NaN	NaN	NaN	NaN	NaN	NaN	NaN	9.43711	NaN	NaN	NaN	NaN	NaN	NaN	NaN	NaN	NaN	NaN	NaN	NaN	NaN	NaN
8.43242	NaN	NaN	8.34958	7.99864	NaN	8.40669	8.53129	8.22973	8.68801	NaN	NaN	NaN	8.30175	8.88237	NaN	7.82716	7.81634	NaN	NaN	8.52635	8.42441	NaN	8.38815	7.92016	8.5333	8.49589	8.74735	8.45607	8.57396	8.79007	8.79242	8.6132	8.79464	8.80632	9.28799	9.12103	8.77656	9.17495	8.67313	8.62903	8.41093	8.74299	9.06709	8.48753	8.93008	9.0011	8.69684	8.2993	8.85572
NaN	NaN	NaN	NaN	NaN	8.97435	NaN	NaN	NaN	NaN	NaN	NaN	NaN	NaN	7.94183	NaN	NaN	7.07993	NaN	NaN	NaN	NaN	NaN	NaN	6.56004	7.08488	NaN	7.31338	NaN	NaN	NaN	NaN	NaN	NaN	8.05113	NaN	NaN	NaN	NaN	NaN	NaN	NaN	NaN	NaN	NaN	NaN	NaN	NaN	NaN	NaN
8.3774	NaN	NaN	NaN	NaN	NaN	8.66273	8.52838	8.33942	8.4278	NaN	NaN	NaN	8.90373	8.47716	7.26239	NaN	NaN	NaN	7.19476	9.33178	NaN	8.38768	8.63504	8.28123	8.51373	9.00989	9.27608	8.4077	8.80936	NaN	NaN	8.44637	8.80143	NaN	8.92568	NaN	7.89966	8.72643	8.88636	NaN	8.68332	8.72996	8.81239	8.78709	8.90935	9.49544	NaN	8.82876	NaN
NaN	7.43079	NaN	7.40615	NaN	NaN	NaN	7.4001	NaN	NaN	NaN	6.84544	NaN	NaN	6.71757	NaN	7.22976	NaN	NaN	NaN	NaN	NaN	NaN	NaN	7.10759	NaN	8.70187	8.44891	NaN	NaN	7.19449	7.99013	NaN	NaN	NaN	NaN	NaN	NaN	7.64451	NaN	6.67687	8.25908	NaN	8.30827	NaN	NaN	6.42521	NaN	8.51513	7.37384
5.85283	NaN	5.71913	6.02071	6.20229	5.78272	6.21659	6.51437	6.79149	NaN	5.58978	6.46919	6.85844	5.57513	6.79836	6.16264	5.91284	5.41584	6.25763	NaN	6.35749	NaN	NaN	5.34439	5.92491	6.10995	5.62022	5.82922	NaN	NaN	6.36998	5.03697	5.74976	6.32979	6.43064	NaN	NaN	NaN	NaN	NaN	5.78827	NaN	NaN	7.14654	NaN	5.08394	5.09131	5.23756	NaN	5.67369
10.7026	NaN	10.4214	10.9146	10.5955	10.3735	10.6503	NaN	10.6524	10.72	NaN	10.5117	9.95898	10.454	10.2993	10.3929	10.6905	NaN	10.2917	11.6173	NaN	9.56764	NaN	9.99681	NaN	10.0578	10.8172	NaN	NaN	9.88097	10.0104	10.1259	10.2495	10.5324	NaN	10.8592	10.787	10.4225	10.9373	10.0789	10.4423	10.4054	10.5431	9.79975	10.6048	10.2606	NaN	9.96913	NaN	9.92206
NaN	NaN	NaN	NaN	NaN	NaN	8.34809	NaN	7.70976	8.01505	NaN	NaN	NaN	NaN	NaN	NaN	NaN	NaN	NaN	NaN	NaN	NaN	NaN	NaN	NaN	NaN	NaN	NaN	NaN	NaN	NaN	NaN	NaN	NaN	NaN	9.19137	NaN	NaN	NaN	NaN	NaN	7.70075	5.10109	NaN	NaN	NaN	NaN	NaN	NaN	NaN
7.33631	NaN	NaN	6.90867	7.16617	NaN	6.19091	7.60549	6.65734	7.43928	NaN	7.19903	NaN	7.15299	7.62174	7.72137	7.69345	6.63695	6.43384	7.83195	7.84952	NaN	NaN	NaN	7.36643	NaN	NaN	NaN	NaN	NaN	NaN	NaN	NaN	NaN	NaN	NaN	NaN	NaN	NaN	NaN	NaN	NaN	6.96864	7.37447	NaN	NaN	NaN	NaN	NaN	7.79219
14.0418	14.103	NaN	13.8333	13.8454	13.9714	13.7839	13.5814	13.6583	NaN	14.2587	14.0421	14.4271	NaN	14.0287	NaN	13.7666	13.8592	14.083	13.9842	14.0601	13.9235	NaN	14.1519	14.2893	13.9461	14.0986	13.8152	14.0699	14.0647	13.9091	14.1603	14.1406	14.0146	13.9724	14.2949	14.4038	13.8282	14.0053	13.837	14.0399	13.7531	13.785	13.8344	13.7759	13.8348	13.7998	13.976	14.0024	13.8605
NaN	NaN	NaN	8.29187	7.22251	NaN	NaN	NaN	7.44375	NaN	NaN	NaN	NaN	NaN	7.25635	NaN	7.31296	NaN	NaN	NaN	NaN	NaN	NaN	NaN	NaN	8.6257	NaN	NaN	NaN	8.88534	8.85778	8.96739	NaN	NaN	NaN	NaN	NaN	NaN	NaN	8.78327	8.61293	NaN	8.36331	8.25986	8.36799	8.9969	NaN	NaN	NaN	NaN
NaN	NaN	NaN	NaN	NaN	NaN	NaN	NaN	NaN	NaN	NaN	NaN	NaN	NaN	NaN	NaN	NaN	9.59198	NaN	NaN	NaN	NaN	NaN	NaN	NaN	NaN	NaN	NaN	NaN	NaN	NaN	NaN	NaN	NaN	NaN	NaN	NaN	NaN	8.21726	NaN	NaN	NaN	NaN	NaN	NaN	NaN	NaN	NaN	NaN	NaN
8.35826	7.58045	8.0842	8.16859	8.4894	7.95814	8.07073	8.49064	8.07778	8.18364	8.37527	7.89464	8.46195	8.35199	7.94014	8.02973	8.45177	7.90808	8.09575	8.16794	8.39403	8.15165	8.51394	8.24082	8.15055	7.77827	7.15175	8.40643	8.39561	8.40158	8.00913	8.17695	8.31452	8.17313	8.2236	8.18566	8.40668	8.37801	8.20857	8.2346	8.0925	8.58721	7.73562	8.01128	8.02358	8.4422	8.38971	8.18042	8.09097	8.33367
7.81898	7.93703	8.16747	8.10744	8.28731	7.72483	7.6453	7.68799	7.45047	7.79583	7.9358	8.19896	8.72062	8.07497	8.41312	8.18583	7.82216	8.7502	7.77438	NaN	7.24634	7.06474	NaN	NaN	7.89498	7.51703	NaN	7.73133	NaN	7.51669	7.82329	NaN	7.90657	NaN	7.48983	7.95249	7.55867	NaN	NaN	7.46528	7.69334	8.01794	8.21919	8.07585	7.48121	7.40905	8.18951	7.94809	8.30317	7.54271
NaN	NaN	NaN	7.33527	6.44984	NaN	7.34989	7.38424	7.35274	NaN	NaN	NaN	NaN	8.14121	NaN	NaN	NaN	NaN	NaN	NaN	8.16843	7.07977	NaN	7.83093	NaN	7.35121	7.24516	8.61308	NaN	7.43073	7.70339	8.08083	7.37356	NaN	NaN	8.02155	NaN	6.96279	8.02562	7.79403	NaN	NaN	NaN	8.02239	NaN	7.27868	7.91574	7.7766	6.99678	NaN
9.6812	9.67199	9.77832	8.62469	8.83513	11.2584	9.14339	9.08443	8.63385	9.26353	9.67798	9.67122	9.91799	8.93767	9.33867	10.1904	8.96576	9.65605	9.38554	9.7535	9.33375	8.76872	NaN	8.28155	8.56815	NaN	9.07886	8.89742	9.41068	9.3587	8.83363	9.24183	NaN	8.88686	8.87753	NaN	NaN	NaN	NaN	9.37755	9.01087	NaN	8.55547	8.35387	8.38913	8.9409	9.1328	NaN	8.64996	8.34636
9.35836	9.16791	8.92757	9.03264	9.18321	8.98152	9.37552	8.95212	9.29236	8.79333	8.74056	9.16357	9.16682	9.36462	9.48563	8.91174	8.85604	8.70935	8.80454	8.8616	8.5839	9.11709	8.42891	8.71687	8.80955	8.99987	8.43146	8.88168	9.03465	8.86369	9.16582	9.10884	8.78192	8.97979	8.9772	8.43497	9.23122	9.07884	8.81638	8.76888	9.41533	9.6714	8.95957	9.02392	9.00358	NaN	9.46283	8.75851	9.40051	8.86266
NaN	NaN	NaN	6.89029	7.34539	NaN	NaN	7.41327	7.19499	7.28616	NaN	NaN	4.87543	6.66218	7.20821	NaN	7.44855	7.72009	NaN	NaN	7.56324	NaN	6.8557	NaN	7.71868	NaN	7.26275	NaN	NaN	NaN	NaN	NaN	NaN	NaN	NaN	7.61016	NaN	NaN	NaN	7.29337	7.95585	NaN	NaN	7.25097	NaN	6.47663	6.78657	NaN	NaN	NaN
6.60356	6.36309	6.64021	NaN	NaN	NaN	6.69652	NaN	7.14388	NaN	NaN	7.17517	NaN	6.44136	6.74447	NaN	7.19039	6.77084	NaN	6.66634	NaN	5.97184	NaN	NaN	6.83183	6.95628	NaN	NaN	6.93566	6.70606	6.43301	6.39881	7.05452	6.39402	6.95281	NaN	7.00803	7.05931	6.26972	6.89126	6.76053	NaN	6.62214	6.77556	6.46462	NaN	NaN	6.3011	6.67778	6.89736
NaN	NaN	NaN	6.4338	NaN	6.45423	6.96197	NaN	6.61865	NaN	6.47671	6.25907	NaN	6.28184	NaN	7.67919	6.15426	NaN	NaN	5.97981	NaN	6.2386	NaN	NaN	NaN	NaN	6.41215	NaN	NaN	NaN	NaN	NaN	NaN	NaN	NaN	NaN	5.65379	NaN	NaN	NaN	NaN	NaN	6.14391	NaN	6.74961	5.88583	6.24542	NaN	NaN	NaN
7.44554	NaN	NaN	6.91474	8.21156	7.32241	7.25079	8.09511	8.16174	7.72226	NaN	6.25713	6.51149	7.35942	6.77889	NaN	6.96499	NaN	6.77093	NaN	7.05698	7.75768	NaN	NaN	NaN	NaN	NaN	NaN	NaN	NaN	NaN	NaN	6.50196	NaN	NaN	NaN	NaN	NaN	NaN	NaN	NaN	NaN	6.29718	8.3202	NaN	NaN	NaN	NaN	7.42365	7.49534
7.5083	NaN	8.1644	7.14008	NaN	7.40126	NaN	7.83716	NaN	NaN	NaN	NaN	NaN	NaN	NaN	7.26919	NaN	8.2977	8.91193	NaN	7.20703	7.71145	NaN	NaN	7.81895	NaN	7.44891	7.04585	7.25189	NaN	NaN	NaN	7.32538	NaN	7.13532	NaN	7.14224	7.23743	NaN	NaN	NaN	6.51263	NaN	7.17776	NaN	7.88498	7.57576	7.70032	6.87865	7.14975
7.1203	NaN	8.58708	7.46374	7.57837	7.85675	6.25423	7.76492	7.06066	7.59834	NaN	NaN	NaN	NaN	NaN	7.82493	NaN	8.13936	8.29575	NaN	7.95649	7.33669	NaN	7.66874	NaN	8.14444	NaN	7.11529	7.64915	NaN	7.1035	7.35312	7.8057	NaN	7.40981	8.14905	7.69848	NaN	6.83243	7.24363	7.66828	NaN	NaN	7.92601	NaN	NaN	7.62866	NaN	7.09509	7.25728
NaN	NaN	NaN	NaN	6.97399	7.88346	6.74056	7.0029	6.90013	NaN	NaN	NaN	NaN	6.14074	NaN	NaN	6.19923	7.07533	6.97437	7.17585	NaN	NaN	NaN	NaN	NaN	5.40106	NaN	6.65405	NaN	NaN	NaN	7.0587	NaN	NaN	6.8604	NaN	6.57156	7.15736	NaN	6.28396	NaN	6.84609	NaN	NaN	7.10265	7.24079	NaN	NaN	NaN	NaN
8.41255	7.6076	7.83451	7.40655	7.71797	7.78972	8.08109	8.08057	7.76	8.34446	6.86246	NaN	NaN	7.6274	8.05997	7.34929	7.60205	7.95666	NaN	7.11516	7.36719	7.94074	NaN	7.9153	NaN	7.83103	8.15138	8.09887	8.15621	7.7703	8.38298	8.1545	7.87333	8.38	8.70783	8.61561	8.62347	8.12644	7.98242	8.53014	8.39018	8.58143	8.22404	7.98462	8.24467	8.09655	8.57676	8.32468	7.68379	8.0315
6.67168	6.9343	5.91705	NaN	6.64747	NaN	4.87983	7.08779	NaN	6.85903	NaN	NaN	6.01581	6.70241	5.60478	NaN	NaN	6.93929	6.91079	6.84562	6.13135	5.95837	NaN	6.60142	NaN	5.49305	NaN	6.22242	NaN	6.65952	6.80315	6.89703	NaN	6.58023	NaN	6.27609	6.31992	NaN	NaN	NaN	6.51605	7.18233	NaN	6.49203	NaN	7.24134	NaN	7.31741	NaN	NaN
6.96268	NaN	NaN	7.29718	6.68201	NaN	NaN	7.44645	6.6014	6.30579	NaN	7.3913	NaN	7.75873	6.38117	NaN	6.96004	7.19559	7.35775	6.66894	8.19536	7.91	8.1323	7.524	6.62129	7.65912	8.52871	7.77414	7.97333	NaN	NaN	6.45892	NaN	NaN	6.9824	NaN	8.22606	8.20116	7.49128	8.44839	6.6664	7.51238	NaN	8.04937	7.78471	7.01353	NaN	7.06229	8.16929	7.0492
7.71094	8.23164	NaN	8.52148	8.30932	8.48999	NaN	8.93477	8.39647	7.59392	NaN	7.92646	8.44444	NaN	8.20473	NaN	8.28912	NaN	7.53768	NaN	9.1964	NaN	NaN	8.94244	8.57277	NaN	8.42479	NaN	NaN	NaN	9.08808	NaN	8.68233	NaN	8.42104	8.76293	NaN	NaN	NaN	NaN	8.5883	NaN	NaN	8.75522	NaN	NaN	NaN	8.08833	NaN	8.93097
NaN	NaN	NaN	NaN	7.66836	NaN	7.42499	8.41681	NaN	NaN	NaN	NaN	NaN	7.63468	NaN	NaN	8.47366	NaN	NaN	7.45376	7.99317	8.18463	8.31268	8.38552	NaN	7.95545	NaN	8.56017	7.77858	8.34547	8.42392	8.45165	8.39916	8.56105	8.1135	8.56184	8.35252	8.03146	8.04005	8.53566	8.06057	8.36876	8.43385	7.87454	8.49524	8.22819	8.88695	8.6332	8.85031	NaN
8.63887	NaN	NaN	8.27059	NaN	9.02431	8.49875	NaN	8.60093	8.13002	8.16823	8.72023	NaN	8.04302	8.24342	NaN	8.64507	8.65269	8.76566	NaN	8.39019	NaN	8.0194	NaN	8.23782	NaN	NaN	NaN	NaN	NaN	NaN	NaN	8.07974	NaN	8.63465	7.69468	8.19694	NaN	NaN	NaN	8.58986	NaN	NaN	8.02698	8.5538	8.57793	NaN	NaN	NaN	8.19476
11.5085	11.394	11.3441	11.9539	10.4679	10.777	11.5787	10.2066	11.9828	10.7565	10.9336	11.0692	10.5681	11.1217	10.9681	10.7565	11.4353	10.5825	11.1735	11.3562	10.4347	10.1237	10.471	10.4442	10.5764	10.6603	10.6903	11.0221	11.1452	10.5671	11.3675	11.2405	10.7987	11.1832	11.058	11.3444	11.1928	11.0081	10.9466	11.1962	11.8356	11.2807	11.3174	10.9491	11.2963	11.2997	11.2432	10.6902	11.6693	10.7152
7.8398	NaN	8.23832	9.1045	NaN	NaN	NaN	NaN	NaN	NaN	NaN	NaN	NaN	NaN	NaN	NaN	NaN	NaN	7.82519	8.53136	NaN	8.40142	8.41557	8.15677	NaN	NaN	8.7033	NaN	NaN	NaN	NaN	NaN	NaN	NaN	NaN	NaN	NaN	NaN	NaN	8.92636	NaN	NaN	NaN	NaN	NaN	7.16207	NaN	NaN	NaN	NaN
10.6465	10.6461	10.6761	11.0058	9.98135	9.99274	10.7499	9.71349	11.0625	9.97404	9.93713	10.6669	9.94356	10.598	10.5925	9.83517	10.6735	10.0378	10.3422	10.9579	9.50503	9.41253	9.75434	10.0383	10.2388	10.1118	10.0864	10.4048	10.5894	10.13	10.728	10.3535	10.2589	9.99464	10.8002	10.7688	10.6781	10.4642	10.0303	10.5941	11.2333	10.8159	10.8052	10.6123	10.6728	10.9323	10.4235	10.7945	11.1724	10.2285
8.33938	10.9412	12.9449	9.24493	NaN	12.8267	9.27979	12.0328	11.4497	8.45031	10.0019	9.90048	10.273	NaN	8.3896	11.2418	9.0959	10.869	10.8455	10.9325	8.82108	NaN	NaN	8.03202	NaN	NaN	NaN	NaN	NaN	NaN	NaN	NaN	NaN	NaN	NaN	NaN	NaN	NaN	NaN	NaN	NaN	NaN	NaN	9.3517	NaN	NaN	NaN	8.50998	NaN	NaN
8.81582	NaN	8.93966	8.6036	8.15019	NaN	8.21006	NaN	NaN	NaN	NaN	8.20178	8.24933	7.99688	8.15372	NaN	8.48694	8.36585	NaN	NaN	9.20183	8.42192	NaN	8.47107	8.65085	8.59838	8.68995	8.57121	8.97701	8.54849	8.76268	NaN	8.89781	8.53458	8.89793	8.83068	8.70192	8.36893	NaN	NaN	8.76842	8.63139	NaN	8.81338	8.60568	NaN	NaN	NaN	NaN	8.38339
9.08267	NaN	NaN	9.00271	8.3924	NaN	8.85282	9.19337	8.93914	8.95298	NaN	8.20113	NaN	8.93303	8.48955	7.65396	8.7473	8.73568	8.20239	NaN	8.68416	NaN	NaN	8.86564	NaN	9.26982	8.98452	8.83661	8.67785	NaN	9.44195	9.10327	8.63569	9.16419	NaN	9.54956	9.07966	8.87456	9.38195	9.00952	9.1602	9.04879	8.86908	8.95901	8.68155	9.02676	8.47326	8.71742	NaN	8.46171
8.73612	8.53864	9.10786	8.47479	8.57237	8.45232	8.73863	8.42283	8.73242	8.00983	8.85556	8.8697	7.84427	8.67296	8.65099	9.0346	8.44537	8.36838	8.69018	NaN	9.45746	8.76079	8.39266	8.47482	8.82299	8.36048	NaN	8.36678	NaN	8.78819	NaN	8.52341	NaN	8.20511	8.72891	8.74495	9.00245	8.93349	NaN	8.67684	8.75772	8.70594	NaN	8.52728	8.85441	8.21296	NaN	NaN	8.66105	8.65755
8.46864	7.65168	7.50536	8.43524	8.34484	NaN	8.24759	8.39078	8.66987	7.96742	7.53632	8.13019	NaN	8.83961	8.53406	NaN	8.48254	8.27439	8.45232	8.14551	8.3747	8.06857	7.82187	8.56993	NaN	8.76827	8.48086	8.79648	8.67757	8.44306	8.16266	NaN	8.12496	8.38806	8.6306	8.26149	8.3818	8.0545	8.13019	8.4167	8.0964	8.42119	8.04812	8.02746	NaN	8.4462	7.9271	8.28591	7.73293	8.21301
6.51079	NaN	NaN	7.82119	7.30095	8.08564	7.26174	7.83311	8.02673	7.40675	NaN	6.94471	NaN	7.01949	7.40261	NaN	7.22564	7.76654	8.5177	7.7588	7.44004	7.33579	NaN	7.3291	7.36651	8.15289	7.76039	NaN	7.69962	7.81272	NaN	NaN	NaN	7.20848	8.11325	7.57699	7.72824	NaN	7.82131	8.34033	NaN	NaN	7.32563	8.0397	7.80314	8.49632	8.41517	6.16547	7.18047	7.71818
NaN	NaN	9.33771	NaN	NaN	7.19188	NaN	6.43539	NaN	NaN	NaN	NaN	NaN	NaN	NaN	NaN	NaN	NaN	6.84511	NaN	NaN	NaN	NaN	NaN	NaN	NaN	NaN	NaN	NaN	NaN	NaN	NaN	NaN	NaN	NaN	NaN	NaN	NaN	NaN	NaN	NaN	NaN	NaN	NaN	NaN	NaN	NaN	NaN	NaN	NaN
9.17581	8.96724	8.79268	9.05381	8.85199	NaN	8.71518	8.6701	8.64237	9.15971	NaN	NaN	NaN	9.18065	8.81238	NaN	9.17824	8.01352	9.05816	9.34579	9.1109	NaN	NaN	NaN	8.92884	7.9421	8.70397	8.44026	NaN	9.02622	NaN	8.16794	8.30502	8.91173	8.09184	NaN	8.02159	8.60697	NaN	NaN	8.47477	8.53925	NaN	9.15599	9.2406	8.65097	NaN	NaN	NaN	NaN
8.36431	7.55726	8.1225	8.53803	NaN	7.41559	8.8827	7.8623	8.80059	8.3734	NaN	8.25126	NaN	8.52561	8.32361	7.79343	8.15337	7.84314	7.33669	7.87755	7.65046	7.8772	8.1419	7.75077	7.73046	7.84073	8.07161	8.13258	7.12434	8.10394	8.21338	8.75003	7.86176	8.78458	8.47314	8.12197	NaN	8.63896	8.26169	8.24747	8.65664	8.43714	8.36099	8.8303	8.68982	8.56391	7.81477	8.24197	8.61133	7.93803
8.16019	8.28827	8.34871	7.94192	8.13191	8.09651	8.20208	8.14392	7.84932	8.31188	8.80595	8.04564	9.02515	8.04806	8.22297	8.47746	8.29429	8.45905	8.86212	8.08557	8.32882	8.11103	NaN	7.98708	8.16704	7.88921	7.7158	7.74739	8.32417	7.7973	7.57825	8.14686	8.20041	8.11028	8.56877	7.93587	7.97558	7.95059	8.5448	7.69248	7.80368	8.29498	7.65456	7.76785	8.51556	7.97213	8.55855	8.16017	7.19916	7.66815
NaN	7.31933	8.40871	6.85087	NaN	7.2864	6.19495	7.65819	7.73811	NaN	NaN	6.79334	NaN	NaN	6.73544	NaN	7.02147	8.19212	8.03919	8.77436	NaN	7.00604	5.77193	NaN	NaN	6.94419	7.92066	7.98543	7.54489	7.0801	NaN	NaN	NaN	7.69263	NaN	8.61938	7.69713	7.03537	8.07276	NaN	7.35738	6.88288	NaN	NaN	6.88546	8.06302	NaN	7.08749	7.51071	6.29587
6.35587	NaN	8.36941	7.64588	NaN	8.10445	NaN	8.43071	7.43613	NaN	NaN	7.23644	NaN	7.82506	6.76726	7.15163	8.00391	8.28345	8.29007	7.04758	6.91266	7.6572	7.75021	NaN	7.78164	7.25465	7.68952	7.24257	7.23337	7.31166	7.18048	6.13954	7.5062	7.47388	7.0029	7.47746	7.84847	7.59721	7.07312	7.76156	7.3356	7.60759	NaN	8.04823	7.85945	7.80784	8.26889	7.38223	7.70982	7.86131
7.20107	NaN	6.28153	NaN	NaN	6.50681	NaN	6.67879	NaN	NaN	NaN	NaN	NaN	4.99815	NaN	NaN	4.70432	NaN	NaN	NaN	NaN	5.97184	6.74033	NaN	5.89598	NaN	7.66634	NaN	NaN	NaN	6.38204	NaN	NaN	NaN	NaN	NaN	NaN	6.56972	NaN	7.08815	NaN	NaN	NaN	6.6947	NaN	7.00947	NaN	NaN	NaN	NaN
NaN	NaN	NaN	7.71669	7.68797	7.70045	8.36193	7.79047	8.31941	7.86651	NaN	NaN	NaN	7.807	7.312	NaN	NaN	NaN	7.04477	NaN	8.37448	NaN	NaN	7.5962	NaN	8.06851	NaN	NaN	NaN	NaN	NaN	8.51962	7.96364	8.11955	7.8746	8.07988	9.17451	8.16688	8.4507	NaN	NaN	8.36222	8.26045	7.98802	8.30331	8.79566	8.10355	NaN	7.87086	7.80219
7.6219	NaN	NaN	8.03838	NaN	NaN	7.442	7.99112	7.81086	NaN	NaN	6.89426	NaN	NaN	7.92365	8.29095	7.58466	7.96906	6.85229	NaN	7.73402	7.50668	NaN	NaN	7.3597	7.66336	NaN	NaN	NaN	7.39545	NaN	7.30722	8.08625	NaN	7.96912	NaN	6.13786	7.22736	7.13444	7.73537	7.56542	7.17125	NaN	7.63207	NaN	NaN	8.82489	NaN	NaN	NaN
8.32405	8.31196	NaN	9.31121	8.04552	NaN	8.88187	8.4718	8.0218	8.10759	NaN	8.63563	7.65396	6.9869	8.55463	8.56657	8.56572	NaN	8.22351	NaN	8.44683	9.93215	NaN	8.67005	8.51402	9.63173	9.91117	10.2966	9.35539	9.89618	8.92166	8.40235	8.43496	9.95039	NaN	NaN	9.77545	9.97239	8.9899	9.45249	8.48215	9.20984	9.81298	9.0031	NaN	8.07449	9.70999	NaN	9.8863	NaN
8.00416	NaN	7.64565	7.91603	7.5798	7.42991	7.82391	6.76544	8.10073	7.25677	7.49509	7.85464	7.80943	7.4347	7.61586	6.90453	7.1973	6.57281	7.81213	8.03046	6.79313	6.7988	NaN	7.57651	7.77711	7.25969	7.49249	7.82312	7.68808	7.7144	7.77378	7.64555	7.39684	7.75104	7.81189	8.08773	7.29375	NaN	7.13356	6.89147	7.98033	7.88227	7.91092	6.97184	8.00824	7.6258	NaN	7.8667	8.32375	6.7334
9.43924	9.62334	NaN	9.57787	NaN	9.24472	9.89576	NaN	9.95246	9.28267	9.42064	8.5944	9.353	9.20667	9.1036	9.19272	NaN	8.81366	9.25895	9.47062	8.90451	NaN	NaN	8.63041	NaN	NaN	NaN	9.04739	8.98401	NaN	9.06611	9.43524	8.75464	NaN	9.71328	9.35052	NaN	8.95315	8.09732	NaN	9.02917	9.00366	9.00107	8.88482	NaN	8.9782	NaN	NaN	8.67304	NaN
8.5366	9.33588	10.7203	NaN	8.82971	10.1204	9.02815	10.0192	9.99951	8.60278	9.29718	9.05408	9.10913	9.27604	8.78242	8.8788	9.76611	10.2375	10.4665	10.1756	9.08415	9.89762	9.54883	8.89918	NaN	9.66234	9.69899	9.77642	9.63409	NaN	9.5821	9.0255	9.64185	9.25194	9.60248	10.1607	9.75189	9.86055	9.14814	9.15788	9.01963	NaN	9.03365	NaN	9.68506	10.0036	9.40606	9.22368	9.47908	9.39206
NaN	9.0271	10.5531	9.11552	9.00469	10.1259	8.64603	10.0717	9.66406	8.90417	9.06811	9.01351	8.77787	9.16491	8.46012	9.14214	9.69833	10.5441	10.2671	NaN	9.56763	9.47845	9.33296	8.9684	9.0078	9.60557	9.18373	9.85633	9.47291	9.59188	9.39237	8.81359	9.31712	9.04645	9.8009	9.94302	9.42153	9.37092	9.23589	9.4278	9.14992	8.92621	8.86349	9.62045	9.61842	9.75888	10.0091	9.17701	9.20615	9.48947
9.68162	9.75959	9.75801	9.18693	10.0664	9.73319	9.46856	10.0298	9.42255	9.76572	8.09391	9.92527	10.5859	9.60466	9.66544	9.13442	9.51775	9.05797	9.85057	9.20618	10.0274	9.81532	8.91751	9.50371	10.0235	9.88079	8.98303	9.47269	9.93147	10.0219	9.93936	9.81808	9.80042	9.63491	9.62375	9.51821	9.73063	7.87433	9.55216	9.76937	9.78124	9.41703	9.55349	9.83148	9.4789	9.67141	10.2147	9.80086	9.54292	9.69899
7.79492	NaN	NaN	7.25395	7.60713	NaN	NaN	7.73512	7.90091	7.45281	NaN	NaN	NaN	NaN	7.91082	NaN	7.59361	NaN	7.71251	NaN	NaN	NaN	NaN	NaN	NaN	NaN	NaN	NaN	NaN	NaN	NaN	NaN	NaN	NaN	NaN	NaN	NaN	NaN	NaN	NaN	NaN	NaN	NaN	7.55665	NaN	NaN	NaN	NaN	NaN	NaN
8.61365	NaN	NaN	7.18502	NaN	NaN	7.24744	7.89388	7.59656	8.24084	NaN	NaN	NaN	7.53669	7.90624	NaN	7.46325	7.15922	NaN	NaN	NaN	NaN	NaN	7.79937	NaN	7.99835	7.57604	8.14766	NaN	NaN	8.5111	NaN	NaN	NaN	NaN	9.23236	7.93664	7.63286	8.87089	8.07426	8.68015	NaN	NaN	7.25189	7.96966	8.50867	NaN	8.65639	NaN	NaN
10.1797	10.2177	9.83301	10.2862	9.84676	8.69737	9.6392	9.5195	10.0264	10.301	9.31135	10.1117	9.10638	10.2312	10.6195	10.4056	9.48974	9.90672	10.5723	10.5167	9.42131	10.3178	10.0544	10.5054	10.7705	10.2726	10.6229	10.121	10.399	10.1707	10.1543	10.0528	10.332	9.71615	9.85958	10.5629	10.2194	10.49	10.0178	10.144	10.3512	10.3095	10.4061	9.88855	10.2948	10.4275	10.3155	10.27	10.2376	10.2262
NaN	NaN	NaN	NaN	NaN	NaN	NaN	NaN	NaN	NaN	NaN	NaN	NaN	NaN	NaN	NaN	NaN	NaN	NaN	NaN	NaN	NaN	NaN	NaN	NaN	NaN	NaN	NaN	NaN	NaN	NaN	NaN	NaN	NaN	NaN	NaN	NaN	NaN	NaN	NaN	NaN	NaN	NaN	NaN	NaN	8.6224	NaN	NaN	NaN	5.85276
13.1886	13.1847	12.6836	12.8769	13.1479	12.8899	12.6577	12.8981	12.9697	13.2362	12.5364	13.153	13.5985	12.8546	13.0199	13.1043	12.9126	13.2065	13.0414	13.3205	12.6469	12.6381	12.59	12.1485	12.4396	12.4343	12.5521	12.5084	12.3406	12.507	12.5558	12.3632	12.6519	12.4219	12.7908	12.4189	12.9345	12.7144	12.2995	12.9021	12.205	12.7404	12.6585	12.7104	12.753	12.0264	12.7939	12.3783	12.7026	12.7891
NaN	NaN	6.06334	6.09402	NaN	NaN	NaN	NaN	6.69604	NaN	NaN	NaN	NaN	6.79076	7.5733	7.42122	NaN	5.67782	NaN	7.30043	NaN	6.54931	NaN	NaN	7.51471	NaN	NaN	NaN	6.33598	NaN	NaN	NaN	NaN	5.86047	7.49455	NaN	6.64543	NaN	NaN	NaN	7.53938	6.75105	NaN	6.78849	6.97777	7.40655	7.52234	NaN	7.36611	NaN
9.18589	9.16607	9.30485	8.69741	7.55113	10.1435	8.59556	8.58456	NaN	8.55161	NaN	8.96869	9.27384	8.92456	8.67403	NaN	8.5495	8.78578	8.57897	8.87468	NaN	4.26288	NaN	NaN	8.58021	NaN	NaN	NaN	NaN	NaN	NaN	NaN	NaN	NaN	NaN	NaN	NaN	NaN	NaN	NaN	NaN	NaN	NaN	8.03279	NaN	NaN	NaN	NaN	NaN	8.9278
NaN	7.6511	7.70394	7.04454	NaN	7.23644	6.96652	NaN	6.99822	7.38426	NaN	7.45439	NaN	6.20471	NaN	7.07259	7.06039	5.85374	NaN	7.15992	7.23292	6.94524	7.13783	7.05997	7.09677	7.236	NaN	6.68815	NaN	7.16522	NaN	6.46385	NaN	NaN	NaN	NaN	7.26775	6.79046	7.73595	6.52137	NaN	NaN	6.30935	NaN	7.01261	NaN	7.74203	NaN	7.52777	6.80822
NaN	NaN	NaN	6.24477	NaN	NaN	NaN	NaN	NaN	7.39301	NaN	NaN	NaN	NaN	NaN	NaN	NaN	NaN	NaN	NaN	NaN	NaN	NaN	7.31028	NaN	7.21347	NaN	6.95472	NaN	6.91472	7.43737	7.45831	7.78598	7.87755	7.47081	7.42816	NaN	NaN	7.69612	7.26853	7.90669	7.62642	6.87364	7.82396	7.6156	NaN	NaN	NaN	NaN	NaN
8.76306	NaN	NaN	8.6034	8.21712	NaN	8.58759	8.46369	8.68953	8.09031	NaN	NaN	NaN	8.33124	8.26338	NaN	8.401	NaN	7.79764	NaN	NaN	8.17548	8.38712	8.7761	7.72965	8.56547	8.66222	8.92078	8.49182	8.47169	9.00171	9.11079	8.22713	8.57843	8.79501	8.68529	9.07022	8.76344	9.02382	8.92757	8.93406	8.68323	8.71928	8.70348	8.58722	9.04418	9.30729	8.34375	8.84365	8.57469
NaN	NaN	6.82684	6.94188	6.6669	6.29052	6.43017	NaN	7.06919	NaN	NaN	NaN	NaN	8.32949	7.31187	NaN	7.45058	NaN	NaN	6.4366	6.34765	5.76221	NaN	6.97205	7.05332	6.24345	7.31981	7.49241	NaN	NaN	NaN	6.75816	NaN	6.54193	NaN	NaN	NaN	7.22547	6.81476	6.8917	7.74711	7.26555	6.53356	7.65175	7.53667	7.28369	7.38793	6.48509	7.53312	NaN
8.28122	NaN	NaN	7.9386	NaN	7.70185	8.29451	NaN	8.52451	7.82641	NaN	NaN	NaN	8.16664	NaN	NaN	7.67513	NaN	7.19278	NaN	8.41935	NaN	NaN	NaN	7.7782	NaN	8.32195	NaN	NaN	NaN	NaN	NaN	NaN	7.00394	8.20887	NaN	8.52705	8.53399	NaN	8.01274	NaN	8.2203	8.42256	8.38718	NaN	8.36455	NaN	NaN	7.8336	8.75572
NaN	NaN	NaN	7.27928	9.04432	NaN	NaN	NaN	6.86723	NaN	NaN	NaN	NaN	7.42266	NaN	NaN	NaN	NaN	8.1325	7.81955	NaN	8.55848	9.00871	8.35578	NaN	NaN	NaN	NaN	8.62036	8.68178	NaN	7.75233	8.73383	NaN	NaN	8.4405	8.23848	NaN	NaN	8.58507	9.00041	NaN	NaN	NaN	NaN	NaN	7.80349	9.04471	8.59833	8.61268
7.64851	5.86238	7.37224	7.41081	6.94597	7.34095	7.44325	7.19627	7.04978	7.44964	NaN	7.17062	NaN	7.35833	7.79743	5.50703	6.77525	6.37561	NaN	NaN	7.53814	6.85135	7.4853	7.16885	6.64245	6.66799	6.04536	NaN	6.80679	7.01685	6.15181	6.31689	7.43911	6.87579	7.22613	6.7647	5.58847	6.76585	6.81112	6.51128	NaN	5.91825	6.74218	7.25376	NaN	6.60215	14.3252	6.75868	6.86767	6.56442
9.39271	8.51094	7.77875	9.04663	8.29395	NaN	9.16768	8.31279	9.12229	8.78805	NaN	8.2017	NaN	8.79105	8.76143	7.05467	8.54955	8.266	NaN	8.0672	9.01647	8.00307	7.99836	9.01993	8.23576	8.95469	8.86606	8.96929	9.0905	9.1279	9.28462	9.04047	8.57766	9.01883	8.76902	9.19064	8.89394	8.90898	9.65137	8.93773	9.38957	8.55213	8.82261	9.185	8.8743	9.27085	9.17796	8.62714	9.24202	8.50582
8.0864	NaN	NaN	8.07557	6.00425	NaN	7.38886	NaN	7.08684	7.33088	7.01925	NaN	NaN	7.52905	NaN	6.88577	7.48886	NaN	7.02673	7.68221	8.00204	NaN	NaN	NaN	7.15969	8.23166	NaN	NaN	8.34854	NaN	7.89263	7.91555	6.93849	8.26853	7.90893	NaN	8.18328	NaN	NaN	8.46037	8.48443	8.77566	7.7893	7.75921	NaN	8.44725	NaN	8.16169	8.05761	7.64663
8.17239	8.09847	6.53946	7.1983	NaN	NaN	6.70274	6.53139	7.3085	7.48487	NaN	7.59487	6.62272	6.92688	7.44752	NaN	NaN	6.55739	NaN	NaN	6.72057	NaN	NaN	6.91446	7.45716	7.02753	7.03226	NaN	7.51218	7.13293	7.84644	7.89684	7.23051	NaN	6.88518	7.20068	7.7729	7.16234	7.51289	NaN	7.91004	NaN	6.68915	6.71665	7.61865	NaN	NaN	7.82958	NaN	7.40855
8.39648	9.13056	9.33481	8.0271	8.30904	9.58416	8.21506	8.55485	8.89718	8.53605	8.88875	8.54945	9.08198	8.40722	8.67942	8.87383	8.424	8.77843	9.13178	8.73834	8.98193	7.84936	8.4771	8.86247	9.02332	8.63485	8.93205	8.55554	8.63125	9.15341	NaN	NaN	8.8774	8.83612	8.60374	NaN	8.65583	8.37712	9.43819	8.62323	8.54871	8.61562	8.65753	8.92593	8.47344	8.63366	8.86916	8.93167	8.39659	8.65486
NaN	8.18299	7.39252	8.09541	8.15448	6.90731	8.31814	7.79401	7.97015	8.31284	7.9675	8.52858	8.17666	7.86315	8.29093	NaN	7.86759	7.91061	8.0582	7.30024	8.91227	8.32652	8.1684	8.90316	8.38908	8.53741	8.28467	NaN	8.85001	7.8264	NaN	8.31533	8.84921	8.75447	NaN	NaN	NaN	NaN	8.79084	8.17872	8.71879	NaN	NaN	8.01288	7.57002	9.0865	NaN	NaN	8.48001	7.89934
7.80472	8.48069	8.39486	8.19215	8.49442	8.18913	8.0383	8.53552	8.17346	8.3382	9.03774	8.30312	NaN	7.96425	7.95703	8.15047	7.96335	8.11059	8.58698	7.95573	8.37701	7.77745	NaN	8.08809	NaN	NaN	7.99263	7.97439	NaN	7.71774	8.03727	8.44316	NaN	8.15246	7.85503	8.46364	7.94236	7.8009	NaN	8.41371	8.09946	8.3234	8.13549	8.35964	NaN	8.13303	7.80462	8.41886	8.04547	8.14675
NaN	NaN	NaN	7.45667	7.59898	7.14959	7.67812	7.89514	7.77977	NaN	7.4989	NaN	NaN	7.62699	7.54696	7.12953	7.96137	NaN	7.93122	7.55561	NaN	NaN	7.47265	NaN	NaN	NaN	7.63129	7.78734	NaN	7.96222	NaN	NaN	7.30745	8.09951	NaN	NaN	NaN	8.26009	NaN	7.70558	7.77991	7.85697	8.02363	7.87211	NaN	7.39421	NaN	NaN	7.68295	7.81015
8.28389	7.76874	NaN	8.27937	8.33519	NaN	8.13032	7.42534	8.11529	8.07787	NaN	NaN	7.61829	7.90687	8.00344	NaN	7.91573	8.05081	7.81297	NaN	8.19267	NaN	8.31475	NaN	8.0563	NaN	NaN	NaN	8.41983	NaN	NaN	8.31886	NaN	8.24679	8.57986	8.5062	NaN	NaN	8.14176	NaN	8.08331	8.61713	9.6225	7.90873	NaN	NaN	NaN	7.75985	8.60266	NaN
8.60309	8.13525	7.78979	8.49062	8.38779	8.11799	8.29604	8.73708	8.47056	8.48548	7.92395	8.4876	8.39411	8.68259	7.96492	8.16753	8.35546	8.47039	7.98377	8.50743	6.90559	7.89959	7.80852	8.1493	7.1771	7.92261	8.51106	8.04879	8.16234	8.21333	8.68611	8.69293	8.5916	8.80029	8.48719	8.62735	8.51297	8.71287	8.64245	8.63913	8.87243	8.54781	8.27449	7.73095	8.57496	8.58306	8.59816	8.50841	8.6351	7.98941
6.90917	NaN	7.88713	7.52712	NaN	7.32006	8.10771	6.06765	7.57346	NaN	NaN	NaN	NaN	8.09002	7.45923	NaN	6.93384	6.79365	6.34041	7.03163	8.69522	NaN	NaN	7.94214	NaN	NaN	NaN	7.20308	NaN	NaN	6.41886	6.90501	NaN	6.3557	8.38211	NaN	NaN	7.0537	6.739	6.57427	7.01237	6.79291	5.91492	NaN	7.12097	NaN	6.43079	NaN	7.11085	7.44492
7.07394	NaN	6.72808	7.23196	7.29436	NaN	7.25038	7.37453	7.26176	7.19292	6.87276	7.23914	6.44783	7.47873	7.10552	7.05761	5.43209	7.06913	NaN	7.35836	6.69393	7.60597	NaN	7.13406	7.31847	NaN	NaN	6.52776	7.36321	7.34332	NaN	7.17541	6.68243	7.23822	7.57935	6.74308	6.84191	7.46653	NaN	6.93233	6.84303	6.70534	6.9958	7.01185	6.58044	NaN	6.86793	7.10805	6.71905	6.97901
9.02819	9.2667	9.2912	9.65527	NaN	8.9177	8.58942	8.94241	8.76883	8.2931	8.68912	NaN	NaN	8.46868	8.22688	NaN	8.64682	8.28191	NaN	NaN	NaN	NaN	NaN	NaN	NaN	NaN	NaN	9.23561	NaN	NaN	NaN	NaN	NaN	NaN	NaN	NaN	8.9135	NaN	NaN	NaN	NaN	8.76468	NaN	8.15891	NaN	8.70264	9.07976	NaN	9.15908	8.93038
7.7172	7.5828	8.07138	7.79559	7.87644	7.16096	NaN	7.33727	6.76845	7.48213	NaN	7.53541	8.18405	NaN	NaN	7.37489	NaN	7.50731	7.76368	8.29743	7.25216	NaN	NaN	7.51201	7.69515	8.20875	NaN	7.61169	7.66604	7.73108	NaN	7.47865	NaN	7.49417	7.57554	8.08394	NaN	NaN	8.19112	8.29903	8.1183	NaN	7.46328	7.9966	NaN	NaN	8.02071	NaN	7.68606	NaN
NaN	NaN	NaN	NaN	8.52954	NaN	NaN	NaN	NaN	NaN	NaN	6.46004	NaN	NaN	NaN	9.21924	NaN	NaN	NaN	NaN	NaN	NaN	NaN	NaN	NaN	NaN	NaN	NaN	NaN	NaN	NaN	NaN	NaN	NaN	NaN	NaN	NaN	NaN	NaN	NaN	NaN	NaN	NaN	NaN	NaN	NaN	NaN	NaN	NaN	NaN
7.91007	NaN	6.91482	7.39085	7.59711	NaN	8.28979	8.19816	8.10148	8.06998	NaN	7.99052	NaN	7.86275	8.55276	NaN	7.21038	6.29678	NaN	NaN	7.06286	7.43407	NaN	NaN	8.3774	NaN	NaN	NaN	NaN	6.49309	NaN	NaN	NaN	NaN	NaN	NaN	7.07467	NaN	6.96315	NaN	6.69457	NaN	7.18457	7.87409	6.21809	6.8767	NaN	NaN	NaN	7.85551
13.2707	13.464	13.1613	13.5928	13.5651	13.4695	13.1842	13.3324	13.48	13.2516	13.1626	13.2577	13.392	13.4966	13.2247	13.5436	13.5202	13.708	13.4031	13.8109	13.1513	13.5756	13.5157	12.8756	13.1257	13.5066	13.5808	13.4082	13.4102	13.3239	13.352	13.4627	13.3236	13.5019	13.3475	13.4148	13.4794	13.5186	13.4983	13.4087	12.9926	13.3755	13.4249	13.3701	13.4439	13.2058	12.684	13.2174	13.4072	13.4382
7.84548	NaN	NaN	NaN	8.49058	5.70578	7.87387	NaN	7.84577	7.70443	NaN	7.62688	NaN	7.8244	7.72899	NaN	7.90593	7.53742	7.59883	NaN	NaN	NaN	NaN	NaN	NaN	7.89492	8.44694	7.30133	7.23876	NaN	8.02789	8.38978	8.05682	8.1357	8.34745	NaN	8.10217	7.72024	8.13576	8.02219	NaN	8.28529	7.70661	7.67734	NaN	8.17731	NaN	7.68779	8.09036	7.70073
5.64341	NaN	NaN	6.03665	6.4338	NaN	6.21608	5.16567	6.33225	NaN	NaN	6.41396	NaN	NaN	6.38532	NaN	NaN	5.04244	NaN	6.40459	NaN	NaN	NaN	5.23016	NaN	5.95245	NaN	6.18397	NaN	NaN	NaN	NaN	NaN	5.6096	NaN	NaN	5.554	NaN	NaN	NaN	NaN	5.86715	NaN	NaN	5.58566	NaN	NaN	NaN	6.14583	5.58062
10.125	8.91544	9.61638	9.94192	9.11562	8.20668	10.1946	9.6023	10.4114	9.88182	8.93499	9.6457	8.6013	NaN	9.83118	9.09917	10.0652	9.51365	9.43248	9.16932	9.11247	9.39169	9.29874	9.84089	9.45953	9.68142	9.88672	10.0034	9.6929	10.0011	10.6022	10.2615	10.0247	10.0369	10.337	10.0013	10.3194	10.2219	10.0178	10.487	10.4089	10.2416	10.1974	9.25749	10.2784	10.7781	NaN	10.4829	10.2396	10.0107
8.61621	8.28732	NaN	9.18708	7.77925	NaN	8.67418	8.73773	8.37771	8.23317	NaN	8.42663	NaN	9.07087	8.54034	NaN	8.6546	8.63824	NaN	NaN	8.43067	NaN	NaN	NaN	8.63722	NaN	NaN	NaN	NaN	NaN	NaN	NaN	NaN	NaN	NaN	NaN	NaN	NaN	NaN	NaN	NaN	NaN	NaN	8.77194	NaN	NaN	NaN	NaN	NaN	8.80803
NaN	NaN	6.97436	NaN	5.85883	NaN	6.8329	5.94092	6.81628	NaN	NaN	6.21268	6.55847	6.36277	NaN	NaN	6.52702	NaN	6.94059	NaN	6.58697	NaN	NaN	NaN	6.72457	NaN	NaN	6.03286	7.23278	NaN	6.85439	6.46387	NaN	NaN	6.1351	NaN	NaN	NaN	6.66742	NaN	NaN	6.50159	6.83985	NaN	NaN	NaN	NaN	NaN	NaN	NaN
10.4608	10.4402	10.2312	10.1871	9.39523	10.0244	10.2995	9.72238	9.79773	9.81041	9.20988	9.94912	9.27345	9.54902	10.1191	9.48783	9.77781	9.57704	9.97715	9.70894	10.6214	10.746	10.5896	10.6867	10.6363	10.1815	9.90504	10.3773	10.4981	10.7131	10.6908	10.181	10.3653	9.74435	10.4077	10.667	9.97569	10.1295	10.7277	9.86552	10.8553	10.246	9.86812	9.99547	10.0698	10.8821	11.1117	10.8489	11.2411	10.4653
NaN	NaN	8.87398	NaN	NaN	NaN	7.0961	9.01307	NaN	NaN	NaN	NaN	NaN	NaN	8.04445	9.20681	NaN	NaN	NaN	NaN	NaN	NaN	NaN	8.19613	NaN	NaN	NaN	7.49112	NaN	6.90717	NaN	NaN	NaN	7.54579	NaN	NaN	7.24853	NaN	7.35651	7.40991	7.00459	7.4148	NaN	NaN	NaN	7.4063	NaN	NaN	NaN	NaN
8.35796	8.13525	7.84832	8.46653	8.26923	7.92273	8.16587	7.36539	8.23592	8.36218	7.48014	8.15662	8.28651	8.47395	8.39304	7.71929	8.36383	8.27165	8.16467	8.97705	7.5418	8.14578	8.19042	8.23831	7.84155	8.28801	8.52092	8.54401	8.15619	7.66519	8.1563	7.98778	8.0573	7.51487	8.3831	7.94576	8.53596	NaN	7.95973	8.45234	7.97584	8.16844	8.12526	7.86858	8.07658	NaN	8.41894	NaN	8.42838	8.20376
8.52507	NaN	NaN	8.41727	7.475	8.54166	8.12587	NaN	8.63414	NaN	NaN	7.75438	NaN	7.62929	6.98177	7.1035	8.19313	7.75429	NaN	7.33888	NaN	7.64204	NaN	NaN	NaN	7.36683	NaN	NaN	NaN	NaN	NaN	NaN	NaN	7.78764	NaN	NaN	NaN	8.47179	NaN	8.09711	NaN	7.98421	7.52501	8.06055	NaN	6.66932	8.7235	7.13321	7.96806	8.25551
8.02786	9.01362	8.89043	7.57009	7.75393	8.80729	7.44175	8.08884	7.70154	8.41881	8.29836	8.90187	8.98979	7.39002	8.40475	8.07574	7.96544	8.55137	8.73849	8.77355	8.37207	7.44524	7.36416	7.54537	8.3813	7.86177	8.04765	8.18993	7.83	7.91379	7.96613	8.74935	8.47523	7.5625	8.76003	9.02309	7.68602	7.86701	7.82186	7.61883	8.56645	7.82955	7.7751	7.43552	7.86717	8.51068	7.82859	8.80455	7.8946	7.99024
NaN	NaN	NaN	7.13207	NaN	NaN	5.24036	NaN	6.82655	NaN	NaN	NaN	NaN	6.97936	6.25033	NaN	NaN	NaN	NaN	NaN	NaN	NaN	NaN	NaN	NaN	NaN	NaN	NaN	NaN	NaN	8.29019	NaN	NaN	NaN	NaN	NaN	8.30726	NaN	7.71549	NaN	NaN	NaN	NaN	8.04557	NaN	7.57244	NaN	NaN	NaN	NaN
7.26004	NaN	6.57742	7.26168	7.04283	NaN	NaN	6.87494	7.72548	NaN	NaN	7.24708	NaN	7.57549	NaN	6.85988	7.76556	NaN	7.63119	NaN	7.46065	7.42425	7.21771	7.07701	6.94344	7.82989	6.67909	7.46294	NaN	8.03958	NaN	8.20981	NaN	NaN	7.09854	7.40282	7.17629	7.22223	NaN	NaN	7.63625	7.57075	7.87433	6.839	7.31877	7.50568	NaN	NaN	7.7939	7.54986
8.96537	8.52332	8.54694	9.10835	9.27538	8.77836	8.94786	8.73524	9.12177	9.16725	NaN	NaN	NaN	8.86251	9.16612	8.7867	NaN	8.72021	8.8358	NaN	NaN	NaN	NaN	9.31721	8.64775	9.23943	8.74207	8.82903	9.43657	9.02172	9.25664	NaN	9.09451	8.88945	9.18082	9.13655	8.85373	8.9575	9.13893	9.27841	9.03419	8.64782	8.81636	9.09366	8.51829	9.2081	8.74514	NaN	NaN	8.94236
8.49402	7.7006	8.45677	7.76536	8.38898	8.63803	7.0166	7.90225	6.75012	7.80265	7.78374	8.93804	8.57765	7.83479	8.30198	7.93951	7.93086	7.98173	8.157	8.26362	8.49715	7.95941	7.54662	8.20151	8.383	8.10312	8.05101	7.66632	8.36133	8.23069	8.56567	8.25136	8.47653	NaN	8.04014	8.61903	8.18573	8.24312	8.65197	7.95847	8.43157	7.37226	7.48271	7.8219	8.64921	8.43205	8.2794	8.53819	8.0006	7.68473
8.47366	8.00706	8.62114	8.49533	8.81284	9.33229	8.79415	8.89378	8.38859	7.80661	9.36292	8.07732	8.56771	8.78297	8.36186	9.3232	8.53191	9.36893	8.51686	6.57562	NaN	8.25008	8.86446	NaN	NaN	8.67482	NaN	7.34639	7.81193	8.30633	9.04877	NaN	8.13703	8.73849	8.4925	6.71213	9.01722	7.97358	NaN	9.16619	8.32604	8.7863	8.75269	8.46571	8.58761	NaN	8.66206	NaN	8.57134	9.0172
10.5259	10.6056	11.285	10.501	9.68603	11.1815	10.1605	10.747	10.5557	10.4615	10.5799	10.4554	10.7122	10.2343	10.6033	10.4474	10.4579	11.3306	11.0864	11.0101	10.2363	10.7889	10.7553	10.43	10.6527	10.7378	10.7344	10.857	10.9163	10.7831	10.5058	10.1885	10.9347	NaN	10.4872	10.8416	10.7005	10.2364	10.8481	10.7758	10.5194	10.4552	NaN	10.5579	NaN	10.6896	10.9282	10.4645	10.5696	10.6224
7.75574	7.2351	7.73756	7.34225	7.63152	7.61959	7.78941	8.33611	7.62281	7.26306	5.88935	7.82548	7.50232	8.01981	8.32104	NaN	7.43848	7.75622	7.20801	NaN	7.60908	7.34087	7.9041	6.88039	7.52191	7.22027	6.93355	8.41066	7.47934	7.55664	7.25793	7.89462	7.62637	7.33524	7.86439	8.21457	8.00594	7.44232	7.76691	7.35894	7.66715	7.96707	7.77318	7.836	7.83166	7.56228	8.17589	7.67055	7.65506	7.28865
7.28359	NaN	5.13271	NaN	6.59707	NaN	7.4532	6.75792	5.85372	7.01197	NaN	5.7775	NaN	7.04032	6.90568	7.51924	NaN	6.62852	NaN	6.85215	NaN	7.10837	NaN	6.59987	6.78681	NaN	6.47905	6.37058	6.93711	NaN	NaN	6.46255	NaN	NaN	5.80559	NaN	6.70549	6.4403	7.41194	NaN	NaN	6.97402	6.79995	NaN	7.24971	NaN	NaN	NaN	7.15524	6.23123
8.00192	6.66586	7.90298	7.28004	7.28132	7.14195	NaN	7.08303	NaN	7.40143	NaN	7.11084	NaN	6.93505	7.34064	NaN	6.85376	7.50978	NaN	NaN	NaN	NaN	NaN	7.6925	NaN	7.35277	NaN	NaN	NaN	7.94487	NaN	7.74211	7.2825	7.91182	NaN	7.89343	7.892	NaN	7.69031	NaN	7.51205	7.04649	7.33399	NaN	7.19432	7.98097	NaN	NaN	NaN	7.11795
7.37539	NaN	7.07194	NaN	7.15249	NaN	6.9994	NaN	6.49683	6.89131	7.24312	6.59284	NaN	7.43535	6.54027	NaN	NaN	6.25976	NaN	NaN	NaN	NaN	NaN	NaN	NaN	NaN	NaN	7.8115	NaN	NaN	NaN	6.64223	6.65517	NaN	6.84187	NaN	7.21735	6.39199	6.76175	NaN	6.04153	NaN	6.17258	NaN	NaN	7.57497	NaN	NaN	NaN	7.65212
8.93639	9.00095	9.06408	9.38186	9.05208	9.18611	8.95699	8.95314	9.36005	8.956	9.06956	9.17021	9.15138	9.51373	8.98556	8.80478	9.5045	9.41764	9.15913	9.36821	9.08655	9.71818	9.4834	9.35844	8.84299	9.3253	9.51616	8.5626	9.34521	9.50495	9.42541	9.34722	8.67585	9.4697	8.89085	9.13442	9.77671	9.63358	8.8022	9.50242	9.21615	9.95644	9.4797	9.21198	9.35951	9.44542	9.79488	9.06365	9.50869	9.51206
9.13416	8.38536	7.88974	8.50278	8.11297	NaN	8.59529	8.48092	8.64443	8.50256	NaN	8.04473	NaN	8.35743	8.39348	7.63531	8.38431	8.19257	8.13783	8.00379	8.77294	8.62772	8.74891	8.95564	7.70943	8.43205	8.59307	8.73007	8.66867	8.97163	NaN	8.94995	8.69799	9.1369	8.57074	8.91478	8.7619	8.77545	9.0657	8.83755	8.56627	9.13197	8.58112	8.24639	8.58883	9.40781	NaN	8.4033	8.57258	8.11584
8.61433	8.5359	8.4748	8.08669	8.32448	7.72389	7.87155	7.95454	7.96936	8.32318	8.01642	8.38292	7.98242	7.63088	8.27568	8.52748	8.43587	7.96226	8.47412	8.26376	7.51491	6.53957	NaN	7.56499	8.01216	7.47841	7.98966	7.67129	8.36791	7.90324	8.07626	7.92252	7.50993	7.76601	6.71927	8.24538	7.8967	6.93504	8.05574	7.8179	7.37506	7.4204	7.39622	7.53017	7.23477	8.35515	8.29881	7.70395	7.9289	8.30589
8.12241	NaN	7.46956	7.50122	7.55074	7.08121	7.45957	6.57939	7.92525	8.57094	NaN	7.38425	NaN	7.61955	7.99893	7.78707	7.71377	7.74628	NaN	7.62335	8.13943	8.45109	7.91279	8.0365	6.90399	8.33942	8.34791	8.28064	8.24148	NaN	8.09943	NaN	8.03088	NaN	7.71433	NaN	NaN	8.31427	8.00602	7.90151	8.11997	8.21292	8.17357	8.69865	NaN	7.69039	7.53306	NaN	8.07753	7.40126
10.5061	10.355	9.96694	10.7385	10.4478	10.0985	10.168	10.2504	10.2079	10.1968	10.3034	10.4852	10.6213	10.7421	10.5182	10.4042	10.2333	10.4922	10.1407	10.5778	10.3361	10.5271	10.5404	10.7823	10.4613	10.1077	10.58	10.5258	9.94856	9.8747	10.0675	10.1035	10.2457	10.2005	10.8153	10.1372	10.4163	10.6375	10.475	10.2753	10.1159	10.7008	10.4779	10.4458	10.4009	10.3167	9.92151	10.7836	10.5553	10.4266
8.82722	8.24591	7.93522	9.26943	7.77796	7.97862	8.75099	7.54093	8.93993	8.35198	8.00727	8.06999	9.77838	7.92613	8.4844	NaN	8.50901	8.30351	7.78544	8.62554	8.47491	7.76911	8.12726	8.0357	8.1967	7.9783	8.52507	8.36909	8.32284	7.94808	8.62229	7.99033	7.89703	8.81323	8.04796	8.52457	7.97192	8.62996	8.51756	8.24518	9.11097	8.59098	8.4269	8.67715	8.46397	8.78016	8.13704	8.4331	8.63123	8.40221
11.465	12.2532	12.2074	12.7467	12.0374	14.2335	12.1603	11.7269	12.2289	11.9629	11.4343	12.0328	12.0634	12.0689	11.7229	12.2543	12.4011	12.9465	12.685	12.661	11.3278	12.2326	11.9818	11.2631	11.7214	12.0048	12.1809	11.939	12.1876	12.081	12.0088	12.207	11.6424	12.9441	11.2226	12.2511	12.4437	12.3668	12.4454	11.9005	12.4235	12.3492	12.6607	12.4487	12.1102	12.1549	12.9797	11.606	12.2758	11.4438
NaN	NaN	9.58259	NaN	NaN	NaN	NaN	NaN	6.3699	NaN	NaN	NaN	NaN	NaN	NaN	NaN	NaN	NaN	NaN	NaN	NaN	NaN	NaN	NaN	NaN	NaN	NaN	NaN	NaN	NaN	NaN	NaN	NaN	NaN	NaN	NaN	NaN	NaN	NaN	NaN	NaN	NaN	NaN	NaN	NaN	NaN	NaN	NaN	NaN	NaN
NaN	NaN	7.08661	5.34957	7.12461	7.17273	11.5564	6.90773	6.53575	5.69756	6.96636	6.61438	NaN	6.8555	6.73928	NaN	NaN	5.67861	NaN	NaN	5.70172	NaN	6.0351	NaN	NaN	NaN	NaN	NaN	NaN	NaN	NaN	NaN	NaN	NaN	NaN	NaN	NaN	NaN	NaN	6.16535	NaN	5.76639	5.87919	6.78686	NaN	NaN	NaN	NaN	NaN	6.51584
7.36072	7.62649	7.90041	7.93231	7.917	7.81314	7.84525	8.10524	7.77991	7.86704	7.60948	7.70813	9.07972	8.10987	7.52164	NaN	7.88625	8.41541	7.71506	7.75963	7.17998	7.44752	7.71871	7.06712	6.43815	NaN	7.58335	7.39409	7.82158	6.91941	7.41695	7.57606	7.52879	6.93542	7.74807	7.76276	7.85734	7.27089	7.80419	8.03264	7.80085	7.96008	7.87566	6.75552	7.57339	8.20519	8.31893	8.04069	7.75685	7.81534
NaN	6.576	9.60235	NaN	NaN	8.71721	NaN	7.69945	6.11122	NaN	NaN	NaN	NaN	NaN	NaN	NaN	NaN	7.58318	6.95714	7.62946	NaN	NaN	NaN	NaN	NaN	NaN	NaN	NaN	NaN	NaN	NaN	NaN	NaN	NaN	7.22731	NaN	NaN	NaN	7.33538	NaN	NaN	NaN	NaN	6.8958	NaN	NaN	NaN	NaN	NaN	NaN
NaN	8.82498	9.28824	NaN	7.48604	9.83277	7.43611	NaN	8.29071	8.1163	NaN	7.42315	8.20537	6.87836	NaN	7.76866	7.42014	8.10787	7.8851	NaN	7.83085	7.52623	7.78002	7.34564	NaN	7.802	6.79142	7.73454	NaN	7.61553	7.75005	7.39176	7.43623	7.65904	7.75994	NaN	7.25519	7.43146	7.68971	NaN	NaN	7.01337	8.2358	7.23088	7.15347	NaN	NaN	7.89451	7.35761	7.8086
7.44722	NaN	NaN	7.39654	7.31406	NaN	7.67303	7.82505	7.431	7.65105	6.65196	6.97396	NaN	7.74101	7.72629	NaN	7.32447	NaN	6.56354	NaN	7.9513	7.36989	7.27095	7.72464	7.0625	6.99227	8.1813	7.9718	6.96698	7.39913	7.38953	8.15284	8.06904	8.25588	8.07606	8.18566	8.05005	NaN	8.00196	8.08416	7.8888	7.95716	NaN	7.48755	7.96944	7.88857	7.94718	8.06753	7.8474	7.21479
7.25655	7.99403	8.68663	7.66886	NaN	8.69077	NaN	NaN	7.62181	NaN	9.02395	8.44375	8.93866	7.75026	8.17873	NaN	8.17153	8.30531	8.36755	8.32168	NaN	NaN	7.9471	NaN	7.95552	8.10234	8.08022	7.47397	NaN	NaN	NaN	8.89157	NaN	7.78135	NaN	8.53799	7.9043	7.94839	8.20073	8.26987	NaN	NaN	8.09696	NaN	8.04235	7.65699	7.94104	8.27334	7.6655	7.65589
10.2491	10.4847	10.5697	10.2494	10.9957	10.276	10.7285	10.7757	10.2346	10.692	10.9545	10.9694	9.27479	10.8664	11.0053	11.158	11.0555	9.95331	11.0255	10.1488	8.36708	NaN	NaN	NaN	10.9717	NaN	NaN	NaN	NaN	NaN	NaN	NaN	NaN	NaN	NaN	NaN	NaN	NaN	NaN	7.63005	NaN	NaN	NaN	10.6248	NaN	NaN	NaN	NaN	NaN	10.6935
8.05577	NaN	8.27395	7.92304	8.11305	8.15646	NaN	7.14685	8.27439	8.08829	NaN	7.7497	NaN	7.50476	7.63054	NaN	8.04398	8.91628	8.20105	8.11009	8.28829	8.5469	8.90602	8.66331	7.80463	8.63263	8.65043	8.71385	8.69454	NaN	8.50115	NaN	NaN	8.63111	NaN	7.23096	8.82563	9.02592	NaN	9.26498	8.43532	8.88551	8.44244	7.80008	9.02918	NaN	8.09437	8.16926	8.62146	7.55562
6.39078	6.25187	6.23449	NaN	5.14405	7.17279	5.75913	NaN	5.81536	NaN	6.45481	7.10025	6.47576	NaN	6.87664	5.67032	5.69919	6.68372	6.63774	5.90114	6.03832	5.95404	NaN	NaN	6.39602	5.8771	NaN	6.62761	NaN	NaN	NaN	7.21744	NaN	5.06208	NaN	5.85381	5.79397	6.75812	5.91483	6.55485	6.681	6.10257	NaN	6.42274	6.03155	6.88727	NaN	6.38388	5.82593	5.81846
NaN	8.08986	8.8679	7.78284	NaN	9.32612	7.63536	8.32911	7.83686	8.25649	7.54947	7.73644	NaN	8.12021	NaN	7.94736	7.78092	7.91934	7.91673	9.20145	NaN	7.64985	7.80232	7.99198	7.48597	NaN	8.13928	8.25923	NaN	NaN	NaN	7.51396	NaN	7.74668	NaN	NaN	NaN	7.42598	NaN	7.41066	7.04987	NaN	NaN	NaN	NaN	7.96238	NaN	7.41265	7.58399	NaN
8.97678	9.54894	9.1333	9.6301	9.46474	9.57482	9.35771	9.38035	9.37279	9.30412	9.9138	9.10188	9.54987	9.34717	9.47744	9.69845	9.73172	9.76646	9.74998	9.81579	9.58003	9.65116	9.69392	9.13438	9.73694	9.31606	9.56822	9.26452	9.15744	9.00253	8.79762	9.28532	9.37343	9.14487	9.19627	9.53063	9.71333	9.4812	9.0045	9.29432	9.4038	9.21042	9.60323	9.48345	9.07236	9.11123	9.53867	9.53685	9.40795	9.55374
12.0398	12.1834	12.1672	12.2532	12.1291	11.3611	12.0414	12.0074	11.521	12.5036	12.0374	12.2106	10.3491	11.5927	12.3498	12.1764	12.5976	12.0101	12.6999	12.8972	12.0343	11.2056	NaN	11.757	12.2724	11.8242	12.5839	12.1044	11.877	11.4696	11.3138	11.3172	11.8505	12.2496	11.8214	12.3526	12.0953	12.2648	12.1738	11.7422	11.8605	11.2093	11.9768	12.2708	12.2869	11.6576	8.80126	11.364	11.4581	12.2948
8.70334	9.06093	9.59275	9.52788	8.45581	10.3791	7.90885	9.08049	8.76837	9.20888	9.4807	9.72692	10.2502	NaN	9.52451	10.1685	9.74215	9.59412	9.3695	10.1172	10.0402	9.24379	9.32527	9.57795	9.82973	9.71716	9.71891	9.4163	9.63137	9.55748	9.66586	9.4874	9.63641	9.54795	9.64389	9.41342	8.92122	9.06991	9.45268	9.64206	9.28704	9.2651	9.45579	9.17784	9.17398	9.08014	9.76352	9.45602	9.29004	9.26801
6.90693	6.95956	6.84575	6.50109	6.0749	6.78792	7.25487	6.80647	7.81497	6.27844	NaN	6.4539	6.49869	6.18822	6.65052	NaN	6.91778	6.1774	NaN	NaN	5.36626	5.97986	NaN	NaN	7.4022	7.27865	6.01263	NaN	7.11879	NaN	6.74916	NaN	NaN	NaN	6.90152	NaN	NaN	5.8339	NaN	6.07422	7.25865	6.78066	6.4829	6.50402	6.60314	6.62753	7.17175	7.75457	7.28122	NaN
NaN	NaN	NaN	7.42118	NaN	NaN	NaN	NaN	NaN	NaN	7.91757	NaN	7.39821	NaN	NaN	NaN	NaN	NaN	6.04265	NaN	7.51957	NaN	NaN	NaN	NaN	8.0631	NaN	6.98256	NaN	8.01204	7.32352	NaN	NaN	NaN	NaN	8.12837	NaN	NaN	NaN	NaN	NaN	NaN	NaN	NaN	7.75305	NaN	NaN	NaN	NaN	NaN
6.1529	NaN	NaN	NaN	6.70126	NaN	6.225	NaN	NaN	NaN	NaN	5.91523	NaN	NaN	6.61718	NaN	NaN	NaN	NaN	NaN	NaN	NaN	NaN	6.91124	NaN	NaN	NaN	7.17245	7.39794	NaN	NaN	7.40478	NaN	NaN	6.62099	7.43715	7.71911	NaN	7.7267	6.91829	7.31284	NaN	NaN	7.62343	7.12972	NaN	NaN	6.47622	NaN	6.8802
11.8326	11.0023	10.655	10.8107	11.0309	NaN	10.6346	11.1737	10.7558	11.0075	10.1842	10.8445	NaN	11.1779	10.9059	11.1738	11.3514	10.7835	NaN	11.3799	10.7143	NaN	NaN	NaN	10.9033	NaN	NaN	NaN	NaN	NaN	NaN	NaN	NaN	NaN	NaN	NaN	NaN	NaN	NaN	NaN	NaN	NaN	7.25228	10.6181	NaN	NaN	NaN	NaN	NaN	10.7253
6.86229	NaN	6.93628	NaN	NaN	NaN	NaN	6.85999	NaN	NaN	NaN	7.52905	NaN	6.67849	NaN	NaN	6.45732	7.36964	NaN	NaN	NaN	6.79712	NaN	8.51719	NaN	7.15706	NaN	NaN	NaN	7.2694	7.23978	NaN	NaN	NaN	7.31904	NaN	NaN	NaN	NaN	NaN	NaN	NaN	NaN	NaN	NaN	6.15837	7.42581	8.42248	NaN	NaN
NaN	NaN	NaN	NaN	NaN	9.76407	NaN	NaN	NaN	6.56707	NaN	NaN	NaN	NaN	6.65302	NaN	NaN	NaN	7.49428	NaN	NaN	NaN	NaN	NaN	8.89512	NaN	NaN	NaN	6.56537	NaN	NaN	NaN	NaN	7.95718	NaN	NaN	NaN	NaN	NaN	NaN	NaN	NaN	NaN	NaN	NaN	NaN	NaN	NaN	NaN	8.4095
10.6847	10.7011	10.8743	11.2499	11.3743	11.147	11.0796	10.837	10.6797	10.4321	10.4533	11.0087	10.166	11.1831	10.9445	10.8432	10.9797	11.2508	10.6684	11.2434	9.91404	NaN	NaN	NaN	10.3054	7.47467	NaN	NaN	NaN	NaN	NaN	NaN	NaN	NaN	NaN	NaN	NaN	NaN	NaN	NaN	NaN	NaN	NaN	10.6613	NaN	NaN	NaN	NaN	NaN	10.1879
21.0214	NaN	NaN	NaN	NaN	NaN	NaN	NaN	NaN	NaN	NaN	NaN	NaN	NaN	NaN	NaN	NaN	NaN	NaN	NaN	NaN	NaN	NaN	NaN	NaN	NaN	NaN	NaN	NaN	NaN	NaN	NaN	NaN	NaN	NaN	NaN	NaN	NaN	NaN	NaN	NaN	NaN	6.84615	NaN	NaN	1.32571	7.13778	NaN	NaN	NaN
8.48394	8.37728	NaN	7.97408	8.64109	8.71743	8.60494	8.7601	8.51157	8.68034	NaN	8.7318	8.7784	8.30414	8.02001	8.55832	8.15679	NaN	9.14296	8.73905	8.19514	NaN	NaN	8.04209	7.9666	7.62132	7.8827	7.8557	NaN	8.0901	8.01964	8.27653	8.3307	8.15082	7.67844	8.50226	8.50386	NaN	8.49226	NaN	8.01844	8.14046	8.06418	8.13594	NaN	8.54193	NaN	8.58128	7.89462	8.39782
NaN	NaN	NaN	8.74863	NaN	NaN	NaN	7.85941	NaN	NaN	NaN	NaN	NaN	8.81927	NaN	NaN	7.36604	NaN	NaN	9.53334	NaN	7.66493	7.97211	NaN	NaN	8.56694	10.4378	10.5765	8.77805	NaN	NaN	NaN	NaN	9.91667	NaN	NaN	NaN	9.52742	9.2831	NaN	NaN	9.29411	NaN	7.91321	9.02014	8.16947	NaN	NaN	9.53473	8.13327
7.77678	NaN	NaN	8.75015	8.07376	NaN	8.74182	NaN	8.70101	NaN	8.64448	NaN	NaN	NaN	NaN	8.59082	NaN	7.96739	NaN	NaN	NaN	7.46452	NaN	NaN	NaN	NaN	NaN	NaN	NaN	NaN	NaN	NaN	NaN	NaN	NaN	NaN	NaN	NaN	NaN	8.02324	NaN	NaN	8.17455	NaN	8.04403	7.47961	8.54623	NaN	NaN	8.64021
NaN	NaN	NaN	NaN	6.79256	NaN	NaN	10.6212	NaN	NaN	NaN	8.84071	NaN	NaN	NaN	10.4087	NaN	5.00553	NaN	10.7657	NaN	NaN	NaN	NaN	NaN	NaN	NaN	NaN	NaN	NaN	NaN	NaN	NaN	NaN	NaN	NaN	NaN	NaN	NaN	NaN	NaN	NaN	NaN	NaN	NaN	NaN	NaN	NaN	NaN	NaN
NaN	NaN	NaN	NaN	NaN	NaN	NaN	NaN	NaN	NaN	NaN	NaN	6.98313	NaN	NaN	NaN	NaN	NaN	NaN	NaN	5.5437	7.37687	NaN	7.98141	NaN	7.27336	NaN	NaN	NaN	NaN	NaN	NaN	NaN	NaN	NaN	NaN	7.10654	NaN	NaN	NaN	NaN	NaN	5.39259	NaN	7.23791	7.37407	8.04457	NaN	7.58507	NaN
7.68915	NaN	NaN	NaN	6.80024	NaN	7.24369	NaN	8.05594	7.57785	NaN	7.21912	NaN	6.92321	NaN	NaN	7.19516	6.47525	7.27525	8.99919	NaN	7.19942	6.17043	7.23864	NaN	6.91595	8.26584	8.0991	NaN	NaN	7.24955	7.50989	7.17516	NaN	NaN	8.21286	6.83099	NaN	NaN	7.23933	NaN	7.07547	NaN	5.96989	7.27257	NaN	NaN	6.63188	NaN	6.06539
10.4998	10.171	10.8285	10.8216	NaN	NaN	10.8005	NaN	11.052	NaN	NaN	10.4378	9.65287	NaN	10.8631	9.11208	10.508	10.0056	10.0453	10.0213	10.6694	NaN	NaN	10.8012	NaN	10.2365	NaN	10.6846	NaN	10.4163	NaN	NaN	10.4025	10.7102	10.4802	10.8835	11.0538	10.6601	NaN	10.9207	10.8857	10.6966	NaN	NaN	10.6759	11.3659	NaN	NaN	NaN	NaN
7.29727	NaN	8.7821	7.4466	7.39571	8.31863	NaN	6.64248	6.39674	6.20988	8.88358	6.02383	8.52265	NaN	4.945	8.52857	6.97618	6.26117	6.96392	NaN	6.74774	NaN	6.59937	9.34556	6.92628	NaN	8.07499	6.31842	6.76854	6.73578	NaN	6.96673	7.20195	NaN	7.93175	NaN	7.62623	NaN	6.87572	NaN	NaN	NaN	NaN	6.54985	6.40799	7.97582	NaN	6.74478	7.61565	8.24794
13.3987	14.188	13.9102	13.3395	NaN	NaN	12.9984	12.8706	11.2159	13.4262	13.3193	13.2525	13.8794	13.3071	13.1446	13.7204	13.0016	13.5732	13.7637	13.144	13.2845	12.9567	13.2162	13.2946	13.3856	13.0933	13.6415	12.1847	13.136	13.2876	13.3876	NaN	13.3885	12.9673	13.2044	13.4101	13.1028	13.1622	13.3804	12.9523	13.3823	12.9796	13.3719	11.5717	12.8382	NaN	11.5636	13.5914	13.2633	13.0499
NaN	NaN	7.84736	8.2701	8.71896	8.59012	NaN	8.33395	8.0548	NaN	NaN	NaN	NaN	NaN	NaN	NaN	7.756	NaN	NaN	8.30459	NaN	NaN	NaN	NaN	NaN	NaN	NaN	NaN	NaN	NaN	NaN	NaN	NaN	NaN	NaN	NaN	NaN	NaN	NaN	NaN	NaN	NaN	NaN	8.45386	NaN	NaN	NaN	NaN	NaN	8.45521
NaN	8.10495	NaN	NaN	NaN	7.21729	NaN	NaN	NaN	NaN	6.02903	NaN	NaN	NaN	NaN	NaN	NaN	NaN	NaN	8.50359	NaN	5.89218	NaN	NaN	NaN	NaN	NaN	NaN	NaN	NaN	NaN	NaN	NaN	NaN	NaN	NaN	NaN	NaN	NaN	NaN	NaN	NaN	NaN	NaN	NaN	NaN	NaN	NaN	NaN	NaN
9.99994	NaN	NaN	NaN	9.87629	NaN	NaN	NaN	NaN	NaN	10.6078	NaN	9.82864	NaN	NaN	NaN	NaN	5.01703	NaN	NaN	NaN	NaN	NaN	NaN	NaN	NaN	9.21987	NaN	NaN	NaN	NaN	NaN	NaN	NaN	NaN	NaN	NaN	NaN	NaN	NaN	NaN	9.40604	NaN	8.89794	NaN	NaN	NaN	NaN	NaN	6.57976
9.06597	8.67319	8.97894	8.48071	8.38574	7.99908	8.70104	8.18469	8.71908	8.92565	8.8512	8.63037	8.65547	8.37927	8.60389	8.86176	8.6932	8.59834	8.68071	8.64607	8.7497	8.51628	8.501	8.38641	8.64436	8.38635	8.46935	8.41049	8.68828	8.56391	8.72593	8.65324	8.42054	8.54431	NaN	8.8602	8.54291	8.48688	8.55723	8.63939	8.77553	8.52648	8.45256	8.60254	8.37966	8.34557	9.2098	8.74516	8.52726	8.44783
NaN	NaN	6.85114	6.51542	NaN	8.02188	NaN	NaN	NaN	8.04491	7.24335	6.70345	7.5201	6.75053	NaN	7.22268	6.41353	7.17674	6.40617	6.24539	NaN	NaN	6.64113	NaN	6.91257	NaN	5.57437	NaN	NaN	NaN	6.72965	NaN	NaN	NaN	NaN	NaN	NaN	NaN	NaN	5.09046	NaN	NaN	NaN	6.27258	NaN	NaN	6.19998	NaN	NaN	NaN
7.98128	NaN	6.07858	8.41851	7.40374	5.37276	7.88515	7.50876	7.90116	7.65711	NaN	7.44479	NaN	8.19074	6.88822	NaN	7.18533	7.48716	6.0665	NaN	NaN	7.42438	7.39559	8.03789	7.48125	7.26052	8.3421	7.83276	NaN	7.74104	NaN	7.94124	8.02624	7.77754	7.73843	8.0789	8.27074	8.0993	8.35133	8.58822	8.11646	8.23756	8.22505	7.8817	8.25822	8.44657	7.0814	7.9161	8.36533	8.0743
10.1962	10.025	9.81571	9.89672	9.87954	9.63668	9.69795	9.75083	9.61524	10.1101	9.276	9.7617	9.74556	9.62407	9.80496	10.0671	9.54684	9.67254	9.68175	10.3948	9.67746	9.63814	9.73814	9.68739	9.86931	9.40547	10.2172	10.2049	10.0942	9.47179	9.81919	10.101	9.85288	10.01	9.81157	10.0453	9.76204	9.72448	10.2368	9.48214	9.99717	9.61349	10.0609	9.72975	9.45371	9.99161	10.4633	9.94155	10.287	9.44818
7.1213	7.05617	6.8557	NaN	7.20791	7.195	NaN	NaN	7.57353	NaN	NaN	NaN	8.66496	NaN	6.84827	7.13272	NaN	7.27125	7.05261	NaN	NaN	NaN	NaN	NaN	NaN	NaN	NaN	NaN	NaN	NaN	NaN	NaN	NaN	NaN	NaN	NaN	NaN	NaN	NaN	8.75405	8.5506	NaN	7.45482	9.06174	NaN	NaN	9.5562	NaN	NaN	6.71602
12.5085	12.4409	12.4982	12.2993	12.2318	12.5779	12.4836	12.3333	12.5143	12.3453	11.484	12.2924	11.625	12.2224	12.4476	12.4836	12.5472	11.8668	12.3665	12.1074	12.0374	12.2716	12.2408	12.2839	12.3595	12.439	12.096	12.061	12.332	12.2577	12.2794	12.3114	12.2346	12.3936	11.8935	12.233	12.2507	12.2855	12.1102	12.4779	12.4232	12.3804	12.3637	12.3753	12.4545	12.4509	11.8422	12.1539	12.28	12.2383
10.6961	10.7813	10.88	9.66756	10.992	10.2118	9.58046	10.4793	11.4323	10.3103	NaN	NaN	9.68529	8.55651	8.58894	8.65033	9.10598	9.10906	9.62521	9.37371	9.04358	8.88947	8.88614	9.01991	8.98474	9.64712	10.5309	8.47763	9.14926	9.13985	8.84894	9.28507	9.6469	9.83617	9.23009	9.65408	9.85382	9.80965	9.51338	9.14645	9.96651	9.82777	9.91356	9.02686	9.95842	9.65605	9.26837	NaN	9.43559	9.43135
NaN	NaN	6.92455	4.75999	7.20584	6.62444	6.3473	6.1313	6.61709	6.85864	6.11961	6.3365	6.40884	6.35177	6.70936	6.85899	7.17172	7.01275	6.32678	6.58014	6.89183	7.04167	6.49483	6.45412	6.70984	6.46191	7.28671	7.39731	NaN	6.82497	6.29766	6.93149	6.35892	7.15702	7.14844	6.20681	6.06894	NaN	7.5072	6.62903	6.25897	6.26608	6.99588	6.79579	6.21531	5.46569	NaN	6.59715	5.98396	6.27242
NaN	12.746	12.4905	NaN	NaN	12.9901	NaN	NaN	12.416	12.5474	NaN	12.7509	12.8695	13.0802	12.406	NaN	NaN	13.4441	12.7516	NaN	12.4522	NaN	NaN	NaN	NaN	NaN	NaN	NaN	NaN	NaN	NaN	12.2551	12.6718	NaN	12.4553	NaN	NaN	NaN	NaN	NaN	NaN	NaN	14.8217	13.1431	NaN	12.1522	NaN	NaN	NaN	12.8088
NaN	7.94544	7.66411	8.22348	NaN	NaN	8.04137	7.42397	8.22937	NaN	NaN	7.37091	NaN	7.84124	7.84636	NaN	8.00708	NaN	NaN	NaN	NaN	7.44664	7.39723	7.66587	NaN	8.03375	7.45157	7.67665	7.65853	NaN	NaN	8.45784	NaN	NaN	7.94684	NaN	7.89709	7.95867	7.93748	8.33846	8.4179	8.02487	NaN	7.32111	8.03769	7.55313	8.31037	7.17043	NaN	8.02395
6.74403	7.22971	7.49086	7.51807	NaN	7.08537	6.14157	6.51566	7.57379	NaN	7.49226	6.96798	NaN	7.27958	6.22324	8.39258	NaN	7.64571	7.44626	8.22453	7.12147	7.73446	7.37191	NaN	7.55606	NaN	NaN	6.42469	7.44248	7.02908	7.22699	6.4528	6.37579	7.20873	8.11945	NaN	7.86484	NaN	NaN	7.2001	7.01676	6.86938	6.82126	7.2403	NaN	6.9019	7.9955	NaN	7.65102	7.71655
8.22853	7.48864	7.70606	8.40904	7.21519	NaN	7.96181	8.31371	8.61385	8.06105	6.89699	7.94649	6.80222	8.06949	8.10523	6.96854	8.27538	7.8747	7.62925	7.77543	7.98905	7.1425	7.56929	7.61855	7.9263	7.91689	8.31132	8.26606	NaN	8.0933	8.41287	8.62425	7.70005	8.08318	8.73064	8.36725	8.48737	8.32726	8.46683	8.69258	8.33395	8.07616	7.81159	7.76848	8.15291	8.56371	8.3923	8.19602	8.58295	8.08608
7.5268	6.54108	7.581	7.25211	7.33911	6.81152	7.73178	7.26583	7.44366	7.40024	NaN	6.8382	5.79159	7.5221	7.58762	NaN	7.52673	NaN	7.1239	7.36227	7.75204	6.83417	6.84722	NaN	7.07052	7.37593	7.85821	7.28807	7.72161	NaN	NaN	7.51743	NaN	7.41304	6.90575	NaN	7.67125	NaN	NaN	7.49011	7.62689	7.46391	7.6142	7.37672	6.85555	7.75505	7.08271	7.28481	7.64384	6.94109
9.47019	9.0743	8.98619	9.09903	9.08947	8.96787	8.84551	8.948	9.37546	NaN	8.31212	8.95444	8.66026	NaN	8.43298	8.2271	8.89039	7.93582	NaN	8.75405	7.48982	NaN	NaN	NaN	8.93116	NaN	NaN	NaN	NaN	NaN	NaN	NaN	NaN	NaN	10.7697	10.5206	NaN	10.3341	NaN	NaN	10.6692	NaN	NaN	8.17759	NaN	NaN	NaN	NaN	7.704	8.5605
5.94344	NaN	6.64967	7.17313	6.70703	NaN	6.95962	7.09625	NaN	6.68845	NaN	6.35294	NaN	6.60331	NaN	NaN	6.89735	NaN	6.67258	6.91263	NaN	6.3201	7.04843	7.11248	NaN	6.64599	6.73693	7.3672	NaN	NaN	7.46663	6.94943	6.26065	6.47798	NaN	6.93699	7.13337	NaN	NaN	NaN	6.93167	6.67587	6.80712	6.56158	7.16042	6.81341	6.69648	6.93009	7.29871	NaN
7.74197	7.30845	6.70502	8.16156	7.90066	7.51013	7.83328	8.03155	7.85307	7.88728	8.00829	7.54227	7.39974	7.86643	7.73197	NaN	NaN	7.47902	7.10775	NaN	8.08877	8.03657	NaN	8.27065	7.94075	7.96416	8.21231	8.1518	8.0539	8.33849	NaN	8.31154	8.18526	8.01908	7.9925	8.32151	8.58598	8.65538	NaN	8.42409	8.33735	8.08406	8.1218	8.19608	8.16201	8.41133	8.93246	7.88609	8.15746	8.37286
7.98742	NaN	NaN	6.54872	NaN	NaN	6.94358	6.83512	7.05073	7.04784	NaN	6.68998	NaN	NaN	6.63628	NaN	NaN	7.27967	NaN	NaN	6.76222	6.97553	6.30293	7.11063	7.07036	7.34912	6.11734	NaN	7.12177	6.91447	7.16537	NaN	NaN	6.91059	6.90111	NaN	6.96838	6.57973	NaN	7.39439	6.83298	6.86003	NaN	7.07366	NaN	7.39769	NaN	NaN	NaN	5.95454
8.36869	9.20487	9.54484	9.0227	8.94361	11.828	7.54231	9.78018	9.29586	NaN	8.36271	9.43005	8.81259	NaN	8.58532	8.84802	8.43675	10.4319	9.2524	11.4917	NaN	NaN	NaN	NaN	NaN	NaN	NaN	NaN	NaN	NaN	NaN	NaN	8.02717	NaN	7.85888	NaN	NaN	NaN	NaN	NaN	NaN	8.89726	NaN	9.3013	NaN	9.71291	NaN	NaN	NaN	9.02532
7.94851	7.39527	7.87805	8.17685	8.32536	8.05797	8.36929	7.73948	8.19415	7.75628	7.66456	7.60006	NaN	7.89102	7.57238	7.49696	8.53931	7.91815	7.37253	8.17507	NaN	8.24562	NaN	NaN	NaN	7.36637	7.60049	7.74904	NaN	7.51261	7.25948	6.97361	8.02473	7.78831	7.31335	NaN	8.06741	8.26931	8.2842	8.20777	7.92084	7.84006	8.2262	8.06777	7.38865	7.62824	8.3395	7.0161	8.21746	8.10144
NaN	NaN	7.28708	7.64654	7.43393	NaN	8.04619	NaN	7.57297	7.77799	NaN	7.87721	NaN	7.53314	NaN	7.28691	NaN	NaN	NaN	7.29484	NaN	NaN	NaN	NaN	NaN	NaN	7.65998	NaN	8.14859	7.72081	8.17068	8.29788	NaN	NaN	8.03822	8.10797	7.34745	7.32633	7.89294	NaN	8.29453	7.48534	7.79705	7.94844	7.82461	7.29622	7.63969	7.90997	7.92806	NaN
7.84294	8.11993	NaN	NaN	8.06926	8.74932	7.98641	NaN	8.07356	8.04811	8.53312	NaN	NaN	NaN	8.19824	8.19403	8.2598	NaN	NaN	7.60309	8.22956	8.66564	8.43826	NaN	8.39633	8.58019	NaN	8.44422	8.75989	8.64564	NaN	8.02411	8.79337	8.47521	8.22425	8.39124	NaN	8.30916	NaN	8.55444	NaN	7.91898	7.3991	8.22929	NaN	7.64495	8.67	7.82201	8.21771	8.37534
10.5529	10.6266	10.3352	10.3367	10.2042	10.2714	10.2721	9.92863	10.1481	10.3822	10.3291	10.1643	10.5054	10.1705	10.0349	10.2255	10.2689	10.3096	10.6219	11.2601	10.0696	9.88334	9.8689	10.1808	10.0746	10.1678	10.6043	10.4184	10.715	10.5236	9.99379	9.74991	10.053	10.291	9.67111	10.4965	10.2032	10.2779	10.3753	10.0151	10.4795	10.0413	9.91318	10.3635	10.2244	10.1383	10.0389	10.2292	10.369	10.0834
NaN	NaN	8.15857	NaN	NaN	8.47348	NaN	NaN	NaN	NaN	NaN	6.85444	NaN	NaN	NaN	NaN	NaN	7.25406	NaN	8.24372	NaN	NaN	NaN	NaN	NaN	NaN	NaN	NaN	NaN	NaN	NaN	NaN	NaN	NaN	NaN	NaN	NaN	NaN	NaN	NaN	NaN	NaN	NaN	NaN	6.21645	NaN	NaN	NaN	7.37756	NaN
8.13518	NaN	NaN	7.97015	NaN	7.19493	7.77604	8.28978	NaN	8.52327	NaN	8.01636	8.4614	NaN	NaN	7.68392	NaN	NaN	NaN	7.8457	NaN	8.28975	7.98901	8.3338	8.03721	8.05502	8.11812	8.12616	8.22596	8.3106	8.17102	8.0332	8.27808	8.15614	9.14857	8.15248	NaN	8.07035	NaN	8.06258	8.28285	7.94199	8.28379	7.79492	8.15358	8.14652	8.44658	7.71644	8.14099	NaN
7.06637	7.96131	7.39613	NaN	7.68963	NaN	NaN	NaN	5.43354	7.63989	6.44447	NaN	NaN	7.21786	8.25112	NaN	6.31352	NaN	7.01254	7.46642	NaN	NaN	7.22245	7.32143	NaN	NaN	NaN	NaN	NaN	NaN	NaN	NaN	6.35558	8.00903	9.19059	NaN	NaN	NaN	NaN	NaN	NaN	NaN	NaN	NaN	NaN	NaN	NaN	NaN	7.115	NaN
7.73403	6.77405	6.91137	7.71838	7.06564	6.84444	7.92471	NaN	7.86756	6.43736	7.116	7.20492	NaN	7.41104	7.75189	NaN	7.23414	6.20555	NaN	6.94399	NaN	NaN	NaN	NaN	6.5401	NaN	NaN	NaN	6.87918	NaN	7.13394	NaN	NaN	NaN	NaN	6.74294	6.22505	NaN	NaN	6.76345	7.70266	6.71921	7.31603	7.06737	7.48423	5.97971	NaN	6.93772	NaN	6.33154
7.92154	NaN	NaN	8.45138	7.79741	NaN	8.46921	8.55933	8.39691	8.40977	NaN	7.18012	NaN	8.40495	8.19365	NaN	7.74885	7.75188	NaN	NaN	8.50852	NaN	7.50975	8.03993	7.85944	8.23974	8.11864	8.80965	8.25716	8.48669	8.78099	8.88971	8.53693	8.49983	8.58708	8.6533	8.94648	8.48512	8.76013	8.97722	8.12472	8.34693	8.14689	8.75659	8.38691	8.54579	NaN	8.58374	8.6792	8.1238
7.9796	NaN	NaN	8.21199	7.7398	NaN	7.64547	8.11688	8.10177	7.6954	NaN	7.91673	8.57329	7.80568	7.76304	8.13754	8.1027	8.07327	NaN	NaN	NaN	8.36838	NaN	NaN	8.13887	NaN	NaN	8.22336	NaN	NaN	NaN	NaN	NaN	NaN	7.75858	NaN	8.291	7.491	7.77092	NaN	NaN	8.42088	NaN	7.64701	7.88914	7.95762	NaN	7.76236	NaN	6.95797
8.40693	7.59391	NaN	7.83998	7.15919	6.78716	8.36128	7.6042	8.24545	7.73024	NaN	7.0607	NaN	7.66589	7.96027	NaN	NaN	NaN	7.47211	NaN	7.57481	NaN	NaN	NaN	6.82943	NaN	NaN	NaN	7.3029	7.78359	8.4613	8.18806	8.20021	NaN	7.85565	NaN	NaN	8.04853	7.64136	NaN	8.04086	NaN	8.04067	NaN	8.3442	7.616	8.30873	8.27746	8.43464	7.56426
NaN	NaN	NaN	7.80941	NaN	NaN	7.16059	7.40317	6.96719	NaN	NaN	NaN	NaN	7.08867	NaN	NaN	NaN	NaN	NaN	NaN	NaN	NaN	NaN	6.8637	7.26752	NaN	7.65968	8.17398	NaN	7.89239	8.17105	8.56011	NaN	NaN	7.16678	8.52329	8.08173	7.97824	8.17925	7.21307	8.71898	7.86846	7.39007	7.05204	7.8281	8.25941	NaN	8.36988	8.34772	NaN
9.65271	9.70443	9.58594	8.98443	9.69766	9.41335	9.44901	9.42519	9.4706	9.582	9.78629	9.53136	10.3412	9.16688	9.64166	9.15795	9.20106	9.58402	9.84274	9.73083	9.87233	9.65473	9.70033	9.90849	9.66899	9.35705	9.24722	9.5293	9.50914	8.5466	9.74705	9.39758	9.64014	9.17548	9.49421	9.5835	9.54857	9.63487	9.1822	9.19321	9.48937	8.89211	9.43736	9.60678	9.59218	9.35327	10.1123	9.67865	9.31491	9.34929
8.78521	9.11297	9.40104	9.44646	9.43337	9.0672	8.97776	9.2461	9.07507	9.00482	9.32985	9.11569	9.43513	9.2541	9.48604	8.89603	8.78192	9.27262	9.10695	9.06211	9.11059	9.12162	9.52697	9.28473	9.36377	9.12928	9.51201	9.42296	9.18618	9.51461	9.15259	9.17064	9.20532	8.75336	8.96727	8.93625	9.10958	9.53416	9.50365	9.55842	8.99756	9.49424	9.34058	9.1846	9.29143	8.99558	9.84948	9.19584	9.41705	9.3433
8.12509	8.54285	8.57654	8.35921	8.28818	8.83757	8.54372	8.74058	8.131	8.20294	8.82566	8.80359	8.85072	8.25286	8.05999	8.61255	8.33802	8.40943	8.40342	8.5146	8.25217	8.57512	8.14819	8.65398	8.4822	8.34893	8.08676	8.55474	8.1429	8.28919	8.0812	8.05929	8.24335	8.33416	8.71326	7.76502	7.55085	7.43748	8.05645	NaN	7.63586	8.2526	8.37672	8.29178	8.38566	8.12563	8.27483	8.255	8.61998	8.4482
6.76313	7.61797	7.62297	7.63757	7.98665	7.66062	NaN	7.34166	7.52862	7.18588	NaN	7.13162	7.4436	7.46708	7.48717	7.82709	7.84458	7.76873	7.70687	NaN	7.91502	7.56946	NaN	7.68993	7.45545	7.68248	7.63637	7.7335	7.59547	7.27707	7.77955	7.41861	8.1143	7.64267	NaN	7.64499	NaN	NaN	7.51899	NaN	NaN	7.77283	7.51923	7.4832	7.58133	NaN	NaN	7.47609	7.57428	7.89476
NaN	NaN	6.25614	6.76168	NaN	NaN	NaN	6.97329	7.37373	NaN	NaN	NaN	NaN	6.88906	NaN	NaN	6.41456	6.8129	6.93009	NaN	NaN	7.28765	NaN	6.7303	7.55596	6.79037	7.31758	8.05734	7.25623	8.02773	NaN	NaN	7.21343	7.63893	7.85681	NaN	8.06935	NaN	NaN	7.91721	6.97219	7.45774	7.2535	7.01989	7.64497	7.68456	8.14341	7.36204	NaN	6.79703
7.50269	7.8122	7.42034	7.1415	7.32085	7.27864	7.08903	7.35127	7.59405	NaN	7.3413	7.45571	7.45149	6.94811	6.31502	7.49669	7.34172	6.36985	8.16879	NaN	7.26584	6.87783	6.8429	6.62134	6.97295	7.3323	6.70885	7.04938	6.28211	6.80634	7.61736	7.06444	7.26917	7.49238	7.35385	7.63841	7.38163	7.28628	6.52167	NaN	6.76801	6.50449	NaN	6.85712	7.1216	NaN	NaN	7.34541	7.03647	7.24529
7.29145	8.73852	9.38031	9.2073	8.23131	10.2351	7.87235	8.12533	8.0135	7.91119	9.62528	9.32741	9.79375	9.64115	9.00552	9.59918	8.9275	8.98934	8.99822	9.28852	8.48628	9.0066	9.35491	9.04051	8.79601	8.91243	9.05376	9.37197	9.2039	8.86678	8.97365	8.10528	8.61597	9.11854	8.91336	8.96799	8.6949	8.8071	9.25896	9.35842	8.74027	8.96953	9.51713	8.87921	9.25709	8.81096	9.13295	8.84597	9.15793	8.50004
8.29887	8.80771	10.1405	8.37692	7.88561	10.3834	7.98542	8.8056	8.54451	8.30779	9.14848	8.52614	9.05678	7.71144	7.95122	9.17689	8.62522	9.39462	8.94159	8.99505	8.70487	8.57905	NaN	8.17412	8.60512	8.58887	9.03854	8.74877	8.78298	8.49163	8.72585	8.32352	8.19845	8.46076	NaN	8.53119	8.55057	NaN	8.69111	8.8471	7.97906	8.33839	NaN	8.61738	8.46267	8.55171	NaN	8.41686	8.27876	8.35579
NaN	NaN	NaN	NaN	NaN	NaN	NaN	NaN	NaN	NaN	NaN	NaN	NaN	NaN	NaN	NaN	NaN	NaN	NaN	NaN	7.79395	NaN	NaN	NaN	NaN	NaN	NaN	NaN	NaN	NaN	NaN	NaN	NaN	NaN	NaN	NaN	NaN	8.40096	NaN	NaN	6.93016	7.40527	NaN	NaN	7.27697	9.25785	NaN	6.79157	NaN	NaN
10.796	9.88425	9.9694	10.4462	10.6101	9.6264	10.6893	10.7622	10.2536	10.2424	10.2662	10.2908	9.43638	10.7984	10.7706	9.56881	10.3274	10.29	10.4665	9.19095	10.2138	NaN	6.479	NaN	10.7434	7.36419	NaN	NaN	8.31489	NaN	7.34633	NaN	7.28962	NaN	NaN	7.05199	NaN	7.21868	7.74132	6.82515	7.05959	7.80644	6.81985	10.0863	6.76142	9.05515	7.4806	NaN	7.832	10.8614
11.8979	11.8086	12.3459	11.5823	11.8103	12.9169	11.4835	11.6283	11.2525	11.7992	12.0017	11.9989	11.941	11.441	11.6835	11.777	11.8941	12.0072	11.9537	12.5095	11.7046	11.9878	11.8597	11.6566	11.6731	11.8057	12.0928	11.7753	11.8614	11.9984	11.8762	11.8662	11.7584	11.8581	NaN	12.0108	11.9394	11.8786	12.0565	11.806	11.6949	11.7763	11.7661	11.5183	11.7051	11.9019	11.0746	11.7531	11.5912	11.9413
7.78293	NaN	8.52752	6.97896	NaN	7.91902	7.58541	8.11414	7.53218	NaN	NaN	NaN	NaN	6.73499	NaN	NaN	7.66277	NaN	8.1741	7.11722	NaN	NaN	7.67464	7.18655	6.76928	NaN	6.99755	NaN	7.44208	7.14148	NaN	7.76775	NaN	NaN	NaN	NaN	6.95883	7.49409	NaN	6.90024	7.4103	NaN	NaN	7.4776	7.46488	7.53301	7.34631	7.74327	7.29897	7.81751
NaN	8.3339	8.11389	8.1494	8.04734	7.98607	8.11879	8.62115	7.86378	8.15371	NaN	NaN	NaN	7.56869	7.72334	8.14745	7.84278	8.69509	8.53693	NaN	8.00528	8.23446	7.51301	7.84634	NaN	7.97499	NaN	7.93282	8.01995	NaN	NaN	NaN	8.65699	NaN	NaN	NaN	8.58273	7.50824	NaN	8.10818	7.81565	7.98883	8.22577	7.79245	8.03074	8.04014	8.14225	8.12604	7.92544	7.98371
7.74487	7.13266	7.01392	7.68635	7.80855	6.54333	7.98285	7.6165	8.16596	7.40512	7.34634	7.09711	6.3685	7.76463	7.81935	NaN	7.4225	7.90615	7.71861	5.80468	8.05838	7.55045	7.89527	NaN	7.91388	7.55375	7.87266	7.98077	6.79055	7.60639	7.65213	7.4801	6.75137	6.93034	8.25581	7.01645	7.45982	NaN	7.84459	7.15937	7.32645	7.5374	7.51342	7.56809	6.85696	7.12481	7.2946	NaN	7.59159	7.92379
6.59541	NaN	8.40095	NaN	NaN	5.94953	NaN	6.9779	NaN	NaN	NaN	NaN	NaN	NaN	NaN	NaN	NaN	6.39964	NaN	7.46483	NaN	7.40057	NaN	NaN	7.21638	NaN	6.33062	7.3103	NaN	NaN	NaN	NaN	NaN	8.08215	NaN	6.96016	NaN	NaN	NaN	NaN	NaN	NaN	6.3538	7.36191	NaN	7.18003	NaN	8.14968	NaN	NaN
7.03649	NaN	7.31657	6.93783	5.95736	8.69872	6.78543	6.99525	NaN	NaN	NaN	6.43964	7.36286	7.53074	7.22313	NaN	7.27337	NaN	NaN	7.06307	NaN	NaN	6.72646	NaN	NaN	7.55868	7.48293	7.52279	NaN	7.22149	7.25777	NaN	NaN	7.2	NaN	NaN	7.3194	7.4703	7.3237	6.95252	NaN	7.49528	NaN	6.92439	NaN	6.97396	7.55702	NaN	7.28043	6.92492
11.043	11.1068	10.4284	10.2129	10.7881	9.8587	10.4851	10.9706	9.85704	11.065	10.0259	10.979	10.7386	10.6449	10.6911	10.8019	10.8483	10.7306	10.7818	10.8207	11.0381	11.1686	11.1877	10.9515	11.1142	10.6548	11.0431	10.9624	10.7382	10.9628	10.9976	10.8669	11.9231	10.8603	11.2594	11.0564	10.5993	10.7563	10.9078	10.8776	11.0398	11.017	11.1157	10.9561	10.7002	10.97	10.531	10.9785	10.9956	11.1393
NaN	8.84383	8.56935	NaN	NaN	9.22731	NaN	7.37076	7.42279	NaN	7.25394	NaN	8.98742	NaN	NaN	7.84646	NaN	9.0336	8.01484	8.63038	NaN	7.46261	NaN	8.22419	7.88958	NaN	NaN	NaN	NaN	NaN	NaN	NaN	NaN	8.44051	NaN	NaN	NaN	NaN	9.16672	NaN	6.6666	NaN	NaN	7.03758	NaN	8.0403	NaN	NaN	NaN	NaN
7.95516	8.02595	9.06403	7.92762	NaN	9.08618	6.83518	7.99103	7.39442	NaN	8.52859	8.25531	8.68471	7.56466	7.92114	7.94667	8.00154	8.09616	8.46345	8.13647	8.35266	NaN	8.41206	8.34752	7.82087	8.03199	7.78539	7.61648	7.78405	8.24922	8.20574	8.63659	8.73854	8.10894	8.59388	8.16941	8.18804	7.15079	8.22051	8.12844	8.14129	7.78085	8.07334	7.75067	8.09515	8.52707	8.09151	7.62182	8.00754	7.27329
10.8234	11.4742	11.5947	11.4199	10.4702	12.9385	10.7383	10.341	10.6039	10.9926	11.9017	11.2609	12.0466	11.2335	10.9579	11.9904	11.1054	11.5341	11.2141	11.6893	11.0738	11.0161	10.4592	10.8178	11.6124	10.809	11.1955	11.0033	NaN	11.1549	NaN	10.9065	10.8164	10.8497	11.0037	10.9748	10.9382	11.2802	10.9864	11.2021	10.9304	10.8908	10.5065	11.0773	10.6003	10.3458	10.256	10.9971	10.8855	11.1279
8.699	9.29107	10.2241	10.6348	NaN	11.8395	8.14662	9.81901	9.61903	8.60421	NaN	7.44888	NaN	NaN	9.16922	7.92993	7.57213	8.81232	7.67876	NaN	NaN	NaN	NaN	8.17916	8.17508	NaN	NaN	NaN	NaN	8.50475	7.45383	NaN	NaN	NaN	NaN	NaN	7.91243	8.30632	NaN	NaN	7.90338	NaN	7.64184	8.21925	7.87395	NaN	7.7255	NaN	NaN	8.5112
12.2831	13.0838	13.0873	11.8795	9.79062	15.9023	11.6546	12.5422	12.0106	12.3615	11.2096	10.6256	11.1426	10.8193	10.8755	10.5338	10.4101	11.4745	11.0719	11.2355	10.3781	9.48627	10.808	10.4524	11.149	10.3451	9.50636	9.96072	10.3812	10.3951	10.518	11.3794	9.74354	10.2168	9.53431	10.143	10.1354	11.0394	10.6852	10.8826	10.176	9.04203	10.9154	10.7548	10.3927	10.6366	10.3512	10.5226	10.2691	10.4996
8.57832	8.26481	8.04323	8.31247	8.43989	NaN	8.31377	8.70036	8.02871	8.43229	8.42558	8.06822	NaN	8.6183	8.45702	8.27644	8.52946	8.65719	8.43405	8.38647	8.29363	9.07013	9.33548	NaN	8.5264	8.53004	9.09373	8.73822	8.42518	NaN	8.65145	8.50795	8.47202	8.66976	NaN	8.54429	8.42659	8.86702	8.79851	8.61221	8.5799	8.63521	8.66059	8.53114	8.13558	NaN	NaN	8.55116	8.10021	8.93228
7.62507	7.01625	NaN	8.51422	NaN	NaN	8.44533	NaN	8.29107	7.10309	7.67088	7.71964	NaN	8.18482	7.64582	7.31003	NaN	NaN	6.80445	8.05755	6.95673	7.5004	7.22166	7.52624	7.11539	NaN	7.85963	7.35588	8.05131	NaN	7.61925	7.7767	6.97997	NaN	7.54682	6.99839	7.61187	NaN	NaN	NaN	8.61693	7.68989	7.81971	NaN	7.75182	7.49494	7.76321	7.81429	7.93617	7.61416
NaN	NaN	7.43762	7.218	NaN	NaN	NaN	NaN	NaN	NaN	NaN	7.43195	NaN	NaN	NaN	NaN	7.00848	7.04498	NaN	NaN	NaN	NaN	NaN	7.2868	NaN	6.72323	NaN	6.68353	NaN	NaN	6.4521	6.6111	NaN	NaN	6.19863	NaN	6.61652	NaN	NaN	NaN	NaN	6.62237	NaN	6.9231	NaN	NaN	NaN	NaN	6.43116	NaN
9.56077	8.03107	9.0368	9.24899	8.9305	8.92296	8.8171	9.01299	8.80722	9.46731	9.58744	8.97919	9.24656	9.23539	8.94447	9.03263	9.43491	9.1095	9.67342	9.05869	8.85512	8.78805	8.84277	9.40366	8.90424	8.9132	8.90396	9.23401	9.18977	9.03438	9.53673	9.31523	8.96429	9.07209	8.57703	9.36798	9.37436	8.95993	9.08883	9.02242	9.08946	8.38465	9.18196	9.06542	9.0868	8.83044	9.34174	9.28944	8.95847	9.35072
10.7529	10.4772	10.4834	9.88739	10.0278	12.0962	11.1948	9.76076	10.4867	9.41392	10.5877	10.1412	11.5384	10.1694	10.075	11.2073	10.1347	9.92225	10.3131	NaN	10.8492	9.85332	10.1229	9.85022	NaN	10.3071	10.3589	10.3787	10.5951	10.6758	9.79628	10.4986	NaN	11.1448	10.3431	NaN	9.60999	10.6607	10.2374	10.5228	10.4293	10.1493	10.0429	10.1225	10.0154	10.1186	9.95083	10.2732	NaN	10.4394
10.9274	10.3061	10.5301	10.0938	10.6229	10.0828	9.98911	9.5435	10.5892	10.764	12.202	12.308	12.2484	10.4394	10.8113	9.91264	11.8409	15.8345	10.7035	8.8537	9.69034	10.4255	11.0369	9.49716	11.5632	8.93245	10.0032	9.32534	10.4225	9.9424	9.32395	10.4667	9.35247	9.86689	11.7763	10.6723	9.16341	11.717	13.5157	10.2353	11.4025	11.5732	10.2034	10.1274	10.574	11.6913	NaN	8.79629	10.1523	11.2722
5.84622	7.21787	NaN	NaN	NaN	7.26778	7.13209	NaN	5.67476	NaN	7.65176	5.88857	6.33863	6.91095	6.80766	6.01573	5.92452	8.26672	6.3801	NaN	NaN	NaN	6.30258	7.32558	NaN	NaN	NaN	NaN	NaN	NaN	NaN	NaN	NaN	NaN	NaN	NaN	NaN	7.29565	7.79716	NaN	6.66494	NaN	4.56415	NaN	NaN	6.44748	8.60271	NaN	NaN	7.18832
6.66205	NaN	NaN	6.41134	NaN	NaN	NaN	NaN	NaN	NaN	NaN	6.66856	NaN	6.46628	NaN	NaN	6.97007	NaN	6.19282	NaN	7.03733	6.21628	NaN	NaN	NaN	NaN	NaN	NaN	NaN	NaN	NaN	7.31331	NaN	NaN	NaN	NaN	NaN	7.16005	NaN	NaN	NaN	7.02773	NaN	NaN	NaN	NaN	7.13927	7.44201	NaN	NaN
9.96576	10.0759	9.82285	9.44287	10.3217	9.9048	9.11067	9.95372	9.96449	10.2436	10.1118	10.0771	10.5662	9.62453	9.65371	10.0222	10.2893	10.2415	10.1326	10.0225	10.1677	9.56367	9.66115	9.57967	9.77074	10.1886	9.35748	9.59241	9.18422	9.41589	9.49058	10.5514	9.97656	9.24264	10.2413	10.5933	9.79043	9.28799	10.0578	9.63027	10.0157	9.34666	9.56459	9.71962	9.34473	9.97672	7.63826	10.0408	9.74966	9.68019
7.80773	8.71291	9.09088	8.09294	8.50806	9.129	8.17099	8.664	8.96786	8.55108	8.97738	8.11271	9.26492	8.05348	7.12591	8.88341	8.48169	9.36717	8.69206	NaN	NaN	NaN	9.5307	NaN	9.55216	7.95275	NaN	8.64423	8.30884	8.43737	NaN	NaN	8.36539	8.21616	6.35563	NaN	NaN	NaN	NaN	9.54477	NaN	NaN	NaN	8.25292	NaN	8.67075	NaN	NaN	NaN	8.02177
8.35501	7.8023	NaN	8.41585	7.87622	7.75205	8.40432	7.93148	7.85968	7.9804	8.36489	7.72898	7.4494	7.93509	8.05485	8.00442	8.19182	8.04065	7.53908	NaN	NaN	7.6058	NaN	NaN	8.26241	NaN	NaN	NaN	7.24358	8.18081	7.54707	7.8375	7.1394	7.40068	7.73744	7.11517	7.66375	7.91898	7.71939	8.21714	7.41912	7.20871	7.37465	7.67449	8.51919	7.51156	8.14703	7.28958	NaN	NaN
8.05074	7.92431	8.01893	8.32128	8.42791	7.59355	8.33108	8.55788	8.11257	8.00879	7.72241	8.43597	7.35211	8.62868	8.37932	8.55963	8.73586	8.60277	8.54471	8.0646	8.22215	8.56776	8.39279	NaN	8.66531	8.66569	8.81084	8.36779	8.48843	8.18063	8.27468	8.27888	8.13097	8.76988	8.19795	8.01697	8.573	8.22153	8.62568	8.40542	8.90014	8.19445	8.49704	8.62973	8.28321	8.54406	8.74617	8.48235	8.71644	8.77571
8.84133	9.32353	9.35222	8.86031	9.01848	9.22764	8.60106	9.05927	8.69052	9.21662	7.87098	9.23682	9.27472	8.63052	9.04234	8.70203	8.77203	9.03092	8.18224	8.84712	9.11349	9.2794	9.24236	9.08895	9.28288	9.12255	9.00867	8.9948	8.98231	9.01407	9.23345	9.18501	9.30532	9.19262	9.22656	9.06757	8.99698	8.94005	9.24825	8.92795	9.00617	8.86051	9.14603	8.96333	9.00011	8.96171	9.04992	8.89393	8.84583	9.11928
NaN	NaN	9.24659	NaN	NaN	NaN	12.0932	12.1573	12.905	13.6503	9.93382	NaN	NaN	11.9186	12.605	9.42155	10.859	NaN	8.26521	NaN	12.0486	12.1717	12.4897	12.5975	12.1263	12.0017	12.1688	12.2743	11.4666	12.1092	12.4089	12.7765	11.7472	12.3557	12.4354	11.7251	11.9189	12.2551	12.051	12.3981	11.4247	11.5553	11.9999	11.992	NaN	11.6337	11.0368	NaN	NaN	NaN
NaN	NaN	7.21942	NaN	NaN	7.74756	NaN	6.35962	NaN	6.98573	6.79274	6.21293	6.78198	NaN	7.39813	7.49345	NaN	6.98286	6.44179	7.37116	NaN	NaN	6.52033	6.85313	NaN	6.55317	NaN	NaN	NaN	6.74273	NaN	NaN	6.90468	NaN	6.83003	NaN	NaN	NaN	NaN	NaN	NaN	6.26816	NaN	6.3347	6.94948	6.39116	NaN	6.7822	6.64983	NaN
6.39196	7.89525	7.47714	7.67883	6.96515	7.22546	7.03321	7.14507	7.72322	7.62431	7.4154	8.00352	7.43999	8.22203	8.0325	7.96795	7.73577	7.49142	7.09668	7.47943	6.86253	7.29274	7.86354	7.10518	7.57979	6.80634	7.07735	7.53692	7.86316	6.92347	7.08014	7.50792	NaN	6.96914	8.03943	7.36935	7.42179	6.5603	6.99864	7.09345	7.72171	7.18178	7.69029	7.45352	7.32502	7.67906	6.82418	7.40368	7.91036	7.72331
11.0511	11.2219	10.7139	10.2748	10.5755	10.2588	10.2301	10.0502	10.3717	10.8612	9.5277	10.5783	11.4924	10.0392	10.337	9.93914	10.5527	10.2296	10.5976	10.9431	10.0915	9.50585	9.49218	9.79474	10.9542	9.70767	10.4305	9.71562	10.1374	9.97474	9.93898	10.313	10.0617	10.2524	9.9692	10.4277	NaN	9.76558	10.0665	9.48519	10.0898	9.57415	9.51777	9.78621	9.81732	10.0355	7.68379	9.927	9.62236	9.80952
7.33669	6.62755	NaN	7.4049	7.31046	7.09451	6.1199	7.0393	7.04387	4.99129	8.06171	7.95345	6.408	6.72315	7.19501	6.70556	7.21709	7.55779	7.89861	7.31301	7.0408	6.49153	NaN	7.13346	6.64618	7.13006	NaN	7.00181	7.09806	6.42416	NaN	6.42754	NaN	NaN	7.62016	6.9011	7.02196	7.0709	7.02535	7.20587	7.00718	NaN	6.89755	7.42485	7.32092	6.53331	8.25576	7.00091	7.22663	6.3577
NaN	6.502	NaN	8.00493	6.3311	7.53542	NaN	8.04852	7.71516	NaN	7.71352	7.05078	NaN	NaN	NaN	NaN	7.50214	NaN	7.56548	NaN	NaN	8.07131	7.78796	NaN	NaN	8.09537	8.2185	8.49178	NaN	8.24467	NaN	NaN	8.3167	7.3305	NaN	NaN	7.74439	7.98728	8.12712	7.70784	7.43409	7.81879	7.209	7.62574	7.45447	7.99147	7.5597	NaN	NaN	7.56552
8.57902	8.19414	8.66741	8.52353	NaN	8.48725	8.70411	8.28409	8.27717	8.31741	NaN	8.05019	NaN	8.81657	8.69861	NaN	7.96743	8.79782	7.96298	8.10127	8.42151	NaN	NaN	NaN	8.91891	8.8681	NaN	NaN	NaN	NaN	NaN	8.99504	NaN	8.69532	8.59447	8.9416	8.8903	8.69409	8.87541	8.37188	8.47283	8.73929	NaN	8.10316	8.82233	9.06693	NaN	8.4439	8.81843	NaN
NaN	NaN	NaN	8.75497	NaN	NaN	9.29781	8.21956	8.1992	9.13416	NaN	NaN	NaN	9.60954	8.49547	NaN	7.98874	NaN	NaN	NaN	8.51208	NaN	NaN	7.19288	NaN	NaN	8.36747	8.55953	NaN	7.97989	8.8405	NaN	7.96742	7.59775	8.18878	NaN	8.50848	NaN	8.48532	8.5248	7.95249	8.35437	8.51252	8.09769	7.71978	8.07088	8.56609	7.88868	7.65114	NaN
7.59525	9.02381	10.1103	NaN	NaN	10.3111	7.53292	7.9995	7.71527	7.76436	8.06097	7.67102	NaN	NaN	7.91979	8.78179	7.69959	8.12931	8.10085	8.48906	NaN	NaN	7.33693	NaN	NaN	NaN	6.89873	NaN	NaN	NaN	NaN	NaN	NaN	NaN	NaN	NaN	6.18289	NaN	NaN	NaN	NaN	NaN	NaN	NaN	NaN	NaN	NaN	NaN	NaN	NaN
7.50088	8.01444	7.87196	7.52746	7.61844	7.84632	7.60888	7.73614	7.51693	7.72227	NaN	8.11833	7.42984	7.29967	6.8899	7.54802	7.50859	NaN	7.73429	7.5702	7.62398	NaN	7.29309	7.65713	NaN	7.58228	NaN	7.44975	7.18098	NaN	NaN	7.68691	NaN	NaN	7.76986	8.03062	7.62683	6.75918	7.57465	7.81	7.66571	7.47565	7.32502	NaN	7.62697	7.79864	7.88691	8.07007	7.90742	7.03427
NaN	NaN	4.9186	NaN	NaN	NaN	6.85562	NaN	7.01827	NaN	NaN	4.69426	NaN	6.20185	6.36402	NaN	5.72706	5.95813	5.75479	6.18406	NaN	NaN	NaN	NaN	5.60242	NaN	NaN	6.05221	NaN	NaN	6.91376	7.43348	NaN	NaN	6.94746	6.26773	NaN	6.13243	NaN	NaN	6.79701	6.86023	5.81592	6.42804	6.24417	NaN	7.36832	6.11309	NaN	NaN
8.34617	7.51584	NaN	8.52472	7.76614	7.87566	8.14869	7.79412	7.98701	8.17431	NaN	8.0895	NaN	8.08985	7.95194	7.1192	7.86557	7.69538	7.76358	8.22213	8.44618	8.18309	NaN	8.27663	NaN	7.61174	NaN	8.47283	8.63101	8.31311	8.43613	8.37034	8.32471	8.28872	NaN	8.64904	8.28669	8.43857	8.4608	8.12646	8.52155	8.4641	8.5716	7.94909	8.47824	8.43645	7.60135	8.26789	8.66931	7.7339
9.65867	NaN	8.5682	8.91714	8.95184	8.44982	9.14923	9.11671	8.90534	8.8199	8.90479	8.60357	8.37263	9.06571	9.00992	8.18105	8.99326	8.66994	9.12046	NaN	9.73095	9.13349	9.16289	9.46083	8.77883	NaN	9.13464	9.35038	8.47911	NaN	NaN	9.8379	9.61651	NaN	9.58312	9.34353	9.2947	8.75704	NaN	NaN	9.17299	9.36478	8.78642	9.01201	8.65325	8.77232	9.24504	9.04578	9.27735	NaN
5.79323	NaN	7.89685	5.08007	NaN	7.90923	5.08992	7.05707	NaN	6.51289	NaN	NaN	NaN	NaN	NaN	NaN	NaN	NaN	NaN	NaN	NaN	NaN	NaN	NaN	NaN	NaN	NaN	NaN	NaN	NaN	NaN	NaN	NaN	NaN	NaN	NaN	NaN	6.17878	NaN	NaN	NaN	NaN	NaN	NaN	6.56818	NaN	NaN	NaN	NaN	NaN
NaN	6.70664	NaN	NaN	6.75027	6.81843	6.88472	NaN	7.08228	NaN	7.10343	6.91879	NaN	6.8116	6.68773	NaN	6.90312	NaN	NaN	NaN	NaN	NaN	NaN	NaN	6.50891	7.52813	8.52822	7.69768	7.19004	NaN	7.75936	NaN	7.83542	7.96306	NaN	NaN	NaN	6.55733	7.25016	6.39319	NaN	8.17181	NaN	NaN	7.83274	6.76531	NaN	7.76093	6.971	6.92705
NaN	6.91581	7.57275	7.45559	6.82729	NaN	7.7378	7.7127	7.24539	7.41108	NaN	7.17695	NaN	7.43814	NaN	6.51354	7.94662	7.28312	NaN	7.15282	6.77323	NaN	7.19395	7.70837	6.91822	NaN	7.4628	NaN	7.38741	NaN	7.25002	7.67766	NaN	7.79019	NaN	7.58442	7.1897	7.95043	7.93735	7.10774	7.85846	7.30519	7.36441	7.75874	7.4508	8.10242	NaN	NaN	8.0969	6.62753
9.07782	8.21115	8.11725	8.93887	8.19766	7.41535	8.50804	8.30478	8.66404	8.47575	NaN	NaN	NaN	8.47743	8.37675	NaN	8.55521	8.55039	8.52548	8.23972	8.5504	8.27124	8.69863	8.28476	8.42761	8.35264	8.62099	NaN	8.72051	9.03878	8.8475	8.70065	8.89998	8.98836	8.67697	9.06208	8.73488	8.37141	8.88996	8.9634	9.5063	9.28909	8.91744	8.6313	9.01504	9.42334	8.31378	9.00697	9.18592	8.85025
7.61052	8.09286	8.27257	8.11993	7.37639	8.51397	7.05679	7.88149	7.36232	7.50061	NaN	7.40201	NaN	7.97507	8.30193	6.29522	7.62292	7.45482	NaN	7.30396	8.28355	7.40568	8.25073	8.25884	8.2929	7.3258	7.89524	8.41439	7.63093	7.45435	7.57172	8.61221	7.69372	7.94872	NaN	9.2616	7.86139	8.24403	8.34474	8.54134	7.91546	7.82819	7.64666	7.89954	7.98518	8.91057	8.58875	8.4638	8.22352	8.31497
6.94705	NaN	NaN	6.77375	NaN	7.54974	6.48275	6.86519	6.8472	7.01167	6.70345	6.92227	NaN	NaN	7.6987	NaN	7.18116	NaN	6.17175	NaN	NaN	5.35987	6.6789	NaN	7.35209	6.14952	NaN	5.17365	NaN	NaN	NaN	NaN	NaN	NaN	NaN	6.77488	NaN	5.99825	NaN	6.14653	NaN	NaN	6.25846	6.59105	NaN	8.1185	6.80652	NaN	NaN	6.92849
9.4014	9.64298	9.45313	9.26901	9.32607	9.171	9.28513	9.06903	8.8695	9.48766	8.96293	9.79884	9.89226	9.28714	9.78289	9.51062	9.29309	9.65014	9.40843	9.49446	9.53561	9.59636	9.12419	9.50755	9.75776	9.22954	9.14437	9.2621	9.39723	9.35517	9.03197	9.42337	9.53162	9.24997	9.43499	9.35368	9.42098	9.02507	8.78624	9.36646	9.21337	9.17021	9.00372	9.19811	9.06698	9.12218	NaN	9.60433	9.51579	9.14871
8.6117	9.42807	9.32812	9.40532	9.48524	8.89691	9.04917	8.96345	9.04824	9.15976	9.2572	9.73082	9.91802	9.26932	9.59862	9.30491	8.72692	8.76548	9.18817	8.83279	9.39451	8.99241	8.85456	8.82805	9.09778	9.14659	9.27282	8.95132	8.71899	8.98146	8.80927	9.07101	9.19051	8.83109	9.16183	8.81357	8.93289	8.75816	8.75179	8.9144	NaN	9.18903	8.67434	9.31936	8.79752	NaN	9.15028	9.38037	8.91332	9.00757
NaN	NaN	NaN	7.90865	7.78961	8.32625	8.13502	7.75875	NaN	NaN	NaN	7.46064	8.48283	NaN	8.04719	8.06704	7.99953	9.05071	NaN	7.70201	8.01828	7.92697	7.82923	NaN	8.26108	NaN	NaN	7.75903	NaN	NaN	NaN	7.31094	7.35847	NaN	NaN	6.9802	NaN	NaN	NaN	NaN	7.64653	NaN	7.63086	NaN	8.50437	7.27094	7.8942	7.79708	NaN	7.94772
7.88538	8.14794	8.5739	8.18692	7.03235	NaN	7.80935	7.14629	8.44863	NaN	8.01937	7.68445	NaN	7.61949	7.37451	NaN	7.79284	NaN	8.00451	7.7207	NaN	NaN	7.63033	NaN	NaN	7.86294	7.56068	8.08576	NaN	7.35955	8.27623	8.06249	NaN	8.27805	7.76632	NaN	7.93172	8.08428	7.90439	8.22754	8.66667	7.8195	8.15656	7.89206	8.00332	8.20399	7.91259	7.53155	8.71166	7.48422
7.50001	7.3597	7.12806	7.31724	7.42081	8.0917	6.95491	7.09332	7.36572	7.17593	7.45409	7.64802	7.46286	7.49361	7.13849	7.17781	7.25288	7.80694	6.97839	7.58342	7.21518	7.07736	7.70224	6.86996	7.2506	7.06357	NaN	6.56691	NaN	NaN	NaN	NaN	7.20572	7.08631	7.54402	6.73667	7.39639	NaN	7.75264	6.53817	6.92681	7.03617	7.00703	NaN	6.86372	NaN	NaN	NaN	7.06185	7.06539
NaN	NaN	NaN	NaN	7.87687	NaN	8.4591	7.69613	8.2977	NaN	NaN	NaN	NaN	8.2203	8.24592	NaN	7.70565	7.23363	NaN	NaN	8.4318	8.33154	8.03976	8.28413	NaN	8.13387	NaN	8.05576	8.21767	8.41236	NaN	8.78885	8.29698	8.16355	8.50943	8.83013	8.49632	8.31209	8.41762	8.4326	8.17198	7.54618	8.14532	8.0133	8.13352	8.70111	8.64184	NaN	8.2048	8.15044
6.21755	7.85313	9.07612	6.51121	7.25268	8.90802	NaN	9.10738	8.36805	6.6536	NaN	NaN	NaN	NaN	8.91798	NaN	NaN	NaN	7.69535	NaN	NaN	NaN	NaN	NaN	NaN	NaN	9.68327	9.27822	NaN	NaN	NaN	NaN	NaN	NaN	NaN	NaN	NaN	9.39251	NaN	NaN	NaN	NaN	NaN	NaN	9.03722	NaN	9.26766	NaN	NaN	NaN
7.8624	8.0257	7.82751	7.63586	7.33717	7.75049	7.91132	7.43699	7.96908	8.02609	7.59609	8.03563	8.36835	NaN	7.71911	8.10465	7.9458	7.43013	NaN	8.23902	NaN	7.05733	NaN	6.99114	6.22912	8.32176	NaN	NaN	7.22608	NaN	NaN	NaN	7.20391	7.509	NaN	NaN	NaN	NaN	7.06032	7.36347	7.49943	8.05023	7.9257	7.54865	7.57238	7.5746	NaN	NaN	7.83127	7.67911
8.50823	NaN	8.43145	NaN	8.09072	8.81018	7.95598	8.38753	7.43947	8.07875	8.34002	8.9939	NaN	8.13097	8.19204	8.49092	8.12848	8.35536	8.3452	7.90394	8.12533	NaN	NaN	8.84211	NaN	8.07706	7.97879	NaN	NaN	NaN	8.25578	8.10254	8.36874	7.73823	NaN	NaN	7.69062	NaN	NaN	8.53817	8.15283	7.97628	NaN	NaN	8.19637	8.05535	8.50846	NaN	7.56704	7.76314
NaN	NaN	7.73977	7.73521	7.24203	8.55124	7.89687	7.48104	7.49323	NaN	NaN	NaN	NaN	8.16385	7.69033	7.94014	7.28026	NaN	6.85267	NaN	7.5693	7.48457	7.78298	7.95187	7.57585	7.94904	6.99884	6.41181	7.39203	NaN	8.3441	7.56266	NaN	6.53937	8.28783	7.00953	NaN	7.75132	6.74665	NaN	6.02813	7.69966	NaN	8.56769	7.00336	NaN	7.992	7.64694	6.37221	8.26374
9.3631	8.76563	NaN	8.55375	8.62517	NaN	8.86583	8.60194	8.9616	8.64219	NaN	NaN	NaN	8.7574	8.25977	NaN	NaN	8.85559	NaN	8.53214	9.02118	8.98952	9.35252	8.86115	8.93464	8.97129	8.91146	9.04266	NaN	8.99528	8.92591	9.23156	NaN	8.96302	8.8059	9.12212	9.34734	9.04918	9.34361	9.03695	9.16259	8.95619	9.18304	9.47078	9.017	9.18737	9.26492	NaN	8.83727	8.84071
8.26079	NaN	6.93489	8.168	8.34055	8.21035	8.06403	7.9719	NaN	8.31814	8.46099	8.09421	NaN	7.82313	NaN	NaN	8.21158	NaN	8.31763	8.3069	NaN	NaN	NaN	6.3266	NaN	8.69388	7.60305	8.1264	NaN	8.41481	8.19639	NaN	NaN	NaN	NaN	7.78194	NaN	7.85871	8.31363	8.30517	8.57714	8.4685	8.58733	8.29875	NaN	7.75134	7.94576	7.5869	8.31396	7.86425
8.80919	8.54794	8.45569	8.43547	8.55086	NaN	8.47847	8.70914	8.34106	8.44178	8.93126	8.35017	8.02957	8.34009	8.30579	7.9564	8.59339	7.90242	8.86015	8.26583	NaN	8.63747	8.32925	8.50701	8.47809	8.64425	8.53103	8.52326	8.37147	8.48005	8.47866	8.66793	8.66353	8.65006	8.97758	8.12242	8.69902	8.63563	8.88204	8.54878	8.56344	8.36029	8.3612	8.32161	8.72137	8.62946	8.02465	NaN	7.98084	8.4728
8.39059	8.44359	8.85962	8.41009	NaN	10.0984	NaN	8.71357	8.61562	8.24092	8.91631	NaN	8.32901	8.72708	8.23679	8.85846	8.59957	8.64834	8.18774	9.01132	NaN	NaN	NaN	NaN	NaN	NaN	8.52254	8.43652	NaN	NaN	NaN	8.15248	8.31901	8.34429	8.91263	8.96012	NaN	NaN	7.91321	NaN	NaN	8.38741	8.63083	NaN	NaN	NaN	8.35918	NaN	NaN	NaN
9.93321	9.53116	9.62951	9.88989	10.4474	9.24383	9.9572	10.3315	9.99196	9.69659	10.2766	10.3265	9.83437	10.2366	9.8412	10.528	10.1731	10.8849	10.1401	8.62125	10.1188	10.5078	10.5679	10.3536	10.3335	10.192	9.76099	9.96229	10.1431	10.5639	10.2486	9.63284	10.2823	10.1562	10.2974	9.68981	10.1029	10.2063	9.46429	10.6487	10.0262	10.1163	10.2263	10.4882	10.2929	9.80322	9.4597	10.1936	10.2197	10.568
8.7951	7.99515	8.96663	8.5711	8.46645	8.90596	8.20554	8.60994	8.40187	8.76488	7.86446	8.46823	8.16645	8.23792	7.99436	NaN	8.12674	8.04409	8.82765	9.45809	8.62565	8.61161	8.51952	8.6562	8.37403	8.88432	9.02475	9.04277	8.8549	9.07621	8.87624	9.02199	8.77769	9.03729	8.99564	9.07141	9.02917	8.96146	8.83877	8.84803	8.9561	8.97797	8.75846	8.30034	8.73946	9.78061	8.89322	8.84465	8.87331	7.88894
7.29072	NaN	6.93608	NaN	7.95372	5.98338	6.24937	NaN	6.51595	7.05323	NaN	7.32151	6.78253	6.8881	7.24444	NaN	NaN	NaN	7.36336	NaN	NaN	NaN	NaN	NaN	NaN	6.38391	NaN	6.96539	6.12867	NaN	NaN	6.79184	NaN	NaN	7.36882	6.03108	NaN	8.29291	NaN	NaN	NaN	NaN	NaN	6.79992	NaN	6.20296	6.4489	NaN	6.30166	NaN
8.82749	8.56389	NaN	7.11981	9.1568	8.53509	7.95554	8.25544	8.10705	8.3444	NaN	NaN	NaN	NaN	6.10111	NaN	NaN	6.42233	NaN	NaN	NaN	NaN	NaN	NaN	NaN	NaN	NaN	NaN	NaN	NaN	NaN	NaN	NaN	NaN	NaN	NaN	NaN	NaN	NaN	NaN	NaN	NaN	NaN	7.0006	NaN	NaN	NaN	NaN	NaN	7.17289
9.06953	NaN	8.06746	9.00848	9.15021	NaN	9.23572	9.42772	9.23106	8.86918	NaN	7.99461	9.36449	9.07669	9.00347	9.15712	8.88923	8.38964	7.30405	NaN	9.46668	9.05989	9.11637	9.24558	8.8756	9.13876	9.2854	9.60983	9.9234	9.30449	9.43927	9.78059	9.39225	9.19636	9.2239	9.33054	9.54227	9.5991	9.63526	9.45468	8.89725	9.34654	9.26864	9.32007	9.20669	9.2928	9.72155	8.93104	9.26428	9.21107
8.30973	NaN	NaN	NaN	NaN	7.12269	7.59532	6.32723	7.98012	8.04521	7.85873	7.97332	NaN	NaN	7.96576	7.72072	NaN	NaN	6.92138	7.64342	8.14472	NaN	NaN	7.29932	8.06807	NaN	NaN	NaN	NaN	8.78812	7.96217	NaN	7.64957	7.0173	NaN	NaN	NaN	NaN	7.79784	NaN	NaN	NaN	NaN	6.75666	NaN	7.82104	NaN	8.22113	NaN	NaN
8.41748	8.55392	9.57606	7.81024	8.65267	8.65685	8.57893	8.78189	7.92264	9.16466	9.28509	9.28524	9.36425	8.36882	9.11181	8.56677	9.14604	8.44546	8.60867	NaN	9.54254	8.66376	8.40846	9.29903	9.61048	8.88083	8.0624	8.51982	9.01625	8.84155	9.37013	8.56084	8.77938	8.59616	8.92835	8.92976	7.67407	8.39783	8.71254	8.87547	8.28353	8.03765	8.51855	8.13453	8.24062	8.65262	9.35406	9.51521	7.74471	8.11642
7.69119	8.28774	7.83754	8.20962	8.4144	8.10715	6.79793	NaN	7.78175	7.54924	8.47415	7.94186	7.99207	7.66036	7.69977	8.35836	NaN	NaN	8.56831	7.82523	8.03367	8.38456	8.24364	7.98413	7.71754	8.0131	8.0907	7.97632	8.02011	8.35596	NaN	7.65263	NaN	NaN	8.02273	7.47922	7.61947	7.98473	NaN	7.88442	7.6879	7.73631	7.86928	7.47274	7.9835	7.4525	7.90765	7.94863	8.02498	7.77785
7.69518	7.27916	8.53804	7.71461	NaN	8.89208	6.99378	7.41432	7.10634	6.89386	8.54856	7.74188	8.19113	8.07624	7.8247	8.30274	7.49018	8.35503	8.0292	8.10764	7.92856	8.00815	NaN	7.58698	8.04391	7.96332	NaN	7.91165	NaN	NaN	8.31876	7.51908	6.67942	8.06521	7.92041	7.49558	8.33658	7.84508	NaN	NaN	8.01372	7.05513	8.64021	7.23593	NaN	8.19038	NaN	7.61864	8.09009	7.52268
7.65744	8.22548	9.03878	8.23588	8.32902	8.80446	8.15432	9.01548	8.83923	8.30797	NaN	7.95782	8.40651	8.59388	8.05003	7.84149	8.59843	9.62253	9.21919	9.07368	8.61887	8.84067	8.55846	8.61042	8.53417	8.94896	8.99159	9.12194	8.85414	8.69846	8.36646	8.41763	8.96155	8.94306	8.72656	8.92672	8.65876	8.79709	8.5593	8.57105	8.31693	8.85795	8.66085	8.67726	8.80603	9.09033	9.09728	8.86002	8.50774	8.86419
8.36537	NaN	NaN	7.98713	7.21979	NaN	7.79202	7.56609	8.12236	7.30856	NaN	NaN	NaN	7.38242	7.63665	NaN	7.33459	NaN	NaN	6.4241	8.15138	7.48173	7.75982	7.62481	7.26974	7.44262	7.3409	7.93383	6.92333	7.6071	7.96034	7.71319	7.70062	7.48557	8.10183	8.1453	8.19151	7.77363	7.89021	7.79233	7.80763	7.32772	7.58036	7.91634	7.30692	7.75274	NaN	NaN	7.81638	7.56985
10.6018	10.2864	9.71668	10.139	10.4188	9.75752	10.5957	10.2448	10.2723	10.2769	10.1228	9.86517	9.33057	10.4491	9.95985	10.4419	10.4161	10.5769	10.401	10.4423	9.98871	7.96038	NaN	NaN	9.8947	8.12431	NaN	NaN	NaN	NaN	NaN	8.77476	NaN	9.14057	NaN	NaN	NaN	NaN	NaN	NaN	NaN	NaN	NaN	10.2278	NaN	NaN	NaN	NaN	NaN	10.2909
8.96841	7.82191	NaN	7.91983	7.56374	NaN	NaN	NaN	7.58037	7.80765	NaN	7.3909	6.81874	NaN	7.45504	NaN	NaN	8.12892	NaN	8.13208	7.94908	NaN	NaN	NaN	7.99353	NaN	7.77845	7.17005	NaN	7.57867	NaN	NaN	7.40393	8.01949	NaN	7.58831	7.58113	8.02783	NaN	8.68396	7.31008	7.66394	NaN	7.76599	8.47073	NaN	7.93423	8.00671	7.68459	7.77711
NaN	NaN	7.50644	7.62303	7.09398	6.63155	7.87709	7.68843	7.82386	7.35616	6.05041	7.16676	NaN	8.19341	7.71588	7.36853	7.78302	7.4435	6.20845	NaN	7.28476	7.84652	7.8526	7.70879	7.82334	8.08816	6.82425	8.27738	7.45899	7.66646	7.9255	7.83614	7.68275	7.1675	7.67085	7.93272	7.84795	7.09244	8.3331	8.3193	8.01434	7.30803	8.17254	7.95295	7.77065	8.22419	8.03974	7.47079	7.98459	7.75211
7.00215	NaN	NaN	6.23875	4.69672	NaN	6.7682	6.96106	NaN	6.95728	NaN	6.2874	NaN	6.54792	NaN	NaN	6.78666	NaN	NaN	NaN	6.96066	NaN	NaN	NaN	7.19968	NaN	NaN	NaN	NaN	NaN	NaN	NaN	NaN	NaN	NaN	NaN	NaN	NaN	NaN	NaN	NaN	NaN	NaN	7.47324	NaN	6.51826	NaN	NaN	NaN	7.97416
6.59358	6.58893	6.5873	5.96982	5.83048	NaN	6.23202	6.60656	6.61976	6.46202	6.09404	6.62286	7.1148	6.87573	5.65677	6.87877	6.22605	7.23577	5.99498	NaN	6.71026	5.75631	NaN	6.09613	6.46676	5.99389	6.48469	6.80514	6.41463	6.66071	7.04372	NaN	NaN	6.03502	6.69841	7.42052	7.13128	6.52732	6.51652	6.87612	6.57359	6.9883	6.20901	6.42679	6.97262	6.88588	6.72137	NaN	6.97214	7.20988
7.13939	6.84493	8.2032	5.85575	7.0376	NaN	7.56016	6.45577	6.72318	7.55281	6.44546	NaN	NaN	7.48028	7.28374	NaN	7.26907	7.23695	6.38949	NaN	NaN	NaN	8.03847	NaN	NaN	7.12557	6.34266	6.77927	NaN	NaN	NaN	NaN	6.43419	7.6459	NaN	7.4308	6.95635	NaN	7.14741	NaN	NaN	NaN	NaN	NaN	7.04029	NaN	NaN	7.27523	6.94337	7.00891
NaN	6.51971	7.18555	6.67381	NaN	6.81534	6.33386	NaN	6.05883	NaN	7.29358	NaN	NaN	6.5308	6.5746	6.70367	NaN	6.49661	6.87732	NaN	7.07231	NaN	NaN	6.05121	NaN	5.42251	NaN	NaN	NaN	NaN	5.86234	6.43509	5.11171	NaN	6.61205	6.89529	7.32165	7.31741	NaN	NaN	NaN	NaN	NaN	NaN	6.45197	6.06235	NaN	NaN	7.48391	NaN
10.4288	10.3274	10.0919	10.4101	10.1035	9.99287	10.2947	9.92451	11.0281	9.71	9.71978	9.734	9.22101	9.9814	9.93021	9.6308	10.4425	9.77645	9.94701	10.5384	NaN	8.93592	9.47337	8.7144	9.37122	9.06853	8.66968	10.0243	9.10203	9.76538	9.76112	9.96301	9.44456	9.44656	10.0465	10.2974	10.113	9.43851	8.80707	10.1049	10.261	9.88184	10.1366	10.2774	10.1787	10.393	10.3468	9.56985	10.4104	10.2257
11.439	11.1922	11.6201	12.1715	10.8552	11.0382	11.4956	10.7405	12.11	10.5687	10.9336	11.0616	10.5218	11.3041	11.1748	10.8096	11.5726	11.0703	11.2757	11.576	10.6497	10.9387	10.6932	10.6559	10.8281	11.029	10.6908	11.2656	11.5717	11.3279	11.7503	11.416	11.1558	11.468	11.5746	11.2543	11.9125	11.3885	10.7341	11.7489	12.0632	11.7183	11.6173	11.5129	11.6619	11.4875	11.1727	11.1908	11.7345	11.1122
10.2052	10.1149	10.3666	10.5225	10.238	10.1047	10.9711	10.0757	10.9141	9.75779	9.89326	10.3584	9.67527	10.5371	10.5375	9.73535	10.4208	9.66273	10.1203	9.76598	8.23324	NaN	NaN	NaN	9.39576	NaN	NaN	10.4436	9.58926	9.58434	NaN	NaN	NaN	10.0413	NaN	NaN	10.2457	NaN	NaN	NaN	10.0691	NaN	NaN	10.2202	10.6729	9.98207	10.2082	NaN	NaN	10.2387
12.4463	12.8852	12.8205	13.3183	12.5924	12.9758	13.052	12.5842	13.3737	NaN	12.3613	12.2917	13.1085	12.7451	12.8348	12.5497	13.174	12.5891	12.7575	13.1001	12.0995	11.8355	NaN	11.174	12.2741	11.8068	11.8441	12.2582	12.6703	11.5293	12.743	11.6772	12.0226	11.5232	12.4512	12.3878	12.6847	11.9717	11.56	12.2373	12.7412	12.6368	12.9186	13.244	12.2102	12.4302	12.453	12.624	12.369	13.083
10.9367	10.6426	11.1015	11.5149	10.7383	10.8315	11.2157	10.2719	11.6843	10.1158	10.4068	10.6107	10.3658	11.0903	10.5867	10.9334	11.0984	10.9207	10.2798	10.9343	9.99098	9.91303	10.2277	9.69568	9.95341	10.2071	10.0379	10.5357	10.5625	10.2406	10.2321	10.1095	8.90447	10.5406	10.8717	9.07338	10.8572	10.7858	9.7742	10.9959	11.0382	11.0729	10.8914	11.0563	10.5648	10.1041	11.0647	10.1765	10.8058	10.4387
9.18228	9.01338	10.1578	9.34282	9.42513	8.89627	10.1092	9.29471	10.3769	9.20637	10.2955	9.96491	10.0741	8.75972	9.68855	9.74707	9.71892	8.88899	8.97738	8.69971	8.98204	7.79587	7.75823	9.32913	9.64288	9.61423	NaN	8.41334	9.28465	8.96601	8.88296	9.35474	8.16711	9.56329	10.3206	9.69611	8.45893	9.05834	NaN	9.43559	9.418	8.54332	NaN	9.50478	9.78924	8.76766	9.95345	9.78778	NaN	9.53011
9.10349	8.08687	9.04625	8.40823	10.9031	8.94052	8.9348	8.74514	8.85291	8.25379	10.8158	8.16004	8.30982	9.18018	8.21169	8.28278	8.50804	9.19318	8.92874	7.92659	9.29456	11.0578	9.05035	8.97595	8.65559	10.4061	8.81971	9.42174	9.10866	9.10723	9.25204	9.0561	8.71852	9.01085	8.57676	9.23767	9.20602	9.35746	9.33318	9.05202	9.41971	11.0622	9.02578	8.86724	8.93296	10.177	9.08214	8.52621	9.21506	8.8531
10.7473	11.0083	11.4464	10.0413	10.7975	11.3989	9.97325	11.272	10.4691	10.4402	9.97707	9.61581	10.0522	9.3764	9.43753	9.74241	9.24483	10.4297	10.314	9.99492	10.2775	9.70303	9.58808	9.88576	9.29693	NaN	10.0837	9.66642	9.72534	9.47652	9.61639	9.57982	9.73447	9.69813	10.2333	9.78357	9.73322	9.88458	10.4526	9.03128	9.91444	NaN	9.37954	9.41256	9.64955	9.74105	10.0387	9.77509	NaN	10.4179
10.0397	11.5431	13.4143	10.6409	11.1046	13.2646	9.86202	12.3428	12.1732	9.73801	NaN	9.96436	10.2001	8.59894	NaN	11.211	NaN	11.4125	10.6173	12.727	8.69671	NaN	8.77158	NaN	NaN	NaN	9.8546	9.11991	NaN	NaN	NaN	NaN	NaN	NaN	NaN	9.55332	9.5476	9.32949	NaN	8.6887	NaN	8.99518	NaN	9.23103	8.68147	NaN	NaN	NaN	NaN	NaN
8.37225	8.66942	NaN	NaN	8.43104	NaN	8.90388	8.78855	NaN	7.87922	NaN	8.05705	NaN	NaN	7.55082	7.9583	NaN	8.41284	NaN	NaN	NaN	NaN	NaN	NaN	NaN	NaN	NaN	NaN	NaN	NaN	NaN	7.93506	NaN	9.47429	NaN	8.06668	8.35493	NaN	NaN	NaN	NaN	NaN	NaN	NaN	NaN	8.3489	NaN	NaN	NaN	NaN
NaN	NaN	NaN	NaN	NaN	NaN	NaN	NaN	NaN	NaN	NaN	NaN	NaN	NaN	NaN	NaN	NaN	7.5332	7.17532	6.60651	NaN	NaN	NaN	NaN	NaN	NaN	NaN	NaN	NaN	NaN	NaN	NaN	NaN	NaN	NaN	NaN	NaN	NaN	NaN	NaN	NaN	NaN	NaN	NaN	NaN	NaN	NaN	NaN	NaN	NaN
8.62174	NaN	NaN	7.80304	8.70772	NaN	8.81738	8.43011	8.99223	NaN	NaN	NaN	NaN	NaN	8.49144	8.4752	9.2566	7.8265	7.87152	8.66541	9.29233	8.18456	NaN	8.557	8.01814	8.65524	NaN	9.14752	NaN	8.14918	NaN	8.39417	NaN	NaN	NaN	NaN	8.46049	NaN	NaN	8.76899	8.77486	8.14083	NaN	NaN	7.74257	8.15078	NaN	8.50676	NaN	8.40635
8.20241	NaN	7.18538	8.86903	NaN	NaN	7.68476	6.90285	7.24187	9.48636	NaN	NaN	NaN	8.66734	8.45912	NaN	8.55662	6.99075	8.3394	7.61571	7.48659	NaN	NaN	NaN	NaN	NaN	NaN	NaN	9.23148	NaN	NaN	NaN	NaN	NaN	NaN	8.19985	8.59206	NaN	NaN	NaN	8.82284	7.88014	8.07919	8.06407	7.99896	8.89632	NaN	8.68809	8.26392	8.81101
9.03275	8.02009	8.4354	8.817	8.55251	7.23348	8.88969	8.82618	9.16547	8.67595	7.28033	8.41812	NaN	8.95154	8.56618	7.80792	9.04637	9.25316	8.84313	8.264	9.44299	9.12254	8.52551	8.89665	8.95845	9.16167	9.32454	9.1865	9.29308	9.35648	9.15138	9.04074	9.50199	9.10387	9.04959	9.89067	9.41238	9.08509	9.48065	9.40299	9.28374	9.21771	9.31939	9.34851	9.2342	9.6005	9.55557	8.89599	8.93627	8.96255
8.53161	7.90835	8.12775	NaN	8.21795	8.7873	8.30749	8.31851	8.34562	8.51839	8.81559	7.92386	NaN	7.77753	8.72158	8.67516	8.05339	NaN	8.76755	NaN	NaN	NaN	NaN	NaN	8.87766	NaN	NaN	NaN	NaN	NaN	NaN	NaN	8.11458	NaN	NaN	NaN	8.30747	NaN	NaN	NaN	NaN	NaN	NaN	8.0802	NaN	NaN	NaN	9.02184	NaN	8.06528
14.1914	13.7133	NaN	13.4479	NaN	NaN	13.7311	12.7279	13.1307	14.0722	12.1998	NaN	13.4505	NaN	13.1309	12.8251	13.3016	13.3542	13.2623	13.0886	NaN	13.4443	13.3985	13.7758	NaN	NaN	NaN	13.6538	NaN	13.4443	NaN	14.1611	13.9372	13.6349	NaN	NaN	13.6357	13.6099	13.7845	13.445	13.7652	NaN	NaN	13.7273	NaN	13.8469	14.0735	13.6986	13.7673	NaN
8.54992	9.17415	9.96128	NaN	7.96181	10.7606	7.20313	8.49967	8.60446	7.53543	9.22229	8.46593	NaN	NaN	NaN	9.94341	NaN	9.41646	10.0348	NaN	NaN	NaN	NaN	NaN	7.09688	NaN	NaN	NaN	NaN	NaN	NaN	NaN	NaN	NaN	NaN	NaN	NaN	NaN	NaN	NaN	NaN	NaN	NaN	7.86893	NaN	NaN	NaN	NaN	NaN	NaN
NaN	NaN	11.1516	7.22405	NaN	8.97636	NaN	8.52825	NaN	NaN	NaN	NaN	NaN	NaN	NaN	NaN	NaN	NaN	NaN	NaN	NaN	NaN	NaN	NaN	NaN	NaN	NaN	NaN	NaN	NaN	NaN	NaN	NaN	NaN	NaN	NaN	NaN	NaN	NaN	NaN	NaN	NaN	NaN	NaN	NaN	NaN	NaN	NaN	NaN	NaN
7.15357	7.35391	8.01535	7.53577	7.30435	7.25613	7.02466	7.26471	7.45418	7.21555	7.7882	7.72151	7.91435	7.59225	7.41414	7.18835	7.64207	6.87569	7.8618	NaN	6.78211	6.90844	NaN	7.12326	NaN	6.95413	6.81967	7.49894	7.2841	7.12005	6.97794	7.22898	6.54687	6.90564	6.88037	7.27707	NaN	7.10546	NaN	NaN	7.77837	7.72823	6.72263	7.5693	7.30757	7.13789	7.33892	7.24827	7.41351	7.90557
9.92832	9.97676	9.72966	9.86211	9.83761	9.40059	9.94466	9.81209	10.1084	9.99399	9.84664	9.96054	9.41123	9.9174	9.76138	10.2265	10.3996	9.98554	10.3568	9.68406	7.60098	NaN	NaN	NaN	9.59682	NaN	NaN	NaN	NaN	NaN	NaN	NaN	NaN	NaN	NaN	NaN	NaN	NaN	NaN	NaN	NaN	NaN	NaN	9.83793	NaN	NaN	NaN	NaN	NaN	10.1131
7.01843	6.80668	NaN	6.73552	6.60593	NaN	6.41324	NaN	6.94141	NaN	6.66458	5.9061	NaN	NaN	6.73391	NaN	NaN	NaN	6.447	NaN	6.64312	6.99915	6.34455	NaN	NaN	7.29836	6.40504	6.9689	NaN	6.84235	7.02711	NaN	6.6433	NaN	6.47908	NaN	6.28918	NaN	6.54279	6.28849	7.18864	6.53652	7.08777	6.6425	6.37131	7.19762	7.43721	NaN	6.36794	6.67584
7.34814	NaN	NaN	7.2325	8.05669	6.64186	7.62203	7.78383	7.75952	7.82948	7.16037	7.1946	NaN	7.53017	7.58253	7.95158	7.76877	7.27732	8.05276	6.98811	7.53495	7.86371	NaN	NaN	7.70195	NaN	7.50325	NaN	NaN	NaN	7.8457	8.00136	NaN	NaN	7.62997	NaN	8.03445	8.11901	NaN	NaN	7.70003	7.62135	7.55334	7.38557	NaN	8.02296	NaN	7.7441	8.32042	7.75095
9.09264	NaN	6.94216	8.76705	8.67404	7.11131	8.66353	8.32389	8.54033	8.50314	NaN	7.93388	NaN	9.02306	8.95424	NaN	9.03517	8.23682	6.57764	NaN	8.82264	NaN	NaN	8.63181	8.83728	8.85459	8.95521	9.61292	8.90751	NaN	9.3254	9.6824	NaN	9.44209	8.15196	NaN	9.41164	9.27574	9.69197	9.59038	8.93628	8.8222	NaN	8.94531	9.27667	NaN	NaN	8.81932	9.20347	8.84391
NaN	NaN	NaN	6.67446	6.96746	NaN	6.78927	6.73525	NaN	8.3201	NaN	7.85335	NaN	NaN	7.9401	7.26717	6.88533	7.46815	7.81445	NaN	NaN	7.66439	NaN	7.25599	NaN	7.65527	7.28006	7.73111	NaN	6.89632	NaN	NaN	NaN	6.25849	NaN	8.38001	6.98975	6.32806	NaN	NaN	NaN	NaN	NaN	7.20725	NaN	7.46232	NaN	NaN	8.02455	6.64344
12.0606	11.847	11.8	12.0236	12.6073	11.4401	12.2239	12.5722	12.0473	12.3158	11.6374	12.3541	11.8974	12.6764	12.4928	12.51	12.3742	12.4165	12.2148	12.1645	12.0322	12.1288	12.1588	11.8538	11.9925	12.0392	11.956	11.843	11.8618	11.8959	11.5595	11.5039	11.8674	11.926	12.3654	11.2821	11.4454	11.7343	11.6449	11.6802	11.2372	11.7813	11.845	11.8574	11.5894	11.4307	12.2733	11.5944	11.59	12.0783
9.02569	8.85844	8.80719	9.16275	8.45059	9.34231	8.98653	8.89405	9.12504	8.59769	8.71126	9.03989	8.82715	8.96879	8.94362	8.42289	8.85806	8.79121	9.09716	8.92601	9.09663	8.43436	8.68892	9.14424	8.94114	8.814	8.83057	8.93778	9.34146	NaN	9.27221	9.28512	8.90874	8.98647	9.48087	9.31458	9.28224	8.8856	8.94518	9.10073	9.43428	9.1239	9.05035	8.98264	9.33885	9.4745	9.59024	9.11665	9.33992	8.84227
NaN	NaN	NaN	7.24921	6.98456	7.33645	7.22023	6.48077	6.09543	7.00135	NaN	NaN	NaN	7.0712	6.17046	7.25352	6.38149	6.80169	NaN	8.04131	NaN	NaN	7.67754	NaN	6.53096	7.1694	7.06756	NaN	7.40077	NaN	NaN	7.68614	NaN	6.97507	NaN	NaN	7.49942	7.32011	NaN	NaN	7.19848	7.25621	6.95311	6.40971	NaN	7.27508	NaN	NaN	6.68903	7.10914
9.12508	7.78723	8.39507	8.94996	8.58752	7.24469	8.57851	9.10536	8.31622	9.0553	7.17312	8.0103	NaN	8.93318	8.80794	7.76676	8.59787	8.53747	8.23376	NaN	8.80715	8.14136	NaN	8.8331	8.36402	8.62958	8.16411	8.93343	8.39963	8.67736	9.0246	8.82102	8.52805	8.69162	8.6776	8.91838	9.23654	8.72162	8.84063	8.9079	8.89942	8.73798	8.70928	8.77491	8.38258	8.86714	9.29125	8.85104	9.12762	9.04483
8.55693	NaN	9.42976	8.7846	NaN	8.22724	NaN	8.62296	8.31205	NaN	8.7169	8.48115	NaN	NaN	8.10465	8.73173	8.03999	9.45317	9.31613	9.82257	9.23431	10.7702	NaN	9.83005	8.58836	10.1932	NaN	NaN	NaN	NaN	8.1399	10.4906	10.0306	9.98008	9.72171	10.2317	9.76003	NaN	NaN	10.7441	9.83953	NaN	NaN	8.55031	NaN	9.87551	10.5196	NaN	9.47796	8.58939
NaN	6.68177	7.18924	6.36355	NaN	7.39643	NaN	5.88875	6.24655	NaN	NaN	6.04782	NaN	7.55441	NaN	NaN	6.28029	7.7953	7.40839	6.70117	7.27378	6.4323	NaN	NaN	7.84395	6.77879	6.042	6.79488	NaN	NaN	NaN	NaN	NaN	6.48136	NaN	6.36919	6.90154	NaN	NaN	NaN	NaN	6.78275	5.75939	NaN	6.84536	6.46013	6.82734	5.61413	6.97197	6.52461
NaN	6.91206	7.8668	7.07598	6.98151	8.32184	7.24711	7.69036	7.75816	7.46552	NaN	NaN	NaN	6.80383	7.42112	NaN	6.44047	7.13321	NaN	6.18895	8.22895	NaN	7.34521	7.53798	NaN	7.36051	7.31551	7.70327	6.77685	7.59875	7.74976	7.56685	NaN	7.39043	NaN	7.51416	7.76241	7.50428	7.35577	8.07771	6.55505	6.78061	7.26588	7.94192	8.16382	7.47081	NaN	7.45745	7.47396	7.75574
7.88801	NaN	8.60942	8.79578	7.63962	8.39	8.35134	7.64154	7.96604	7.97108	7.94719	7.94691	8.67384	7.88222	8.24238	7.37798	NaN	NaN	8.06206	7.57648	7.58545	NaN	NaN	7.95735	NaN	NaN	NaN	8.14922	8.90973	7.79364	8.04763	7.6583	7.55319	8.15775	8.3687	NaN	7.84405	NaN	8.09248	NaN	7.44279	7.13937	7.86676	7.93449	7.84309	8.05089	8.43249	7.78148	NaN	8.18043
NaN	NaN	NaN	NaN	NaN	NaN	NaN	8.31772	8.39495	8.81714	NaN	NaN	NaN	NaN	8.68791	NaN	NaN	8.4994	NaN	NaN	8.34518	NaN	8.81291	NaN	9.35165	NaN	8.80627	9.32236	9.17264	NaN	NaN	NaN	NaN	9.26979	NaN	NaN	9.01341	8.85696	8.98295	9.52358	9.60752	8.57722	9.27509	8.86649	9.37148	8.43912	9.4319	NaN	9.05497	NaN
8.36127	9.77052	11.2399	8.84922	8.49471	10.82	7.90554	10.2833	9.95857	8.37054	9.37871	9.11272	9.59229	8.93235	8.56616	9.21569	8.93378	9.64612	10.4009	9.50616	9.43202	9.50799	9.02355	8.98126	9.4956	9.29285	8.49357	9.35107	9.13569	8.58814	8.69276	8.89817	9.50361	8.88578	9.24029	9.31062	9.07092	8.38449	9.12596	8.88013	8.57986	8.58762	8.68227	9.08265	8.76369	9.48356	9.61712	9.33438	8.91024	9.34153
7.70864	7.11679	8.44661	8.24162	6.93366	7.29351	8.18092	7.70286	7.7394	7.03218	NaN	8.39085	NaN	7.26219	7.39868	6.76049	7.5735	NaN	7.64659	7.36734	NaN	NaN	NaN	7.09208	7.46022	8.45497	NaN	7.88456	7.69923	7.57437	7.62192	7.3937	7.58922	7.96329	8.20955	7.94186	8.06803	7.6849	7.74159	8.26799	8.04129	NaN	7.66007	7.56795	7.88937	7.64161	NaN	NaN	7.48062	7.04214
8.47135	8.54244	8.38917	8.27036	8.73185	8.4109	8.56996	8.68825	8.48852	8.52337	7.58226	8.56268	7.73037	8.19239	7.82384	8.83084	8.37575	8.36563	8.62671	8.83075	8.53038	8.66384	8.11705	8.41599	9.01284	8.84146	8.82515	8.61035	8.42262	7.96645	8.61117	8.50943	8.67027	8.62395	8.80265	8.42831	8.43663	7.92419	8.25289	8.67568	8.11651	8.27679	8.72973	8.86029	8.14392	8.06277	8.66696	NaN	8.46511	8.07394
8.13016	8.30948	7.18135	6.97087	6.65978	7.07215	6.70808	6.49598	6.55741	7.70746	7.34486	7.2627	6.10381	7.13242	6.99517	6.43108	7.06117	6.66475	6.86425	7.99706	7.01568	6.98701	7.41176	7.40201	6.97407	7.39884	8.81761	7.94489	7.57872	6.91967	6.4727	7.89739	7.84539	8.49205	6.96521	8.39902	7.54025	6.78275	8.1707	NaN	8.11111	7.63335	7.74325	6.03067	7.80811	8.08145	6.89996	7.52062	7.87056	NaN
NaN	NaN	NaN	NaN	NaN	NaN	NaN	NaN	NaN	NaN	NaN	NaN	NaN	NaN	NaN	NaN	6.2768	6.14408	5.22437	NaN	NaN	NaN	NaN	NaN	NaN	NaN	NaN	6.32466	NaN	NaN	NaN	NaN	NaN	6.6734	NaN	NaN	5.86395	NaN	6.62537	NaN	5.31214	6.419	6.29579	NaN	NaN	8.50823	NaN	6.71999	6.04164	6.85302
10.605	9.86156	10.2688	9.975	10.0764	9.04922	10.8059	9.94117	9.76357	10.3737	9.08635	10.137	9.62549	10.7028	10.4996	NaN	9.98004	10.0542	9.7203	9.97832	10.2622	9.75669	9.96356	10.1574	10.0331	10.0591	10.1983	10.4447	10.0459	10.2405	9.9642	10.4265	10.7206	10.4065	10.3885	10.2461	10.2348	10.0653	9.99989	10.028	10.1561	10.0721	10.0877	10.0895	9.98507	10.2448	NaN	10.2104	10.0656	10.0969
8.41496	NaN	7.47749	7.88785	8.4291	7.13993	8.02677	8.1813	7.71927	NaN	8.62447	8.40666	8.20365	8.11802	8.2079	8.58204	7.92601	8.03465	7.89137	8.25594	7.49132	7.98941	NaN	7.93222	7.71767	7.93568	7.67015	7.71557	NaN	7.69381	7.92507	7.94334	7.60502	NaN	NaN	7.21743	8.08931	8.4054	7.57994	7.10655	7.93087	7.77435	7.72561	8.36858	8.09052	8.01086	7.55859	8.29494	8.05428	7.92969
7.99759	NaN	7.07125	7.72588	NaN	NaN	7.30718	8.02723	7.93332	NaN	NaN	NaN	NaN	NaN	NaN	NaN	NaN	8.38979	NaN	NaN	7.93971	NaN	NaN	7.95405	NaN	NaN	NaN	NaN	NaN	NaN	7.70761	NaN	7.84246	NaN	7.23606	NaN	7.6878	6.72154	NaN	NaN	7.52731	NaN	NaN	NaN	NaN	7.46267	NaN	NaN	NaN	8.56417
10.6045	NaN	NaN	10.9764	10.3021	10.4754	10.6185	10.4093	11.0141	10.7206	NaN	10.845	NaN	NaN	10.8272	10.2539	10.4593	10.6326	10.4321	10.4822	11.1577	9.80135	NaN	10.4272	10.8604	10.2084	NaN	10.1024	NaN	10.2235	NaN	10.865	10.7042	10.1973	10.9472	NaN	10.3467	10.9523	NaN	10.8565	11.3194	10.5565	NaN	10.4799	9.86497	11.1895	11.2998	11.3143	10.4307	9.9592
7.25944	NaN	NaN	7.36319	NaN	NaN	NaN	7.79834	NaN	NaN	NaN	NaN	NaN	7.73342	6.59727	NaN	7.64178	NaN	NaN	NaN	7.52136	NaN	NaN	NaN	NaN	7.57345	NaN	7.82175	NaN	7.06732	7.5715	NaN	NaN	NaN	NaN	7.89818	8.36838	7.89566	NaN	NaN	7.97909	7.69137	NaN	8.08353	NaN	7.4062	NaN	7.69178	7.78892	NaN
NaN	NaN	5.87448	7.73696	6.72928	NaN	7.23831	6.89774	7.11106	6.63465	NaN	6.34376	NaN	NaN	6.90921	NaN	7.2957	NaN	NaN	NaN	NaN	NaN	NaN	NaN	NaN	NaN	NaN	NaN	6.97903	NaN	NaN	7.01511	NaN	NaN	NaN	NaN	NaN	7.21696	NaN	NaN	6.95945	7.18873	NaN	7.10682	6.73133	NaN	7.15666	NaN	NaN	7.82592
7.56409	7.25831	6.69616	7.23579	NaN	7.36145	7.83799	NaN	7.76372	NaN	6.1479	7.24704	NaN	6.63601	7.32588	6.71229	7.28115	NaN	6.13289	7.40078	6.09388	NaN	NaN	NaN	NaN	NaN	NaN	NaN	NaN	NaN	NaN	NaN	NaN	NaN	NaN	NaN	NaN	NaN	NaN	NaN	7.62363	NaN	NaN	7.33712	NaN	NaN	NaN	6.68887	NaN	5.43084
6.86042	NaN	NaN	6.366	NaN	NaN	7.3925	7.33816	4.76133	7.24658	NaN	NaN	NaN	6.92437	NaN	NaN	5.19213	NaN	NaN	NaN	8.26406	7.54358	6.74733	8.0008	7.41419	7.80981	7.23458	7.84865	8.00021	7.95421	8.15555	8.51377	7.65886	7.94277	7.95683	8.43616	7.83787	7.9596	8.52989	7.75142	8.34461	7.05309	8.13927	5.95009	5.99498	8.69739	7.65298	NaN	7.75891	6.79062
NaN	NaN	8.78297	6.40548	NaN	NaN	NaN	7.44265	6.9552	NaN	NaN	NaN	NaN	NaN	NaN	NaN	NaN	NaN	NaN	NaN	NaN	NaN	NaN	7.62246	NaN	7.71078	7.42636	NaN	7.49722	NaN	8.12479	8.43175	8.23705	7.68736	7.79117	8.46578	7.38127	8.0396	NaN	7.99136	NaN	6.95377	NaN	7.30559	NaN	7.77064	NaN	7.50846	8.0033	NaN
6.92051	NaN	NaN	6.57808	6.75126	NaN	7.01747	6.96004	6.83942	6.58476	NaN	NaN	NaN	7.15824	7.46222	NaN	NaN	7.03151	NaN	NaN	7.78319	6.31941	6.18329	7.39822	7.62522	7.09825	NaN	7.31659	NaN	6.60348	7.11223	7.43338	NaN	7.20547	7.24693	6.80077	7.05791	7.14178	7.22799	7.45966	NaN	6.90389	6.67349	7.73078	7.06467	7.1863	7.49366	7.78844	7.25426	6.98056
9.19064	9.08965	8.98366	8.80232	8.67497	7.64075	8.73933	8.27185	8.52705	9.35382	7.69551	9.27415	7.63975	9.18356	9.27213	8.53473	9.27603	8.34879	9.35721	8.92715	8.63652	8.82326	NaN	8.99752	8.80513	9.00171	NaN	9.20787	9.46115	8.76081	8.68684	8.74145	9.1965	9.34096	8.83549	9.37347	8.52811	8.99657	9.36619	8.14898	9.36711	8.92249	9.19043	8.0152	9.12856	9.03723	NaN	8.7405	9.31095	8.26502
7.74469	NaN	NaN	8.59406	8.87231	8.56562	8.88467	8.88747	8.96136	NaN	NaN	NaN	NaN	8.68625	8.57972	NaN	8.92857	8.54857	7.33727	7.71499	9.03346	8.44737	NaN	8.33243	7.61846	8.93162	NaN	8.07939	NaN	8.43416	8.26554	8.00202	7.99213	NaN	8.75788	7.26629	8.51626	NaN	NaN	8.61182	8.19749	NaN	8.54454	8.51354	NaN	8.35499	NaN	8.51613	7.92421	8.04263
8.54814	8.50143	8.1612	8.29949	7.99061	7.75926	7.99424	7.97932	8.08735	8.50291	8.49099	8.36773	8.52547	8.26921	8.09729	8.01068	8.22936	8.47012	7.78205	8.10488	7.67068	7.89102	7.92356	7.94061	7.94806	7.72031	NaN	8.22163	8.33182	7.88918	8.29343	8.41896	8.21404	8.03732	8.41353	8.32051	7.87279	7.90108	8.23175	8.17316	8.09398	8.24067	7.83139	7.80132	8.11516	7.89297	7.68442	8.38204	7.62885	8.0728
10.8177	11.504	11.8999	10.6343	10.1524	NaN	10.8332	NaN	10.8837	NaN	10.8905	10.0459	NaN	NaN	9.28375	10.4217	9.62435	9.72772	9.9981	10.306	9.10522	NaN	9.86607	9.60753	10.1381	10.2441	NaN	10.3693	10.1176	9.87211	9.37682	9.1004	9.98841	9.43631	9.77499	9.28344	9.33544	10.0293	9.45427	9.63511	9.42132	10.1034	9.88819	NaN	10.0419	9.5228	10.1634	10.2561	10.0929	NaN
7.40671	8.31258	8.34631	8.21868	NaN	8.33179	8.45926	7.98165	7.95278	8.41557	9.16854	8.70772	8.00017	8.14482	7.72314	8.33358	8.44719	8.00777	NaN	NaN	8.70029	7.85175	NaN	NaN	7.6708	NaN	7.96585	8.5088	8.49078	8.22643	8.05824	8.66829	8.52204	8.35582	7.62259	8.50752	8.34289	8.75531	8.7117	8.57308	8.11115	8.72629	9.08495	8.25922	8.3368	8.6075	10.0159	7.90616	8.59551	8.45835
7.41729	7.42929	NaN	NaN	6.45736	NaN	6.56289	6.782	6.59292	NaN	NaN	NaN	NaN	6.90203	NaN	NaN	NaN	NaN	NaN	7.03092	NaN	NaN	NaN	NaN	NaN	6.53759	6.20318	5.98852	7.61141	6.96689	7.1866	6.79026	NaN	NaN	7.51242	NaN	NaN	7.65211	NaN	7.11825	7.24179	NaN	NaN	NaN	NaN	NaN	7.87762	6.90011	NaN	NaN
8.13899	NaN	7.93802	7.63267	6.53384	6.10789	7.67809	5.83895	7.27949	7.67377	NaN	NaN	NaN	6.77115	NaN	NaN	7.93299	6.35984	7.70961	NaN	NaN	NaN	NaN	NaN	6.21412	NaN	6.80327	NaN	6.89696	6.6812	NaN	6.94765	NaN	NaN	7.01996	7.26645	6.84359	NaN	NaN	NaN	NaN	7.20163	6.52065	7.06755	6.92009	7.29251	NaN	6.36042	NaN	6.72536
9.47806	9.91341	9.98847	9.69154	9.76368	10.3672	9.64715	9.70398	9.23536	9.51234	9.31338	9.51443	9.84645	9.30573	9.79795	9.58208	9.746	9.39868	9.53246	NaN	10.041	10.0433	NaN	9.68378	9.98675	NaN	9.24723	NaN	9.69506	9.98257	9.79247	NaN	10.2136	NaN	NaN	9.50047	9.93221	NaN	9.93582	NaN	NaN	9.81749	9.58163	9.59066	9.53506	9.84132	9.65775	9.31472	9.68676	9.73003
NaN	8.06254	NaN	NaN	NaN	NaN	8.01468	NaN	8.24889	NaN	NaN	NaN	NaN	7.7036	NaN	NaN	NaN	NaN	NaN	NaN	NaN	7.61252	7.74868	8.19211	NaN	7.89836	NaN	7.79194	NaN	8.08399	8.55227	7.99422	7.9414	7.98542	NaN	8.12427	8.7128	7.73235	7.7384	NaN	NaN	NaN	7.5784	7.91749	7.84187	8.01076	8.13423	7.91681	NaN	8.02568
7.73966	8.03041	7.37929	8.07819	7.80477	6.92142	7.89799	7.84986	7.16104	7.6594	8.07571	7.80869	7.64296	7.80482	7.59749	8.31946	7.96388	NaN	8.27281	8.2066	8.06889	7.68087	NaN	7.95294	7.67711	7.66966	8.36524	7.71636	8.07769	7.95132	7.69563	NaN	NaN	7.93593	7.8573	7.62972	7.33387	8.06426	7.82876	7.95628	7.55079	7.3461	7.64793	7.94571	7.51922	8.18365	7.57443	7.83654	8.09215	7.64157
8.99424	7.7137	8.69197	9.298	9.14276	8.56552	8.76508	9.05739	9.14706	8.61005	NaN	NaN	NaN	8.96117	8.78958	NaN	8.80534	7.92952	7.69444	8.52091	9.36011	8.8804	9.16205	8.76102	8.99372	9.14529	9.25152	9.5543	9.06039	9.18627	9.34886	9.64164	8.95826	9.45681	9.2861	9.49163	9.49061	9.40298	9.42232	9.31962	9.07714	9.16883	9.08156	9.63505	9.1733	9.30354	9.37877	9.19736	9.22651	9.01052
6.42337	7.46235	7.17029	6.54765	7.02887	6.81583	7.10972	5.9177	7.08317	6.36834	NaN	5.75149	7.64061	6.60767	6.10811	6.65161	6.55404	6.5888	5.87392	6.48338	5.85249	6.16203	NaN	6.43124	NaN	6.51069	6.15848	6.50951	6.249	5.95826	6.59531	6.11278	5.79119	7.21871	5.71987	NaN	7.18879	6.68172	6.86451	NaN	7.06715	6.81255	6.38488	6.92044	5.74037	6.7126	NaN	7.09987	6.67816	6.38432
9.38816	9.44466	9.22519	9.52119	9.60723	9.28907	9.32552	9.31072	9.37775	NaN	10.1714	9.46257	9.77713	9.25561	9.76522	9.6684	9.53197	9.5461	9.4812	9.77344	9.49606	9.02205	9.22673	9.29937	9.44814	9.08747	9.30184	9.49524	9.21138	9.04626	9.35614	9.40058	9.56696	9.36516	9.46854	9.677	9.24447	9.42591	9.54817	9.16352	9.68505	9.32285	9.30489	9.52362	9.3549	9.38061	NaN	9.43665	9.31278	9.31703
8.13085	NaN	8.77676	NaN	8.40948	8.56838	8.7385	6.35032	9.88128	8.50067	NaN	8.62286	9.01471	NaN	8.73454	9.01489	NaN	9.07319	8.72864	8.66646	NaN	8.58597	NaN	NaN	NaN	8.5682	NaN	NaN	NaN	10.7706	8.27579	8.32299	8.36765	NaN	8.45054	8.64047	NaN	NaN	8.16318	NaN	8.40141	NaN	7.63153	NaN	NaN	8.26398	NaN	NaN	8.29184	5.57203
11.9772	11.9637	12.062	12.4762	12.6942	12.5411	12.2511	12.6688	12.35	12.522	12.308	12.4382	12.1272	12.3711	12.2093	12.2547	12.3072	12.2697	12.2595	12.4707	12.1843	12.543	12.4462	12.3337	12.6116	12.227	12.3589	12.5291	11.965	12.2936	12.0548	11.8703	11.8597	12.0548	11.9494	11.9375	12.331	12.3905	12.1062	12.2675	11.7678	12.258	12.1858	12.5278	12.0439	11.9418	11.9905	11.9803	12.121	12.3963
11.8373	11.8596	11.4517	11.697	11.7702	10.6281	11.7164	11.653	11.5835	11.9688	10.8986	11.7427	10.8426	11.8187	11.8863	11.7506	12.0208	11.7505	12.068	11.9803	11.5842	11.8711	11.7899	11.9283	12.0089	11.8769	12.0542	11.9821	12.0702	11.9707	12.0325	11.961	12.0611	12.1258	11.7492	11.9863	11.834	11.9713	12.018	12.0229	11.8368	11.7582	12.031	11.7467	11.8682	11.6971	10.4893	11.8647	11.9282	11.9394
8.15109	8.00548	8.26044	7.88554	7.66505	NaN	7.78496	8.15033	8.30284	7.97894	7.05829	6.95699	NaN	7.85509	7.76301	7.10773	8.0264	7.52508	8.07948	6.51611	8.30192	8.05176	NaN	7.52797	NaN	8.22659	8.2088	8.2886	7.8895	8.26053	8.22974	8.27264	8.15344	7.97588	8.24248	8.16826	8.56545	8.04079	NaN	8.30148	8.26937	8.00797	8.10838	8.22414	8.18999	8.27063	8.15631	8.45248	8.22349	8.23742
7.8023	8.06557	8.28648	7.89741	7.98854	8.51666	8.2282	8.05953	7.76224	7.50296	7.37502	8.15835	8.46631	7.73516	7.64855	7.6728	7.66816	NaN	8.27246	8.14794	NaN	7.05187	6.77961	6.4821	NaN	7.61908	7.25103	NaN	NaN	7.1192	7.70007	NaN	7.61742	NaN	7.65197	8.02593	NaN	7.20508	7.48501	8.17418	7.46437	7.73211	7.58893	7.76429	NaN	7.93516	8.16464	NaN	7.79332	7.50842
9.72213	9.38119	9.30835	9.41229	9.53413	9.39861	9.46271	9.35365	9.37826	9.31023	10.2008	9.06701	9.82059	9.15664	9.32817	9.90124	9.30232	9.68289	9.5456	9.55805	NaN	9.34598	9.49732	9.32366	9.46772	9.1945	9.40473	9.30393	9.54677	9.41669	8.97444	9.45079	NaN	9.47262	8.97206	9.94986	9.47792	9.41759	9.35469	9.58772	9.79138	9.32065	9.28414	9.24974	9.57698	9.44531	9.8218	9.40718	9.25954	9.57229
NaN	6.31033	6.8452	NaN	7.88787	6.69353	5.71561	NaN	5.67305	NaN	6.17654	6.69751	7.57155	6.46358	6.96674	8.54469	NaN	NaN	6.13649	5.54975	NaN	NaN	7.05915	NaN	7.07942	NaN	6.62716	7.42142	NaN	NaN	NaN	6.44244	NaN	NaN	NaN	NaN	NaN	NaN	7.35451	6.38283	NaN	NaN	NaN	6.14745	NaN	NaN	NaN	NaN	5.98096	NaN
NaN	8.0744	7.41081	6.66465	6.72565	8.30381	7.16582	6.44403	NaN	7.11776	7.59199	NaN	NaN	NaN	7.3779	7.04538	NaN	7.80062	7.73994	7.62994	NaN	NaN	6.6307	NaN	NaN	NaN	NaN	6.70722	NaN	7.12648	NaN	NaN	NaN	6.84689	NaN	NaN	6.24787	NaN	6.86769	7.21522	7.41893	5.62167	NaN	NaN	NaN	6.38964	NaN	6.95286	7.21456	7.35835
7.81467	NaN	NaN	7.66585	8.12943	7.85753	7.97933	7.97794	8.26597	8.22652	7.58463	7.75564	7.32573	7.992	7.69946	7.25137	8.0906	7.71134	7.50803	7.58401	8.05453	7.80781	7.82433	7.99465	7.81993	8.03113	7.81467	8.18697	8.16133	8.05297	NaN	7.593	8.25355	8.51928	8.05505	8.15844	8.49277	7.7461	8.19496	8.31599	8.4005	8.07559	8.27788	8.04519	8.14598	8.28668	8.53206	NaN	8.22387	7.97875
13.3952	14.3552	13.7694	14.3028	13.2258	15.3459	13.3706	13.202	13.4082	13.2248	15.1778	14.1239	14.976	14.6512	14.1987	14.8784	13.9243	14.8034	14.5016	14.9177	14.8452	14.4654	14.405	14.2365	14.1787	14.5458	14.4449	14.6118	14.2629	14.2922	13.828	14.8762	14.2405	14.6019	14.2065	13.868	13.806	14.6113	14.2095	14.4818	14.1917	14.5113	14.2425	13.7683	13.6845	14.4233	14.9238	14.6884	14.3896	14.4977
10.0853	8.61293	9.50188	9.21719	8.87904	9.63484	9.54752	9.12839	9.15272	8.54551	9.72778	8.6972	8.66136	9.30488	9.26645	8.49063	8.64944	9.12827	8.78505	9.68952	9.64122	10.1782	10.2634	9.91956	8.81533	9.59668	10.021	9.60568	10.0477	9.57056	10.0173	9.84546	9.37245	9.76122	9.40428	9.12844	9.56596	9.288	9.56013	9.43025	9.63589	10.1076	9.61838	9.35917	9.73719	9.64387	8.12543	9.33215	10.0085	9.00241
9.95208	9.87402	9.48341	9.75248	9.37178	9.29486	9.9362	9.38246	9.62296	9.65347	9.37337	9.55274	9.75836	9.49453	9.6365	9.31927	9.57798	9.42836	9.15153	9.41013	9.31705	9.46794	9.51279	8.97019	NaN	9.69691	9.26063	9.32964	NaN	9.36642	9.67641	9.37061	9.11975	9.42198	9.11425	9.42127	8.88759	9.01739	9.65503	9.17611	9.52988	9.51466	9.86988	9.68877	9.87799	9.5084	9.81512	9.61561	9.81909	9.6369
8.23028	8.33199	7.0692	7.18676	NaN	7.16736	7.43961	NaN	8.10834	7.20859	NaN	NaN	NaN	NaN	7.33363	NaN	NaN	NaN	NaN	7.57571	NaN	NaN	NaN	7.694	NaN	7.51959	NaN	NaN	NaN	NaN	7.98368	7.84472	7.11749	NaN	8.22179	8.14283	7.41611	NaN	NaN	NaN	8.34261	7.56121	7.64569	NaN	7.54258	7.55533	7.85322	8.19438	8.21588	NaN
6.64296	NaN	8.06562	6.53485	NaN	8.28131	NaN	NaN	7.97117	7.50462	NaN	NaN	8.96799	NaN	NaN	8.41033	6.97738	7.72485	6.50679	7.67709	NaN	NaN	6.05863	5.98179	NaN	NaN	NaN	NaN	5.63342	NaN	8.41469	8.30744	8.49221	NaN	8.47374	8.59379	8.28343	8.33953	8.97866	NaN	8.254	9.02741	8.74421	8.44456	8.91829	11.3105	9.1878	8.82777	9.17513	9.06399
7.97761	7.13846	7.42547	7.81919	7.37421	NaN	7.63273	7.92038	7.80775	7.53271	NaN	7.46722	NaN	8.26404	7.84358	6.67373	8.07288	7.30457	7.4138	NaN	7.54306	7.4957	NaN	NaN	7.40443	7.00091	7.6327	NaN	7.97487	7.96329	8.2553	8.52571	7.93481	7.73684	7.81757	8.44167	8.31425	8.06818	8.2228	8.32736	8.34821	8.01947	7.8773	8.29377	7.89598	8.72783	NaN	NaN	7.19626	NaN
9.02778	NaN	8.42597	9.0605	8.45585	7.4995	9.33722	9.03037	9.41111	8.95726	8.05392	9.16926	7.73451	8.9486	9.03638	7.76634	9.00956	8.80347	8.56687	8.44564	8.08733	8.43771	8.6361	8.65183	8.60818	8.7491	8.30982	8.90901	NaN	8.79263	9.43319	9.09873	8.79073	9.00909	9.26938	9.21139	8.96484	8.69903	8.85495	9.02531	9.47077	9.17535	8.93704	8.68749	8.9424	9.57985	9.07571	8.37106	8.90004	9.23588
9.62917	9.07611	8.81836	9.74073	8.85475	7.3639	9.19866	9.2363	9.48303	9.17284	NaN	9.05126	8.96684	9.35352	9.16968	7.12925	9.23272	8.7831	8.72721	9.32379	9.67002	9.20166	9.10952	9.09206	9.52171	9.1715	8.99959	9.96976	9.2483	9.43002	9.50552	9.75985	9.22558	9.59897	9.37283	9.8219	9.38401	9.38417	9.52822	9.422	9.6719	9.38668	9.18016	9.47407	9.18663	9.70116	NaN	9.10792	9.21657	9.04824
NaN	NaN	7.3942	7.63781	7.16673	NaN	8.2985	7.45425	8.35397	7.49071	NaN	NaN	NaN	7.80014	NaN	7.36284	7.81911	7.60761	NaN	6.34388	8.2462	NaN	NaN	7.8733	7.60403	NaN	7.60674	8.23438	7.58213	7.85305	7.8548	8.0687	7.65133	NaN	8.09924	NaN	7.96836	8.22635	7.92027	8.35854	8.11138	7.60855	NaN	8.30155	7.47772	8.25041	8.03277	7.38313	8.21253	NaN
10.0573	9.88486	9.74823	9.9299	10.0475	9.53846	9.96854	9.86278	9.88723	10.069	9.5245	9.53582	9.5983	9.91226	9.82814	9.78005	10.0584	10.1296	9.73437	10.0263	9.79214	9.82909	9.93756	9.90236	9.86582	10.0163	9.94566	10.0959	9.82667	9.73052	9.68822	9.84264	9.8886	9.79976	9.73935	9.80871	10.1954	10.0891	9.93055	10.0709	9.82489	10.0222	9.98556	10.0451	10.1503	9.97737	10.4054	9.97888	9.8365	9.85304
6.59674	6.80045	6.70915	6.97883	NaN	NaN	6.64615	7.61275	NaN	6.9526	NaN	6.80285	7.63342	6.52371	6.89892	7.13943	NaN	7.05039	6.64848	NaN	NaN	NaN	NaN	6.87989	7.20897	6.63299	NaN	NaN	7.4466	7.24769	6.62934	6.8722	7.20534	NaN	6.53963	NaN	NaN	NaN	NaN	5.76536	NaN	6.98784	6.67975	7.1745	7.56181	NaN	7.8505	7.04315	7.46233	NaN
9.17358	10.4822	10.1264	9.9	13.2587	15.4459	14.9748	9.84039	15.6917	11.535	10.765	11.5439	13.0137	11.4927	10.7867	10.6994	11.6195	12.216	10.6192	11.3507	11.5607	11.4472	9.69762	10.7684	12.6577	12.1341	11.7473	12.3351	11.9775	11.892	10.689	11.5631	9.60062	11.6342	9.84259	11.814	10.2317	10.8285	11.2993	11.8814	9.99232	10.3299	9.36742	11.5625	10.4751	12.3922	12.0465	12.6824	11.2222	12.0091
7.31708	7.95105	NaN	7.71533	7.53797	7.98959	7.98515	7.00428	7.69681	7.2813	8.07822	8.19211	7.97633	7.36	8.17718	7.91316	7.85498	7.58535	7.74917	7.66356	8.10052	NaN	7.80157	8.00094	7.92803	7.70666	NaN	NaN	8.07948	7.44909	8.09682	7.6777	7.73656	NaN	8.04157	7.45226	7.78554	NaN	NaN	8.48927	7.8637	8.07499	NaN	8.195	8.19489	8.07117	9.16752	7.87522	8.40761	8.17011
9.50744	10.168	9.8367	9.82664	9.83813	9.61126	9.86718	8.93364	9.67362	9.5268	9.72528	9.87279	9.43036	9.54565	9.70393	9.1698	9.49304	9.23756	9.57938	9.42574	8.93604	9.51313	8.75371	9.56971	9.33899	9.56089	8.79577	9.36137	9.77568	9.07557	9.45577	9.35777	9.60425	9.11124	9.06428	9.31852	9.62271	9.09491	9.42258	9.36058	9.80021	9.66621	9.46727	9.44172	9.44045	9.62458	9.73836	9.429	9.76962	9.43508
NaN	NaN	9.00887	8.50812	7.73967	9.01159	7.56845	8.62585	8.35951	7.74641	7.78419	7.44227	NaN	8.37188	8.64591	8.66763	7.94977	9.05721	8.23511	NaN	NaN	7.68188	8.80095	7.57593	NaN	8.12981	8.33891	8.10517	7.68671	7.91824	NaN	7.42978	7.57561	7.79166	7.84269	8.41358	8.24146	NaN	8.61653	8.16226	7.78122	7.71858	NaN	7.95924	8.01967	8.34425	NaN	7.54691	NaN	7.9762
8.62309	9.21738	8.74067	9.32182	8.39549	NaN	9.21099	8.26664	8.9971	8.54812	8.91156	8.77637	8.47481	8.92998	8.97359	8.26498	8.43605	8.61012	8.57342	9.20384	8.82856	9.02893	8.68892	8.43075	8.63638	9.4071	NaN	NaN	9.3239	8.39564	8.99233	9.44781	8.915	9.14953	9.11777	10.2521	9.42564	NaN	9.3386	9.12492	9.46915	9.23187	9.63069	9.19848	9.6953	9.37027	10.2578	8.44961	9.88434	8.94693
7.49826	NaN	7.72573	7.98101	7.55673	7.22468	7.4408	8.05921	7.82668	7.25952	6.79082	NaN	NaN	7.73988	7.18124	NaN	7.04216	7.86087	7.74424	NaN	7.52957	6.53066	NaN	8.08674	7.96004	7.92608	7.50085	7.85831	NaN	7.01781	7.80922	8.22819	7.29322	7.57201	8.02241	8.29612	7.63517	7.91255	8.35649	8.00824	7.78383	NaN	7.32631	8.17621	8.33117	8.14299	8.30602	NaN	7.50407	8.13787
6.72342	7.54151	7.77493	6.64854	6.35593	6.86186	NaN	7.34721	6.80728	6.84392	7.00293	6.94046	6.8881	7.53336	7.30593	6.52551	7.23165	7.82028	7.6777	8.02164	7.29506	7.70246	7.1148	8.20068	7.53334	7.75498	7.92476	8.44545	7.78374	7.11556	7.28514	7.28418	7.35787	7.61107	7.76113	7.66366	7.27631	7.70549	8.05789	NaN	7.56859	6.82759	7.23575	7.53109	6.97838	7.9922	NaN	7.60275	7.6616	7.2153
7.08011	7.98142	8.54108	6.62045	6.82849	8.42514	NaN	7.24426	6.62112	7.18138	8.88205	7.97625	9.53508	8.25294	8.00481	8.80549	7.27509	8.47286	NaN	8.2405	7.80545	7.93268	7.5065	7.6801	NaN	7.26668	NaN	8.17168	7.61335	7.50138	NaN	NaN	7.83121	7.20274	NaN	7.02479	7.92583	7.43844	7.65947	7.65092	NaN	7.26006	7.28639	7.28509	7.03554	7.9101	8.11983	7.53169	7.69766	7.56813
7.4978	6.9488	6.61025	6.96486	6.73541	6.54917	6.87782	6.89459	7.02649	6.69911	6.99604	7.00769	7.31651	7.12182	6.70056	6.57936	6.92117	6.43311	7.19887	6.81972	6.48634	6.43251	6.48608	6.63139	6.71405	6.62326	5.56492	7.17966	6.99284	6.5495	6.78746	6.73684	7.18908	7.22064	6.64864	NaN	6.69937	6.80608	6.66441	7.1213	7.13662	6.68608	7.1245	7.39693	6.84319	6.81825	6.47671	6.77635	7.32052	7.14552
7.3025	NaN	6.79817	8.23453	6.61097	6.67354	7.89698	6.39126	8.0631	NaN	6.64194	6.66472	7.074	7.74469	6.5751	NaN	7.40385	6.62091	6.41017	7.77602	5.63621	NaN	7.19705	5.90677	6.91049	NaN	7.00186	7.505	7.32465	7.58128	NaN	7.10357	NaN	6.862	NaN	NaN	7.76154	7.15725	7.6716	7.94123	7.93318	8.05663	7.49096	7.72275	7.66342	7.59696	8.01881	7.44605	7.60343	7.54793
7.12784	7.28879	7.04393	6.88642	7.15559	7.48683	5.23683	7.10978	6.97581	6.90459	7.18795	5.9428	NaN	6.21703	7.06145	6.93433	7.01938	6.83262	7.32785	NaN	6.47147	6.39773	NaN	7.26605	7.4006	NaN	NaN	NaN	NaN	NaN	NaN	NaN	NaN	6.84882	NaN	NaN	7.07998	NaN	NaN	NaN	NaN	6.86823	NaN	7.70615	NaN	NaN	7.15508	NaN	NaN	7.64337
7.67037	7.12166	7.05986	7.92254	7.74097	6.13475	8.37416	7.62632	8.13273	7.671	7.28048	7.30019	6.67764	7.91388	8.00366	7.02899	7.67488	7.08602	7.27402	7.17517	7.61988	6.57083	7.63634	NaN	7.40092	7.48814	8.03639	7.7205	7.57165	7.7852	8.00943	7.59093	7.52779	6.62111	7.85974	7.79248	7.50114	7.48988	7.8285	7.87773	7.92146	8.13669	7.0217	7.99882	NaN	7.82866	8.0422	6.85639	7.8192	7.73141
7.08532	NaN	NaN	7.38925	7.10937	NaN	6.79258	7.57699	7.40036	7.11925	NaN	NaN	NaN	NaN	7.17941	NaN	NaN	NaN	NaN	NaN	7.6141	NaN	NaN	NaN	NaN	NaN	6.22328	6.76451	NaN	NaN	NaN	7.09854	NaN	NaN	7.69549	8.14238	NaN	NaN	NaN	NaN	NaN	NaN	NaN	7.68782	NaN	7.57561	8.46886	NaN	6.71518	NaN
9.51953	9.18474	9.00971	8.89269	9.32174	8.29607	9.08992	8.9233	9.23813	9.25492	8.79174	9.3245	8.75096	8.71359	9.09376	9.01033	9.07263	8.95908	9.41767	NaN	9.21315	9.11889	9.22225	9.13657	NaN	9.08966	9.41005	9.31451	9.09934	NaN	9.51174	9.55507	9.00604	9.0647	9.41018	9.63566	9.34605	9.3806	9.30711	9.23592	9.32008	9.37806	9.57742	9.36399	9.29877	9.37765	8.99967	9.37234	9.28229	9.20243
7.87038	8.01387	NaN	7.93955	8.19631	10.1453	8.14724	9.18803	8.23006	NaN	NaN	8.47139	7.93837	8.4375	8.48562	8.37416	NaN	8.46019	8.63601	NaN	8.67528	8.3217	NaN	8.49263	8.41425	6.88533	8.02249	7.85031	7.82133	7.92445	7.52755	7.75988	NaN	NaN	NaN	8.17899	8.03143	8.10248	7.71054	7.84909	8.09074	8.03027	8.14377	8.50449	8.075	NaN	NaN	NaN	7.72068	8.60147
11.7553	11.6469	11.2593	12.0086	11.3147	11.5249	11.5127	11.1271	11.7573	11.3567	11.0535	11.1852	10.3274	11.6194	11.2294	10.741	11.5236	10.9331	11.2607	12.0165	11.296	11.2003	10.833	10.7263	11.7857	10.4822	11.3491	11.5255	11.1794	11.2347	11.2368	11.2669	10.9926	11.473	10.854	11.1829	11.4859	11.4123	11.3203	10.9373	11.3824	11.3545	11.3433	11.3895	11.1635	11.3679	8.93423	11.0947	11.5404	11.7509
7.19416	NaN	NaN	6.14234	5.60537	NaN	5.75645	NaN	7.10568	6.54801	6.95615	6.41042	NaN	5.8039	6.32788	NaN	6.5882	NaN	NaN	NaN	NaN	NaN	NaN	5.57599	7.36582	4.45531	NaN	NaN	NaN	5.15866	NaN	NaN	NaN	NaN	NaN	NaN	6.01779	NaN	NaN	NaN	7.24702	6.66941	6.39102	6.96228	6.11753	6.46782	NaN	6.73425	6.77314	6.36894
NaN	NaN	NaN	NaN	8.24816	NaN	NaN	6.70198	NaN	NaN	NaN	NaN	NaN	7.15257	NaN	NaN	NaN	NaN	NaN	NaN	NaN	NaN	7.89382	NaN	NaN	NaN	NaN	9.01794	NaN	NaN	7.68357	NaN	NaN	NaN	NaN	NaN	8.02615	8.62786	NaN	NaN	NaN	NaN	NaN	NaN	NaN	NaN	NaN	NaN	NaN	NaN
10.5233	10.336	10.2628	9.80482	NaN	NaN	9.50989	8.51078	9.83825	9.27208	9.2483	9.90203	9.25891	NaN	NaN	6.81361	9.43555	8.7056	9.69987	10.1256	9.69648	9.86556	9.40887	9.95072	9.61063	10.2194	10.746	11.1769	11.0611	10.2145	10.5922	10.9652	10.7471	10.9402	9.48435	11.729	11.3673	10.9897	11.0659	10.3196	11.9096	NaN	11.2818	10.1527	11.6642	11.3257	NaN	11.1772	11.6205	9.64449
NaN	9.26692	NaN	NaN	NaN	8.04904	6.04023	NaN	7.83303	8.23096	NaN	NaN	8.10398	NaN	7.99322	NaN	NaN	NaN	9.33579	NaN	8.93856	NaN	NaN	7.91485	NaN	NaN	9.16232	NaN	NaN	NaN	8.48662	8.07019	8.60763	NaN	8.72651	8.76395	8.47209	NaN	8.40823	NaN	NaN	NaN	NaN	NaN	NaN	NaN	NaN	NaN	NaN	NaN
6.00895	6.7142	6.92324	NaN	7.03568	NaN	7.72983	6.48991	7.34538	NaN	7.19799	6.57937	NaN	NaN	NaN	6.41283	6.974	6.57827	NaN	7.6388	NaN	NaN	NaN	NaN	6.82244	7.09551	NaN	NaN	6.86256	7.84031	NaN	NaN	NaN	NaN	7.20417	NaN	NaN	NaN	NaN	NaN	6.6703	NaN	NaN	6.8937	NaN	7.14414	7.52512	NaN	7.66279	NaN
11.0857	10.8856	10.8599	11.0447	9.81833	10.0392	11.2134	10.296	11.1055	10.135	10.7932	10.7992	10.4403	11.2881	10.8435	10.6802	10.9837	9.85463	10.7628	10.4575	10.229	10.2781	10.6299	10.358	10.6447	10.6918	10.3792	10.865	11.0517	10.6545	10.9445	10.8657	10.8558	10.9455	11.2526	10.2579	11.0874	10.9296	10.4829	11.019	11.3936	11.2895	11.1041	10.3586	11.1192	11.1981	8.92689	10.8506	11.2685	10.7813
NaN	NaN	NaN	NaN	NaN	NaN	NaN	NaN	5.62414	NaN	NaN	NaN	4.15692	NaN	NaN	NaN	4.41614	NaN	NaN	NaN	NaN	3.73707	NaN	NaN	NaN	NaN	NaN	NaN	NaN	NaN	NaN	NaN	NaN	NaN	NaN	NaN	NaN	NaN	NaN	NaN	NaN	NaN	NaN	NaN	NaN	NaN	NaN	NaN	NaN	NaN
NaN	NaN	NaN	NaN	4.94455	NaN	NaN	4.72693	NaN	NaN	NaN	NaN	NaN	NaN	NaN	5.17768	NaN	NaN	NaN	NaN	NaN	NaN	NaN	NaN	NaN	NaN	NaN	NaN	NaN	NaN	NaN	NaN	NaN	NaN	6.47816	NaN	NaN	NaN	NaN	NaN	NaN	NaN	NaN	NaN	NaN	NaN	NaN	NaN	NaN	NaN
NaN	NaN	NaN	7.08176	NaN	6.96991	8.16591	NaN	7.77002	NaN	NaN	NaN	NaN	7.56626	NaN	6.91091	6.65148	7.63523	NaN	7.27781	NaN	7.5991	NaN	NaN	NaN	7.72386	NaN	8.00056	5.91257	NaN	NaN	6.7416	NaN	7.23019	NaN	NaN	7.85546	7.82821	NaN	7.37738	6.27665	7.95699	7.98397	7.16047	6.90406	NaN	8.75666	NaN	7.31059	6.94073
NaN	NaN	NaN	NaN	NaN	NaN	NaN	11.3797	10.5526	NaN	NaN	NaN	NaN	6.30065	7.70764	NaN	NaN	NaN	NaN	NaN	NaN	NaN	NaN	NaN	NaN	NaN	NaN	NaN	NaN	NaN	NaN	NaN	NaN	NaN	NaN	NaN	NaN	NaN	8.1266	NaN	NaN	NaN	NaN	NaN	NaN	NaN	NaN	NaN	NaN	NaN
11.2923	11.5235	12.0946	12.2769	12.3181	12.224	12.1973	12.4239	11.8257	11.4993	12.3354	12.2212	12.3661	12.4776	12.1242	12.4621	12.093	12.5221	11.4578	11.6438	12.1081	12.4511	12.647	12.2747	11.8184	12.126	12.0275	11.9909	12.1158	11.9519	11.982	11.6959	11.94	12.4352	12.0008	11.6117	12.2816	11.9021	12.088	12.0691	11.5671	12.2662	12.2137	12.3039	12.0395	11.7304	12.334	11.8548	12.1517	12.1142
NaN	NaN	NaN	NaN	NaN	NaN	NaN	4.20526	NaN	NaN	NaN	NaN	NaN	NaN	NaN	NaN	NaN	NaN	6.52125	NaN	NaN	NaN	NaN	NaN	NaN	NaN	NaN	NaN	NaN	NaN	NaN	NaN	NaN	NaN	NaN	NaN	8.52334	NaN	NaN	NaN	NaN	NaN	NaN	NaN	NaN	8.12426	NaN	NaN	NaN	NaN
9.27985	8.47308	NaN	NaN	NaN	NaN	NaN	NaN	NaN	8.62243	NaN	NaN	9.95624	NaN	NaN	NaN	NaN	NaN	8.38363	NaN	8.97448	NaN	7.54223	NaN	8.1425	NaN	NaN	6.00418	NaN	5.63133	NaN	NaN	NaN	NaN	9.13721	8.9898	NaN	NaN	NaN	NaN	NaN	NaN	NaN	NaN	NaN	NaN	NaN	8.32178	NaN	NaN
NaN	10.4414	9.47977	NaN	NaN	11.5363	NaN	9.16151	5.62266	NaN	8.23217	NaN	10.4195	NaN	NaN	NaN	NaN	NaN	NaN	NaN	NaN	NaN	NaN	NaN	NaN	NaN	NaN	NaN	NaN	NaN	NaN	NaN	NaN	NaN	NaN	NaN	NaN	NaN	NaN	NaN	7.60973	NaN	NaN	NaN	NaN	NaN	NaN	NaN	NaN	NaN
16.417	16.3533	NaN	NaN	NaN	NaN	15.3473	NaN	15.4609	NaN	13.9427	15.1876	NaN	NaN	NaN	NaN	15.483	15.4648	NaN	NaN	NaN	NaN	NaN	NaN	NaN	15.1235	8.69368	7.89625	NaN	15.5106	6.64877	15.4001	15.1531	NaN	14.8963	15.7424	NaN	NaN	15.5995	14.951	15.3281	NaN	NaN	NaN	NaN	NaN	NaN	15.1372	NaN	14.615
NaN	8.92345	NaN	NaN	NaN	NaN	NaN	NaN	NaN	NaN	NaN	NaN	8.25726	NaN	NaN	NaN	6.86238	NaN	8.19439	NaN	8.68318	NaN	NaN	7.69556	NaN	4.36615	NaN	NaN	NaN	NaN	8.04599	8.24665	NaN	NaN	8.57688	8.72029	NaN	NaN	8.03864	NaN	NaN	7.14761	NaN	NaN	NaN	8.69135	NaN	NaN	NaN	NaN
NaN	NaN	NaN	NaN	NaN	8.45099	NaN	6.73817	NaN	NaN	NaN	8.12022	NaN	NaN	NaN	NaN	NaN	NaN	NaN	NaN	8.75849	NaN	NaN	10.8664	NaN	NaN	NaN	NaN	NaN	8.49691	NaN	NaN	NaN	NaN	NaN	NaN	NaN	NaN	NaN	NaN	NaN	8.17805	NaN	NaN	NaN	NaN	NaN	NaN	NaN	NaN
NaN	NaN	10.3991	NaN	10.5054	NaN	10.0786	10.0998	9.95576	NaN	NaN	NaN	NaN	10.3065	NaN	NaN	NaN	10.9337	NaN	10.4635	NaN	9.84062	9.78929	NaN	NaN	NaN	NaN	NaN	NaN	NaN	NaN	NaN	10.0464	10.1717	NaN	NaN	NaN	NaN	NaN	NaN	11.2893	NaN	NaN	10.6767	NaN	NaN	NaN	10.4075	NaN	10.6134
12.9214	12.7666	6.17392	12.4279	NaN	12.4967	NaN	12.8053	NaN	NaN	11.7851	12.6833	12.2391	12.9118	NaN	13.1053	13.5032	12.471	NaN	13.8823	NaN	NaN	13.8039	NaN	12.9376	NaN	NaN	14.5252	14.2372	13.7046	NaN	13.6165	13.0295	NaN	NaN	13.7711	NaN	NaN	NaN	NaN	NaN	NaN	NaN	13.2252	NaN	12.842	NaN	NaN	13.4533	12.6249
NaN	5.29027	NaN	6.66569	5.92703	8.70228	NaN	NaN	NaN	5.33086	NaN	NaN	NaN	NaN	NaN	6.57309	NaN	NaN	NaN	6.6065	NaN	5.23997	NaN	NaN	NaN	NaN	NaN	NaN	NaN	NaN	NaN	NaN	NaN	NaN	NaN	NaN	NaN	6.01223	NaN	NaN	NaN	6.05231	NaN	NaN	NaN	NaN	NaN	NaN	5.09667	NaN
NaN	NaN	7.10413	NaN	NaN	5.13525	NaN	NaN	7.94608	NaN	NaN	NaN	NaN	NaN	7.54723	NaN	NaN	NaN	6.77896	7.38896	NaN	NaN	NaN	NaN	NaN	NaN	NaN	NaN	6.88766	NaN	NaN	NaN	NaN	6.39027	7.38404	NaN	NaN	NaN	NaN	NaN	NaN	NaN	NaN	NaN	NaN	9.64516	NaN	NaN	NaN	6.11655
10.0074	NaN	NaN	NaN	NaN	9.43881	NaN	NaN	NaN	10.2732	NaN	NaN	NaN	NaN	NaN	NaN	NaN	NaN	9.88132	NaN	NaN	NaN	NaN	NaN	NaN	NaN	NaN	NaN	NaN	NaN	7.24904	NaN	7.13206	NaN	10.0739	9.62022	NaN	NaN	NaN	9.64315	NaN	NaN	NaN	NaN	NaN	5.9731	7.53493	9.65062	NaN	NaN
14.3951	14.4927	14.4735	14.6493	14.7047	14.537	14.317	14.333	14.4464	14.4135	14.4585	14.5306	14.5737	14.6267	14.4701	14.5833	14.9467	14.5587	14.649	14.7352	14.5051	14.7145	14.7548	14.6743	14.5389	14.6403	14.5963	14.6655	14.7042	14.7616	14.6004	14.6551	14.7201	14.7273	14.734	14.8134	14.6562	14.7379	14.6666	14.7758	14.5891	14.7206	14.7379	14.609	14.7621	14.5532	12.3459	14.7659	14.6771	14.8477
NaN	NaN	NaN	NaN	NaN	NaN	NaN	NaN	NaN	8.89929	3.26779	2.71282	NaN	NaN	NaN	NaN	NaN	NaN	3.1103	NaN	NaN	NaN	NaN	NaN	NaN	NaN	6.08316	8.4312	NaN	NaN	NaN	NaN	NaN	NaN	NaN	NaN	NaN	NaN	NaN	NaN	NaN	9.91339	NaN	NaN	NaN	NaN	NaN	NaN	NaN	NaN
NaN	NaN	NaN	10.8806	NaN	NaN	10.2229	NaN	10.4457	10.2084	9.74297	NaN	8.22022	10.68	7.7551	NaN	NaN	NaN	NaN	NaN	NaN	NaN	NaN	NaN	NaN	NaN	NaN	NaN	NaN	NaN	8.86372	NaN	NaN	NaN	NaN	NaN	10.765	10.9843	NaN	NaN	NaN	10.774	NaN	10.437	10.7188	NaN	NaN	NaN	10.7066	10.5382
7.21892	7.60136	8.03787	7.57121	7.28779	9.2257	6.6311	7.18966	NaN	7.66191	7.28422	7.48959	7.99972	6.95683	7.26681	7.80739	7.66666	7.80021	7.32471	7.14726	7.10925	NaN	6.77418	NaN	6.51644	NaN	NaN	NaN	NaN	7.40164	NaN	6.76862	7.13093	7.00276	6.00981	7.16121	6.78445	6.7902	NaN	NaN	7.34006	6.95477	NaN	6.67127	6.97741	7.0386	NaN	NaN	NaN	NaN
8.43267	NaN	7.75008	NaN	NaN	NaN	7.68413	8.282	8.51884	NaN	NaN	NaN	NaN	NaN	NaN	NaN	7.41015	9.23522	9.1937	8.49615	NaN	NaN	NaN	NaN	NaN	NaN	NaN	NaN	NaN	NaN	NaN	NaN	NaN	NaN	NaN	NaN	NaN	NaN	NaN	NaN	NaN	NaN	NaN	NaN	NaN	NaN	NaN	NaN	NaN	NaN
10.9113	11.6778	12.5124	10.7343	10.8087	12.9391	10.555	11.6798	11.3535	10.6062	11.363	11.2646	11.6401	10.0419	10.4793	11.8495	10.4896	11.4741	11.6598	11.7239	NaN	10.4728	NaN	10.693	10.9885	10.6374	NaN	10.8635	10.5331	NaN	10.8336	NaN	10.6891	10.2743	11.092	11.2506	NaN	10.574	10.7869	NaN	10.8066	10.3475	NaN	10.8437	10.1342	10.7296	11.242	10.6775	10.5259	10.6242
8.57771	8.54512	8.8399	8.09504	NaN	8.7261	NaN	8.39567	8.12506	8.87339	9.45908	8.75448	9.39955	9.24143	NaN	8.50693	NaN	8.74416	8.43879	8.46875	8.90367	NaN	8.54124	NaN	8.64399	9.00785	NaN	8.72001	8.35314	NaN	NaN	8.94596	8.44641	8.23749	8.58414	NaN	7.3724	NaN	8.41999	NaN	NaN	8.0149	7.8656	8.25907	8.51807	8.46668	8.35472	8.78339	NaN	8.27861
NaN	NaN	NaN	7.69128	7.61825	NaN	7.4672	NaN	7.35524	NaN	NaN	NaN	NaN	8.16898	NaN	6.88272	6.4438	7.63357	7.08087	6.76376	NaN	7.80325	7.65295	NaN	8.80253	7.53575	8.31717	8.54876	NaN	NaN	NaN	7.84116	NaN	7.01294	NaN	NaN	7.75236	8.5479	7.44516	7.35784	NaN	8.32595	7.64006	8.35061	7.60621	NaN	NaN	NaN	8.30419	7.47706
7.56583	NaN	6.78552	6.92705	7.00502	NaN	7.68795	7.11024	6.91006	7.53378	NaN	5.97796	NaN	7.57617	7.01789	NaN	NaN	7.40483	NaN	NaN	6.78647	7.52286	7.76596	7.50266	7.42265	7.55631	8.10405	8.78009	7.30883	7.81732	7.76116	8.09835	7.07742	7.53918	7.76005	7.86392	8.60377	8.25557	7.4592	8.18336	8.13239	8.22838	7.71223	7.84966	7.598	8.04584	8.08106	7.85061	8.20208	7.10194
10.4922	9.56949	9.8581	10.5184	9.44306	8.88963	10.3095	9.95616	10.4794	9.87159	9.21153	9.70282	9.0396	9.86115	10.0169	9.31848	10.3015	9.9304	9.37087	9.75554	9.41052	9.68074	9.47859	10.0144	9.29256	10.0568	10.2791	10.1623	10.3294	10.1612	10.6643	10.7732	10.269	10.1118	10.4504	10.8016	10.4853	10.3936	10.458	10.6432	10.8667	10.3933	10.3049	9.84523	10.2583	11.0192	9.81496	10.4918	10.5014	9.92617
8.71875	7.6106	NaN	8.91359	8.58364	NaN	8.63347	8.86413	8.72037	8.35384	NaN	7.97671	NaN	8.82529	8.53509	NaN	8.31859	8.6976	7.96711	NaN	8.5867	NaN	NaN	8.61411	8.05802	8.13112	8.66306	8.76666	NaN	8.50964	8.54012	NaN	9.26448	8.77377	8.14316	8.66848	9.07855	8.79221	8.86084	8.7846	8.79195	NaN	8.93552	8.75703	8.69915	8.90975	8.19957	NaN	NaN	8.64532
8.7292	8.60706	8.84626	8.43913	8.85971	8.95165	8.66026	8.77198	8.4755	8.77224	8.87525	8.8736	8.73568	8.25911	8.63787	8.72194	8.54147	8.80743	8.7528	8.63193	8.5072	8.81421	8.50262	8.76856	8.73522	8.6627	8.72165	8.44105	8.62908	8.40415	8.74231	NaN	8.91934	8.54091	8.84283	8.98561	8.61298	8.56886	8.68351	8.25771	8.64205	8.46306	7.72595	8.2622	8.51657	8.78934	8.56596	8.69205	8.62885	8.82945
7.98823	7.28249	9.17736	NaN	NaN	8.45565	6.98671	7.80902	7.93393	NaN	NaN	NaN	6.99737	NaN	NaN	NaN	7.96663	8.48928	8.2534	NaN	NaN	8.61531	NaN	6.83539	7.12339	NaN	NaN	7.96584	7.9294	NaN	7.84132	7.83532	NaN	7.75596	8.09796	8.79368	7.86378	NaN	8.40701	NaN	NaN	NaN	NaN	NaN	7.96905	7.38173	NaN	8.32494	7.02135	NaN
7.18834	7.18029	7.85796	7.99743	7.7378	7.48829	7.70233	7.0627	7.76439	7.10097	6.67845	7.50878	7.28926	7.86842	7.78165	6.59409	7.62137	8.03555	7.67639	7.41779	7.78178	6.69611	7.19659	7.27135	7.55955	7.9155	6.77843	7.75543	7.74176	7.94951	8.2	7.90395	7.73052	7.47377	7.74409	8.14682	7.79557	7.50429	7.87614	7.80631	7.93049	7.8301	7.51321	7.88841	7.71586	8.33279	7.55798	7.62883	7.833	7.87866
7.927	6.90615	7.11898	7.62764	NaN	NaN	6.89135	NaN	7.78931	NaN	NaN	7.4283	7.21603	7.59799	6.8857	NaN	7.96955	7.0272	7.44761	7.8918	7.39912	NaN	7.32927	6.48588	NaN	NaN	NaN	NaN	NaN	NaN	7.63922	7.79632	7.39553	NaN	NaN	7.11402	NaN	NaN	7.53194	8.13248	8.02487	NaN	7.36477	7.26806	NaN	7.50081	8.03671	7.1677	8.15017	NaN
NaN	NaN	NaN	6.9502	NaN	6.08068	5.64261	NaN	6.58196	NaN	NaN	NaN	NaN	NaN	7.47702	NaN	6.98218	NaN	NaN	NaN	NaN	NaN	6.88275	NaN	6.94111	NaN	NaN	NaN	NaN	NaN	6.95724	NaN	NaN	NaN	7.54323	NaN	7.27581	NaN	NaN	5.89205	6.97406	NaN	NaN	NaN	7.46847	NaN	NaN	NaN	7.4448	6.6821
NaN	NaN	7.99975	6.60492	NaN	7.96608	NaN	7.13721	NaN	7.45194	8.0458	7.67579	7.82356	8.1232	7.29875	7.98729	7.47414	7.96721	6.79753	7.79972	7.96649	7.86386	NaN	7.48769	6.52085	7.265	7.42783	6.93518	NaN	NaN	7.37042	NaN	7.90588	7.54859	7.24914	7.84489	6.90368	6.62578	NaN	7.86238	6.28337	NaN	NaN	7.5006	6.75217	NaN	7.25879	7.62034	7.77332	6.97912
8.18065	NaN	8.75324	NaN	8.55897	8.75547	8.46417	8.30985	8.38084	8.59742	9.0817	8.53055	8.72908	8.35248	7.89347	8.9599	8.25025	7.87696	8.44492	8.40392	8.48223	8.06441	8.23482	8.10988	8.7359	8.19629	8.53116	8.71861	8.19168	8.31246	8.25009	8.25411	8.87238	8.30989	8.24936	8.71035	8.65473	8.3409	NaN	8.26894	8.47724	8.55051	8.10684	8.56767	8.54372	8.09125	9.10321	8.85597	7.93572	8.45923
9.33061	9.14063	9.6261	9.74622	9.12636	9.42947	9.33812	8.67171	9.75474	8.5989	8.92576	9.12224	10.0015	9.14264	9.04576	9.31651	9.4691	8.83735	9.64701	9.46924	8.33175	NaN	NaN	NaN	8.70977	NaN	9.38851	NaN	9.12829	NaN	8.51997	8.71017	8.04273	9.37169	8.43354	NaN	9.97569	9.49871	8.85404	8.7294	9.27409	9.75317	7.90021	9.26953	9.44676	9.04016	NaN	NaN	9.91403	8.62033
7.72173	NaN	6.82427	NaN	7.62381	8.04323	7.63586	7.63799	7.60821	7.90272	NaN	7.4335	6.70428	8.0634	7.82001	NaN	7.17958	7.3647	7.11602	NaN	NaN	7.60876	8.09944	7.6017	7.01023	7.454	NaN	7.62972	7.06642	7.2778	7.23453	8.19689	7.80558	7.93546	7.47054	NaN	7.99707	8.2897	NaN	8.08552	7.43388	8.21511	7.681	NaN	6.56401	7.14532	NaN	7.05188	7.56282	7.5276
NaN	7.59707	10.7951	8.48356	6.85026	9.25185	7.84956	8.82525	7.94803	NaN	NaN	6.36206	NaN	NaN	NaN	NaN	7.91194	NaN	6.46815	NaN	NaN	NaN	NaN	NaN	6.08841	NaN	NaN	NaN	NaN	NaN	NaN	NaN	NaN	NaN	NaN	NaN	NaN	NaN	NaN	NaN	NaN	8.19822	NaN	8.99633	NaN	NaN	NaN	NaN	NaN	8.03756
9.84776	10.1495	9.88416	9.72421	9.70541	9.68511	9.7375	9.36075	9.52977	9.99894	9.50384	9.6485	9.99275	9.86246	9.69753	9.81125	9.4511	9.41937	9.80504	9.88392	9.81358	9.11231	9.73903	9.65503	9.84991	9.82562	9.79914	9.56758	9.90623	9.76503	9.61343	9.71599	9.70122	9.79546	9.62243	9.5705	8.72277	9.8183	9.73856	10.0117	9.72261	9.74573	9.58835	9.56761	9.80654	9.20068	9.37249	9.31743	8.98176	9.64537
9.38049	8.86647	9.46185	9.54372	8.52083	9.2485	9.22652	8.49476	9.22605	8.57992	8.48766	8.60757	8.80348	9.04919	8.53088	7.91363	8.82944	9.28415	8.75666	9.32584	8.60498	8.27517	8.95962	8.75977	NaN	8.90274	8.89258	8.82226	8.97792	8.40747	8.87566	8.94034	NaN	8.99985	8.78981	9.08854	8.99962	8.96424	NaN	8.86252	9.16771	8.98697	9.22366	8.75668	9.09777	9.28058	9.49826	8.85478	9.37649	8.83095
6.65695	NaN	NaN	6.54949	7.21792	NaN	7.37969	8.22507	7.00963	6.92705	NaN	NaN	NaN	6.92874	7.57134	NaN	6.77194	6.4322	NaN	NaN	7.32271	6.93495	7.07032	7.35915	7.40069	7.07481	7.28359	7.50333	7.42474	7.4537	8.12757	7.7135	7.12356	7.617	7.61447	7.62402	7.80213	NaN	7.66223	7.82071	7.74739	7.44495	7.15201	7.62945	7.63478	7.68732	7.85511	7.54114	7.22786	7.51284
NaN	7.82017	9.47406	8.02491	7.93109	8.57623	NaN	9.30384	9.09734	8.46415	8.10387	8.4163	NaN	8.20054	NaN	NaN	8.81838	8.94397	9.05591	NaN	NaN	9.48057	9.01353	8.52771	9.09283	9.25203	9.20905	9.30333	9.09693	8.89772	9.01519	8.24886	8.70975	9.19256	9.13158	8.87211	8.86776	8.88222	8.9103	9.27781	7.91092	8.84171	9.2063	9.28158	9.17047	9.65133	9.14704	9.02222	8.91121	9.4072
8.4182	NaN	8.97535	NaN	8.35394	8.60561	8.93238	8.16263	8.94439	8.46563	NaN	NaN	NaN	8.61356	8.46955	8.29436	8.35002	8.18217	NaN	9.14292	NaN	NaN	8.54554	NaN	8.14893	8.43215	8.23425	9.17481	8.53903	NaN	9.17068	NaN	NaN	NaN	8.89908	NaN	8.97142	8.97847	NaN	8.94523	8.7573	9.01915	8.65398	8.94563	NaN	8.28712	9.43895	8.51731	9.0556	8.75218
10.363	10.0091	10.3598	10.3748	10.0116	10.5634	10.2547	10.3208	10.3974	10.4083	9.94991	10.1584	10.1012	10.15	10.1441	9.81075	10.1038	10.2286	10.3708	10.3641	10.2407	10.1738	9.83555	10.1088	10.104	10.2529	10.3682	10.375	10.3073	10.4424	10.4457	10.4166	10.3893	9.92333	10.3261	10.569	10.3756	10.352	10.4833	10.2123	10.3842	10.0526	10.2122	10.3304	10.4002	10.4067	10.6004	10.1635	10.3397	10.2701
9.17513	8.99086	8.75239	8.81301	8.84133	8.25865	9.18802	8.89852	8.8003	8.90144	8.45218	8.47492	9.04112	8.44051	8.86735	8.92587	9.08898	8.79746	9.00535	9.09647	8.81276	7.95353	NaN	NaN	8.69293	8.41962	9.85724	8.65558	NaN	NaN	8.69309	NaN	NaN	8.78856	NaN	NaN	8.75951	9.60483	NaN	7.84263	9.05486	9.12406	8.28915	8.80019	8.73112	9.23689	8.61854	NaN	9.17336	8.95545
8.42317	8.42092	7.91782	8.30853	7.96908	7.55434	7.51187	7.79606	7.83964	8.01375	NaN	7.18524	NaN	7.42948	7.41347	NaN	7.44865	7.99574	7.46029	9.49622	NaN	NaN	NaN	7.35649	7.30995	7.77006	8.40886	NaN	NaN	7.37436	7.29345	7.20816	7.41527	7.87057	NaN	8.40009	7.68962	7.87919	NaN	7.95025	NaN	7.84009	7.87941	7.31206	8.20119	7.38249	7.67708	7.71196	8.28191	NaN
9.07151	9.63911	8.92066	9.05246	9.49691	9.09121	9.25182	9.30994	9.16181	9.4256	9.58359	9.36007	9.3593	9.01283	9.01601	9.45411	9.49088	9.50441	9.42546	9.25624	9.46146	9.75793	9.40205	9.30855	9.89017	9.15243	9.42076	9.32541	9.19623	9.13611	9.35226	8.65987	8.7694	9.17865	9.39456	NaN	9.24729	9.27462	NaN	9.50095	8.84612	9.25117	9.04539	9.11835	8.88479	9.49384	9.05926	9.42565	9.17066	8.88778
8.61777	8.45283	NaN	8.97923	NaN	NaN	8.24684	NaN	8.4773	7.23062	NaN	8.19558	NaN	8.05818	8.66972	7.58179	8.43357	7.69911	7.71083	7.82082	7.86813	7.31126	NaN	NaN	6.83605	8.17977	7.46436	7.87368	8.28147	7.82945	8.41745	8.66865	8.08396	8.41753	9.01954	NaN	7.69128	8.23288	8.29324	8.04179	8.60175	8.05229	8.29174	8.1305	7.90393	8.15766	8.07384	7.93551	8.37789	7.78698
9.41191	9.18157	9.78618	9.51236	9.6193	10.0727	8.93953	10.1522	9.70231	9.54265	8.63042	NaN	8.40803	9.20906	8.7988	8.44577	8.77446	9.58368	9.34961	8.91775	9.41695	9.36787	9.18982	8.91012	9.09612	9.22639	8.91241	9.42191	9.2532	9.16024	8.6948	9.35153	9.04232	9.17071	9.19107	9.28992	9.63093	9.07248	9.46339	9.18853	9.00707	8.83099	8.90932	9.50201	8.94278	9.356	9.46649	8.92251	9.01485	9.22715
8.1508	7.89892	8.32279	8.35199	8.62931	7.96091	8.37115	8.79096	8.68702	7.91544	NaN	7.89355	NaN	8.24109	7.9517	NaN	7.75717	8.58716	7.76157	8.24281	8.35252	NaN	8.07602	8.55929	7.68902	8.24828	8.18961	8.56712	7.95909	8.17325	8.1598	8.49865	8.1936	8.22599	8.37967	8.73498	8.63509	8.16649	8.55186	8.51085	8.42383	8.18999	8.07204	8.18207	8.51371	8.57156	7.75915	7.87258	8.06011	8.22196
11.584	7.59561	7.76445	11.5788	11.1896	7.91757	11.8273	11.5789	11.6479	11.3666	9.64174	10.5959	NaN	11.9231	11.6074	8.42309	11.2535	10.254	9.55054	6.81785	10.8933	NaN	NaN	NaN	11.5941	NaN	NaN	NaN	NaN	NaN	NaN	NaN	NaN	NaN	NaN	NaN	NaN	NaN	NaN	NaN	NaN	NaN	NaN	12.1255	NaN	NaN	NaN	NaN	NaN	11.8197
8.75647	7.71914	NaN	9.49822	NaN	9.12803	6.50982	NaN	NaN	8.08587	NaN	8.45779	8.56916	NaN	7.73388	7.94887	NaN	NaN	8.05064	NaN	8.17715	NaN	NaN	6.4343	7.58688	NaN	NaN	NaN	NaN	6.40024	6.66404	8.20725	8.1562	6.13811	7.88726	7.4424	NaN	NaN	NaN	NaN	6.87139	NaN	NaN	NaN	6.1647	7.26899	NaN	7.55016	NaN	NaN
9.61861	9.53478	10.8135	9.7871	10.0231	9.97015	9.32996	10.9684	10.139	9.71848	9.90355	9.99382	10.342	10.3165	10.0524	9.75257	10.8684	12.3312	12.1134	10.7118	10.8745	10.8684	10.6018	10.3873	10.8418	10.8081	10.0972	10.9473	10.6677	10.5877	10.3585	9.9966	11.2246	10.6612	11.332	11.3312	10.3641	9.74109	10.7386	10.2454	10.1543	10.1946	10.2426	10.895	10.7878	11.4339	11.0826	10.7647	10.6295	10.692
5.69801	NaN	7.84425	NaN	4.78114	7.83676	NaN	7.73267	7.06897	NaN	NaN	5.25991	6.58222	6.45771	4.7099	6.72419	NaN	6.99796	7.74584	6.76488	5.72342	5.99639	6.62785	NaN	6.48559	NaN	6.60289	6.50251	NaN	6.26973	NaN	NaN	6.70201	NaN	6.28454	6.78718	NaN	NaN	6.02511	6.61955	5.62647	NaN	NaN	6.35215	NaN	NaN	NaN	5.47218	6.35726	6.41158
8.52319	7.90755	8.91652	8.4348	8.28958	9.38513	9.11731	9.59167	9.17312	8.69803	8.31059	8.92453	NaN	8.9589	8.35427	7.20016	8.57859	9.18194	8.64653	8.59255	8.90247	8.66847	8.01226	8.05623	8.43198	8.54685	8.34972	8.88991	8.74164	8.821	8.98187	8.5226	8.90227	8.50509	9.0853	NaN	9.32375	NaN	8.30736	8.87919	8.63864	8.74576	8.2746	8.87333	NaN	9.18058	9.57298	9.07475	NaN	8.67381
9.30743	9.52588	9.43	8.86798	9.08821	9.35614	9.126	8.65397	8.79985	8.86141	8.65787	9.37033	9.31433	9.05034	8.95254	9.13199	8.81328	9.21067	9.30298	8.61999	8.05768	NaN	9.35427	9.16828	8.65758	9.63114	9.90623	10.3217	NaN	NaN	8.98944	NaN	NaN	10.1501	8.51502	NaN	NaN	9.66061	NaN	NaN	NaN	8.79969	NaN	8.43872	9.61421	NaN	NaN	NaN	NaN	7.95462
7.08697	NaN	NaN	7.6258	7.03884	NaN	7.8403	7.53114	7.13826	7.43632	6.17731	NaN	NaN	8.16261	6.69452	NaN	7.11456	6.85175	NaN	NaN	7.43487	7.25339	7.08662	NaN	7.02852	7.668	7.38939	7.58964	7.74909	7.98882	8.0779	8.6423	7.48441	7.97324	7.64308	8.04587	7.79249	NaN	7.79492	8.05048	6.78338	7.98567	7.05165	7.76633	7.34474	7.59767	8.2538	8.13022	7.59748	7.03123
6.99939	7.99001	NaN	8.16973	NaN	NaN	7.6769	NaN	8.10282	NaN	NaN	NaN	NaN	7.41802	7.83571	NaN	7.63448	7.9722	NaN	8.75731	6.43178	NaN	7.91791	6.87154	7.49433	NaN	8.70514	7.78982	7.35626	7.9758	7.88958	7.92196	7.36422	NaN	NaN	7.28359	7.55317	7.93021	7.87569	NaN	7.86608	8.16816	8.11372	7.83779	7.81666	7.18278	NaN	NaN	7.71885	8.14002
8.76661	NaN	7.23319	NaN	8.06685	NaN	8.56991	NaN	7.65827	NaN	8.19192	NaN	7.00638	8.24355	NaN	NaN	7.36303	NaN	7.40691	7.5287	8.21179	7.61361	NaN	NaN	7.44977	8.50835	NaN	7.82085	8.51453	NaN	NaN	8.2053	NaN	7.20022	NaN	NaN	NaN	NaN	6.93672	NaN	8.61578	7.7999	7.60839	NaN	NaN	8.34296	NaN	7.59243	8.06834	NaN
8.03095	NaN	NaN	NaN	NaN	NaN	7.63496	8.04734	8.23895	8.02661	7.11305	7.63004	NaN	7.45886	7.81925	NaN	7.60713	NaN	7.6329	NaN	8.15884	NaN	8.07914	7.83855	7.70327	8.09039	NaN	8.12962	8.09494	NaN	8.15764	8.59076	NaN	8.12355	7.80203	8.92078	8.63928	7.9351	8.5219	8.7678	8.36074	NaN	8.77226	8.35034	8.54346	8.59527	NaN	8.54294	NaN	NaN
7.69953	8.75646	9.32626	8.01613	8.12358	9.65183	7.08541	8.54226	7.64744	7.9415	8.57786	8.19994	8.37564	8.12269	7.99232	7.84543	7.85671	7.96091	8.28294	8.49799	NaN	7.97332	8.2905	7.51249	8.10677	8.38364	7.47272	7.57421	7.64007	7.98215	8.1167	7.54907	8.5012	7.86004	8.09693	8.29019	8.42337	8.07353	8.48125	8.02544	7.76284	8.05779	8.11618	7.90639	7.61402	7.78601	8.22264	8.13759	7.71021	7.96309
5.9344	NaN	NaN	6.79256	NaN	8.56112	6.52143	6.85019	6.75368	5.82962	8.4935	7.96071	9.18973	7.29868	6.93754	8.99825	8.02654	6.05177	7.976	7.21476	NaN	NaN	NaN	NaN	7.81987	NaN	NaN	NaN	NaN	NaN	NaN	NaN	NaN	NaN	NaN	NaN	NaN	NaN	NaN	NaN	NaN	NaN	NaN	6.20482	NaN	NaN	NaN	NaN	NaN	7.45213
8.6121	8.76956	9.76466	10.5353	9.0767	12.2553	8.73654	10.337	9.90913	9.00172	9.05107	8.10632	8.89492	9.05663	8.54998	10.1719	9.42056	9.24113	8.52435	8.81439	8.1162	8.5113	9.30939	8.04348	8.55298	8.38321	7.96887	8.61114	7.92637	8.30588	7.71348	8.18636	7.91814	7.53859	8.80404	7.95239	9.45544	8.75908	8.38519	9.36167	7.23025	8.78075	9.17993	9.01408	8.81768	8.17324	9.02158	8.12389	8.73446	9.96798
13.5047	14.2334	14.0337	14.3029	11.7981	15.6021	12.4965	13.7765	12.9513	13.0923	12.0871	11.6646	12.5604	11.6104	11.6608	12.1885	11.63	11.875	11.495	12.188	11.9775	11.2024	12.189	13.3768	11.9267	11.2884	11.6516	11.6917	11.7448	11.4534	11.9301	12.1785	11.4581	11.9843	11.2433	11.7677	11.811	11.6919	11.2823	11.8256	11.9336	10.9821	12.1215	11.8405	13.0848	11.2683	11.968	12.0058	11.7355	11.5091
10.2173	11.5671	12.3033	12.1896	11.2716	13.847	12.4356	10.7759	11.65	10.7303	11.236	11.0286	11.4515	9.84168	10.9811	10.7209	10.7509	11.0215	10.3368	9.6636	10.3483	10.9205	11.2758	10.2789	10.7212	10.4832	10.3813	10.2067	9.88823	10.4271	10.0864	10.1918	9.46424	10.1995	9.97413	9.69203	10.6936	10.2588	9.66904	10.8124	8.88931	10.3747	10.8787	10.7779	10.1707	10.2408	11.2195	10.4824	9.69443	10.7846
8.24094	8.56275	8.55395	9.19518	7.90826	8.40218	8.0424	7.97667	8.36108	8.02906	8.88552	8.60507	8.72238	8.61595	8.25782	8.63995	7.92106	8.06069	8.42696	8.22379	8.00084	7.82703	NaN	8.05569	8.27519	8.62084	NaN	8.13509	NaN	NaN	NaN	8.09827	8.12014	8.66511	NaN	NaN	8.72734	NaN	8.17923	8.36818	NaN	NaN	8.44003	9.63119	NaN	9.00685	9.28646	NaN	NaN	7.51486
8.88956	9.19737	8.64792	8.36971	7.99033	8.07153	7.99184	NaN	8.23612	8.0633	NaN	8.28059	NaN	8.37674	7.7903	7.13689	8.311	7.30585	7.97927	8.97881	7.85827	8.54244	8.92639	7.94985	7.76377	8.0883	9.36449	8.81229	9.07171	8.48799	7.82962	8.42532	8.41147	8.69003	7.917	8.92301	8.57255	8.39711	8.50603	8.80659	8.34022	NaN	7.20889	8.4372	7.82093	8.52973	7.2335	8.47375	8.82706	8.59053
8.05505	7.48411	8.49701	8.21009	8.06034	8.00673	8.29317	8.67129	8.75255	8.44903	7.96278	8.07423	NaN	8.38747	8.43551	7.32091	8.35133	8.33753	8.34474	8.3251	8.54005	8.25781	8.4614	8.58113	8.5467	8.62982	8.5577	8.72264	8.59058	8.51929	8.54447	8.58876	8.20756	8.48351	8.47641	8.77178	8.70179	8.58239	8.66438	8.78084	8.49819	8.47858	8.46768	8.74276	8.64769	8.86744	8.26627	8.01479	8.43876	8.72822
7.3233	NaN	6.65267	NaN	NaN	NaN	NaN	5.35987	6.79366	6.63524	NaN	7.20209	6.542	7.51052	6.58142	NaN	7.20745	NaN	6.60495	6.52772	NaN	NaN	6.53301	6.376	NaN	5.56328	7.0719	NaN	NaN	NaN	7.08736	7.06061	6.94234	6.83548	6.03074	7.07212	5.88214	NaN	NaN	6.37865	7.21836	6.86769	7.20126	6.74131	5.85311	6.89765	NaN	6.70507	6.88562	6.77805
NaN	NaN	NaN	NaN	NaN	NaN	NaN	NaN	6.87342	NaN	NaN	NaN	7.25395	NaN	NaN	NaN	NaN	9.18767	NaN	NaN	NaN	NaN	NaN	7.79562	NaN	NaN	NaN	NaN	NaN	NaN	NaN	NaN	NaN	NaN	7.66439	NaN	7.13945	NaN	9.77553	NaN	NaN	NaN	NaN	NaN	NaN	8.36158	9.55372	NaN	NaN	7.16845
9.66021	9.74979	9.55344	9.66909	9.14562	9.27123	9.12862	8.59179	9.06875	9.47771	9.18888	8.87087	8.93383	9.0924	8.35456	9.66084	8.70889	8.50499	NaN	10.1535	8.14473	8.46257	8.37474	9.0257	9.08308	8.56045	NaN	9.3729	8.91685	8.97389	8.47213	8.19677	8.76546	8.96738	8.86837	9.80675	NaN	8.86485	8.14995	9.02543	NaN	9.09867	8.97551	9.23474	8.67613	8.72912	9.27394	8.84656	8.82138	9.11323
6.90329	NaN	7.01881	7.35685	NaN	5.92366	6.65198	7.08653	7.11501	NaN	NaN	NaN	NaN	NaN	7.289	NaN	6.70518	NaN	NaN	NaN	NaN	NaN	6.85958	NaN	6.27457	NaN	6.93471	7.04078	NaN	5.66246	6.57537	6.49104	NaN	NaN	NaN	7.11844	NaN	6.48462	6.01941	7.06498	NaN	7.42697	7.18078	6.0048	7.03483	6.91582	7.43318	NaN	7.53129	NaN
8.83104	8.74967	8.76973	8.45417	8.50828	8.7246	8.33027	8.59182	8.6367	8.22866	8.8693	8.60751	8.92197	8.48407	8.66409	8.38617	8.61246	8.8306	9.19564	9.03106	8.34675	8.63985	7.98598	NaN	8.98858	8.36644	8.54647	8.41386	8.76457	8.66213	8.54848	8.78998	8.48681	8.60822	8.48812	8.8777	8.53437	8.66216	8.89121	8.44219	8.83806	8.28426	8.51498	8.28745	8.86536	7.99284	7.8674	8.85694	8.75715	8.23559
9.47449	8.44995	8.83776	8.96755	8.26945	8.2086	9.12359	8.76031	9.17454	9.27278	NaN	8.79722	8.27762	8.96123	9.15716	7.80182	8.61476	8.51572	8.56989	7.88787	8.93339	NaN	8.88988	8.95711	9.09478	9.2253	9.33069	9.30568	NaN	8.83871	7.31419	9.57014	9.29826	9.24241	9.44555	9.75503	NaN	9.36986	9.63083	8.73319	NaN	9.4092	9.13365	9.11106	9.21094	9.57689	NaN	9.22897	9.44861	8.95351
8.19044	NaN	NaN	8.26093	7.8698	NaN	8.54703	8.27305	8.48815	8.1656	NaN	7.42273	NaN	NaN	8.04317	NaN	7.90885	7.43364	NaN	NaN	7.70586	7.70475	8.2999	8.42959	8.06358	8.37338	8.1827	8.59179	8.2398	8.50645	8.88445	8.28736	8.02796	8.20648	NaN	7.76286	8.65068	8.47997	8.85854	8.82339	8.60999	8.51565	8.35322	8.57116	8.33974	8.74158	8.9935	7.70721	8.40929	8.04066
9.15152	9.2607	8.69287	7.88034	8.2969	8.8677	8.43211	8.60464	7.9343	9.32793	8.51031	9.40328	9.53181	8.61886	9.0483	8.45099	8.09939	8.22123	9.20621	8.52003	9.10421	8.71547	NaN	NaN	9.06391	8.33211	8.37373	8.25972	8.75879	8.25271	8.67387	NaN	9.67627	8.96086	8.91088	9.65904	8.24955	8.03408	8.90644	8.3216	9.45955	8.50716	8.63965	8.47916	8.02778	9.65654	8.77405	9.30446	8.65009	8.33643
5.50924	NaN	7.00722	7.26337	6.98499	7.09827	7.09793	6.66606	6.74759	6.79381	6.57752	7.13516	7.45867	7.19891	6.72928	5.62082	6.63754	NaN	7.08197	7.19877	6.1621	7.11815	7.16542	NaN	6.2824	7.29943	NaN	NaN	6.73996	7.22537	NaN	7.26603	6.10262	6.55625	7.14825	7.73466	NaN	7.07677	NaN	7.40059	NaN	7.19332	6.65309	6.65793	NaN	6.82615	NaN	7.25497	7.34192	6.87406
NaN	7.18318	8.75859	NaN	NaN	8.59002	NaN	NaN	7.66113	6.15036	NaN	NaN	NaN	NaN	NaN	7.15445	NaN	NaN	7.44876	NaN	NaN	NaN	NaN	NaN	NaN	NaN	NaN	6.20933	NaN	NaN	NaN	NaN	NaN	NaN	NaN	NaN	NaN	NaN	NaN	NaN	NaN	NaN	NaN	NaN	7.42552	NaN	NaN	NaN	NaN	7.55028
8.62617	NaN	7.66205	8.16092	NaN	NaN	8.2402	8.58039	8.52758	7.98163	NaN	NaN	NaN	8.51519	NaN	NaN	7.50727	8.26957	NaN	6.54226	7.65354	7.87942	7.56918	8.11518	7.17045	7.75202	7.53934	8.34647	NaN	8.14802	NaN	8.12959	8.39698	8.55994	8.01548	8.54409	7.74852	8.17928	9.065	9.03787	8.44881	7.5024	8.07009	8.15133	8.21113	8.71404	8.61913	7.77241	8.18601	7.33215
7.8456	NaN	NaN	8.05847	7.17647	7.66433	7.07545	7.6937	8.19815	NaN	NaN	7.57381	NaN	8.17015	7.78694	NaN	7.37052	6.87643	NaN	NaN	8.09372	7.65957	7.88144	7.91746	NaN	8.03041	7.81493	8.31415	7.42645	7.98261	8.02105	8.03004	7.46958	8.1817	7.53175	7.93469	8.45841	8.21567	8.25677	8.23188	7.80051	7.84326	7.78264	NaN	8.29377	7.8184	8.80819	7.39823	7.80921	7.51831
12.1196	12.2718	10.6483	9.9926	9.81608	11.8555	10.6549	9.08515	10.087	10.9915	9.89386	10.5676	9.90295	9.97294	10.1836	9.86431	10.0475	10.1796	11.3184	12.9767	9.92564	10.3676	9.92258	10.1475	10.1053	11.1804	12.711	12.2645	11.7604	11.2535	10.6663	11.4883	10.7516	11.3352	9.75066	11.6328	10.2877	11.2917	12.0388	10.2696	11.8153	10.7688	10.9906	9.78062	10.8279	11.0261	NaN	10.9475	11.532	10.1371
8.17217	7.46789	8.1391	7.97984	NaN	7.97196	8.06178	NaN	7.78171	7.50879	8.22679	7.56028	NaN	7.40465	7.53713	7.70509	7.60078	8.1286	7.62454	8.19826	7.69635	7.39895	NaN	NaN	7.50756	7.3868	8.05028	8.48525	7.79165	7.70724	7.88936	8.21926	7.83496	7.75416	7.51622	NaN	NaN	8.23819	7.84601	NaN	8.30675	NaN	7.15949	7.69136	7.56353	8.56475	8.05236	7.5241	8.06197	7.31702
5.87725	7.40412	7.63436	NaN	NaN	8.61696	NaN	6.64038	7.00781	4.72805	NaN	6.87189	7.29183	NaN	5.63187	7.61803	NaN	7.44456	7.09544	8.19846	5.13977	NaN	NaN	NaN	NaN	NaN	NaN	NaN	NaN	NaN	NaN	NaN	NaN	NaN	NaN	NaN	NaN	NaN	NaN	NaN	NaN	NaN	NaN	NaN	NaN	6.21411	NaN	NaN	NaN	NaN
10.2281	9.0258	9.43986	10.1486	8.93901	8.41167	9.92669	9.68442	10.2776	9.37977	NaN	9.28939	NaN	10.0214	9.79106	8.71529	10.1292	9.62133	9.06468	9.60056	9.24626	9.44699	9.67615	9.86956	9.10821	9.74711	9.60032	10.2575	10.0286	9.67999	10.4789	10.2649	9.7349	9.90002	10.2095	10.0484	10.3047	10.1422	10.1421	10.3223	10.5146	10.119	9.86021	9.85371	10.1835	10.6642	NaN	9.78945	10.1288	10.2242
7.50382	NaN	6.91352	7.33644	7.12662	NaN	6.59112	7.6017	7.49973	7.09295	7.40605	7.04703	NaN	7.46899	7.58082	7.29343	7.41216	7.1186	NaN	7.02477	NaN	NaN	NaN	NaN	7.41625	6.97589	7.03913	7.30346	NaN	7.22126	NaN	NaN	8.13296	7.45623	7.32782	NaN	7.59193	7.93006	NaN	7.34957	7.65276	7.60898	7.62758	6.25816	7.93355	NaN	7.88231	NaN	7.17673	NaN
7.61872	NaN	9.53439	8.21059	NaN	8.29167	7.54333	9.14865	8.64099	7.61883	NaN	8.07713	7.94519	8.21723	8.05157	7.82884	8.77853	9.67596	9.74895	9.05237	NaN	9.22907	9.06186	NaN	8.60666	8.71616	8.94716	9.02907	8.72362	8.8044	NaN	NaN	8.77829	8.29217	NaN	8.61302	8.90104	8.75413	8.66271	8.64993	7.63969	8.60913	8.66426	9.30472	8.39931	8.89852	8.69907	8.77542	8.8007	8.71733
8.03583	8.43048	10.3707	NaN	7.9299	9.69936	7.9154	8.36068	8.74205	7.62569	8.48987	7.6013	8.39833	8.03288	7.59821	8.40379	7.71591	8.65719	7.98545	NaN	7.28487	NaN	NaN	8.06056	7.73193	NaN	7.53006	8.073	8.05228	NaN	NaN	7.99696	NaN	NaN	NaN	NaN	NaN	NaN	NaN	NaN	NaN	7.71017	7.88789	7.65752	NaN	8.17439	NaN	NaN	7.42512	7.44824
11.4116	11.5821	11.3948	11.0862	11.314	11.3336	11.191	11.4042	10.9114	11.1666	11.6082	11.5976	11.7292	11.3557	11.5648	11.2852	11.171	11.3492	11.3786	11.2318	11.469	11.3702	11.1399	11.2411	11.5842	11.0913	11.0871	11.0361	11.075	10.9361	10.9964	11.0839	11.1819	10.2671	11.3908	10.8865	10.7406	10.9474	10.8465	10.8721	10.9035	11.0006	10.507	11.0717	10.8627	10.8195	11.363	11.2908	11.06	11.0606
9.68392	9.63776	9.98631	10.1054	9.86235	9.82004	9.78989	9.59976	9.52403	10.0327	9.68748	9.84997	9.99669	9.69858	9.96132	9.4727	9.94778	9.36111	9.47157	9.95597	9.97278	10.0112	9.81862	9.77745	10.1379	9.91575	10.2322	10.0071	10.0855	10.0856	9.89828	10.117	10.0189	9.93431	9.80009	9.81529	9.95145	10.0924	9.9071	10.1006	10.2875	9.89039	9.96548	9.57382	9.89905	9.95586	9.61954	9.61546	9.91893	9.86493
6.57771	6.46022	6.4421	6.24611	6.49489	6.80976	NaN	7.05678	6.21239	6.93519	NaN	NaN	NaN	6.74071	5.89301	6.17397	6.35149	6.88213	6.40097	NaN	NaN	7.05643	NaN	6.57499	6.28394	6.20648	7.85764	7.18867	6.80431	NaN	NaN	6.90506	6.72412	6.46053	6.94592	6.67663	NaN	7.53303	NaN	NaN	NaN	NaN	6.08216	7.15271	7.01495	NaN	6.8851	5.47407	6.68633	6.40392
NaN	NaN	9.61269	9.02634	NaN	10.6848	8.44049	8.7384	8.76305	8.40747	9.70581	9.04377	9.21043	8.75398	NaN	9.60894	8.65309	9.03962	9.24195	9.35394	8.88962	8.43552	8.45945	7.24272	8.44827	8.52667	8.7834	9.10162	9.0032	8.39492	8.6313	NaN	8.51383	8.1361	NaN	NaN	NaN	8.71467	NaN	NaN	8.70342	8.53971	8.51435	8.70136	NaN	8.63173	NaN	8.84603	8.63713	8.85043
7.14244	8.73359	8.99504	8.19982	7.75907	9.45385	7.37383	7.43212	7.43334	7.51447	8.19778	8.09374	8.89275	7.7957	8.13944	8.50064	7.91273	8.59781	8.26805	8.66323	8.1341	8.88376	8.6296	8.4519	8.60668	8.65492	8.55706	8.93154	8.61457	8.95942	8.42469	8.71823	8.5342	8.13459	8.66147	7.10602	8.85341	8.35742	8.7036	8.77808	8.50669	8.67786	8.98157	8.26395	7.29275	8.47118	8.13282	8.50512	8.60177	8.21183
8.56652	7.77705	NaN	NaN	8.20196	8.30081	NaN	8.05557	8.22759	NaN	NaN	NaN	NaN	NaN	NaN	6.5384	NaN	7.58163	NaN	NaN	NaN	NaN	NaN	NaN	NaN	NaN	NaN	NaN	NaN	NaN	NaN	NaN	NaN	NaN	NaN	NaN	NaN	NaN	NaN	NaN	NaN	NaN	NaN	NaN	NaN	NaN	NaN	NaN	NaN	NaN
NaN	NaN	7.42892	7.46756	NaN	7.40229	7.44165	7.56117	7.32866	7.34271	NaN	7.36819	6.93159	7.40069	7.0625	6.81159	7.36682	NaN	NaN	7.70067	NaN	NaN	NaN	NaN	6.28739	NaN	7.10612	7.51683	7.16936	7.17103	NaN	NaN	6.74459	7.86811	NaN	6.94321	8.18591	NaN	NaN	6.97336	7.29461	NaN	6.77959	6.63311	7.94675	7.00948	7.54609	NaN	7.64084	7.5239
7.57766	8.37524	7.24909	7.6662	7.01501	8.16298	8.07114	7.65082	7.71048	8.4973	NaN	NaN	7.60418	6.97591	7.12636	NaN	7.81312	NaN	NaN	NaN	NaN	6.46187	NaN	NaN	NaN	NaN	NaN	7.24878	7.51562	NaN	NaN	NaN	NaN	NaN	NaN	7.22833	7.70248	NaN	NaN	NaN	6.90511	NaN	8.52064	8.10001	6.90683	8.42117	NaN	NaN	7.88811	NaN
9.80171	9.62864	9.5143	9.33165	9.13857	9.14376	9.19772	8.75942	9.26958	9.59033	9.71641	9.40577	9.88646	9.44225	8.92489	9.58395	9.24996	9.28179	9.62301	10.0274	10.68	9.05034	10.3221	9.39295	9.28718	9.24764	9.82005	8.73975	9.58324	8.40671	9.22554	9.64603	9.72426	9.13213	10.2566	10.3234	9.59935	9.24453	9.57207	8.84024	9.53631	8.83868	9.02224	8.53238	9.45786	9.25461	NaN	9.46422	9.08389	8.97421
7.8217	7.74468	NaN	7.29655	6.7021	7.28011	7.53137	7.54289	7.75184	7.62496	7.4942	7.63544	NaN	7.7653	7.44511	7.58494	6.99924	7.14911	7.23864	NaN	7.9314	7.89217	NaN	7.79898	7.04494	7.97252	8.03697	7.70332	7.64483	7.76731	8.12526	8.00189	8.08334	8.10714	NaN	5.9225	7.80139	7.88206	8.37087	8.05967	7.98405	7.89728	7.71735	7.81412	7.83257	8.19754	8.02227	8.01334	8.07339	7.62217
8.71583	8.73858	8.47859	7.54394	8.29199	8.78432	8.38399	8.37531	8.42409	8.69076	8.80572	8.69077	9.12431	8.96461	8.45088	8.56493	8.11529	7.93786	8.46639	8.38948	8.34984	8.09602	8.49816	8.40029	8.11409	NaN	8.0777	8.17797	8.5463	8.07858	8.25145	8.15482	8.07486	7.89436	8.04203	8.17064	7.95918	NaN	8.14717	8.39834	7.74221	8.43816	8.04115	7.6282	7.65154	8.14006	8.38791	8.07326	7.85659	8.55248
7.77891	8.70638	8.83207	7.88841	7.52876	9.46623	7.39552	7.98589	8.21243	7.84814	8.73478	NaN	8.70088	8.27048	7.90553	8.84179	8.03617	9.81212	8.14027	8.70885	7.61226	7.14454	8.4888	8.03817	8.13662	8.20737	NaN	NaN	8.15977	8.52318	8.11237	8.29	8.1154	8.32485	NaN	NaN	8.22993	9.3943	7.60569	7.45294	7.7693	NaN	8.42453	8.17765	8.11701	7.68767	NaN	8.1158	7.82376	8.25011
9.97318	9.43832	9.66808	9.5198	9.65489	9.87407	9.98768	10.0692	9.78913	9.43328	10.5473	9.93565	10.4748	9.76847	9.73468	10.1512	9.66261	9.75567	9.96751	NaN	9.47647	10.0375	NaN	9.84206	9.61405	9.8125	8.51579	9.7248	9.53703	9.44132	9.61438	9.01977	9.39332	NaN	10.0889	8.292	9.44016	9.51773	8.45492	9.61501	NaN	9.93249	9.94386	9.94275	NaN	9.37035	10.0531	9.66636	9.36785	9.90815
14.9977	14.7804	15.5144	15.6802	15.1205	16.6021	15.3499	15.4481	15.5243	14.986	15.8372	14.8645	14.782	15.5124	15.1591	15.8835	15.2742	15.1664	16.1426	15.369	16.0794	14.9559	14.6266	14.1616	15.0648	14.892	15.3275	15.0481	14.7889	15.0751	14.12	15.0027	14.2708	14.6113	13.7258	13.7151	15.2367	15.1516	14.3234	15.3488	14.4643	15.0526	14.869	15.9332	14.6515	14.1586	14.9529	14.1879	14.5915	15.7887
7.6729	7.51573	8.13675	8.60914	7.99851	8.16155	8.04592	8.18126	8.34981	7.90896	7.50024	7.62507	NaN	8.67088	7.85582	7.86463	8.30302	NaN	NaN	8.26866	NaN	8.08022	7.47172	7.56484	NaN	8.02496	7.75448	8.38906	7.23104	7.6804	7.80734	8.33984	7.63124	7.95118	8.42972	NaN	8.62202	8.31529	8.10686	7.64762	8.17583	8.06984	8.32398	8.03456	7.84866	8.06107	8.40585	8.63918	7.77184	8.31208
NaN	8.36935	9.09723	6.9305	6.93233	9.03309	7.18543	7.33392	7.34452	8.32516	7.14131	6.49561	NaN	7.14479	6.88149	8.27135	7.41777	NaN	7.12669	NaN	NaN	NaN	NaN	6.55731	7.10851	NaN	NaN	NaN	NaN	NaN	NaN	NaN	NaN	NaN	NaN	6.44798	NaN	NaN	NaN	NaN	NaN	6.43365	NaN	6.55043	NaN	NaN	NaN	NaN	NaN	NaN
8.96361	8.86009	8.95074	8.47987	7.71147	8.46156	8.27706	8.00288	8.51224	8.55516	8.20606	8.78469	9.10787	8.35532	8.54627	8.27046	8.54698	8.76912	8.55969	9.39987	8.6682	7.96776	8.12998	8.02829	8.28004	7.7848	8.41119	8.30358	8.2518	8.259	8.52129	8.12221	8.3694	8.57919	8.58394	7.99017	8.29026	8.58417	8.28535	7.76834	8.52007	8.32446	7.68054	8.13833	7.92563	8.2313	8.67729	7.77672	8.6691	8.26766
7.73537	7.90108	NaN	7.37673	7.43674	NaN	6.72415	7.7758	8.01285	7.01751	NaN	6.83189	NaN	7.84211	7.6854	6.76271	7.6489	7.45484	NaN	6.9513	6.9383	NaN	NaN	6.1688	7.30903	7.20187	NaN	7.52052	7.76675	NaN	NaN	7.69189	NaN	7.62268	6.63994	7.88553	7.17498	6.58675	7.37712	7.02593	NaN	7.06724	7.76682	7.96099	7.58985	7.30766	NaN	8.00755	7.3583	7.43949
7.40432	NaN	NaN	7.2215	6.25949	6.30769	NaN	6.69131	6.99484	7.24733	NaN	6.33545	NaN	6.49647	7.47829	NaN	6.63617	NaN	NaN	NaN	7.59731	6.66691	NaN	6.4984	NaN	NaN	NaN	7.62196	7.22846	7.62955	6.87998	7.89074	7.62407	6.90806	7.08267	7.76253	7.29798	7.19163	7.49595	7.44569	7.37012	7.39409	7.21095	7.28058	6.70278	7.8519	7.66339	NaN	6.6455	7.39919
10.0546	9.94794	9.28946	9.43955	10.4146	8.90095	9.58573	9.89944	9.93136	9.57546	8.45575	9.62555	9.0477	9.77774	9.52735	9.49545	9.45766	9.96028	9.81617	10.1294	9.37682	8.15862	NaN	8.76969	10.3436	NaN	9.54032	9.68567	9.32254	9.01049	9.32125	6.47988	9.36709	9.22804	NaN	9.8883	9.17122	NaN	NaN	NaN	8.76682	NaN	8.62985	9.27211	NaN	7.88984	NaN	NaN	9.2926	9.78567
11.4397	11.177	10.8199	11.2086	11.2742	10.3301	11.1891	10.9854	11.086	11.365	10.7941	11.2101	10.273	11.1724	11.3459	11.2268	11.488	11.2284	11.4796	11.279	10.9884	11.2444	11.2845	11.3315	11.4041	11.2188	11.4962	11.454	11.3209	11.3669	11.3464	11.3866	11.509	11.3787	11.1339	11.4884	11.3833	11.3324	11.5333	11.2621	11.2034	11.224	11.3347	11.1803	11.3761	11.1263	9.96269	11.1602	11.2564	11.2736
8.42104	7.91547	8.518	8.09641	8.40222	8.82799	7.83157	8.00373	8.36744	7.9266	8.05052	8.39114	8.3116	8.42479	8.52912	8.75297	8.56978	8.05455	8.30607	7.82976	8.13116	8.26731	8.7595	8.5758	8.49568	NaN	8.47113	8.21226	8.35372	NaN	8.27012	8.33329	8.12011	8.23072	8.13215	8.3033	8.64418	8.41583	8.20113	8.18183	8.65743	8.59268	7.86312	8.44967	8.46364	8.09566	7.897	8.3098	8.68313	7.91306
8.1165	8.78446	8.32413	7.48852	NaN	7.58419	8.47815	7.89386	8.32155	8.30845	NaN	7.44593	8.46617	8.38085	NaN	6.22749	7.46565	7.6177	7.95241	7.98116	NaN	8.20198	NaN	NaN	NaN	8.08147	7.87314	8.05795	NaN	7.37158	NaN	8.4142	8.099	8.4654	6.84656	7.68477	7.03453	7.65876	7.51702	7.78816	7.66047	7.85583	7.55339	NaN	8.32024	7.76715	NaN	7.36399	8.35525	NaN
8.97156	8.83465	8.04216	8.38788	8.29834	8.04908	7.97618	8.33692	8.45093	8.71987	7.52448	8.11614	6.60351	8.24302	7.87662	7.00045	8.24968	8.22486	7.72379	9.07923	8.24722	7.85041	6.86102	7.4847	8.01935	7.95924	7.73503	8.36228	8.27842	7.38025	8.46855	9.00954	7.70104	8.48091	7.64462	9.0113	8.89965	8.63112	8.65889	8.50334	8.32458	8.25482	8.18309	7.48197	8.38091	8.51433	8.50259	8.55396	8.64835	8.56199
8.70802	7.50035	NaN	9.14732	8.84992	7.57313	8.7704	9.17982	8.83073	9.23827	7.58337	8.81576	NaN	9.18359	9.08983	NaN	8.73831	8.08822	8.28071	6.71455	9.31125	8.96433	9.12016	8.88913	8.71195	8.80776	9.0152	9.12093	8.72031	9.07472	8.96896	9.14286	8.79711	8.6386	9.43351	9.03153	9.30475	9.22738	8.97253	9.29983	8.71145	9.03841	8.72169	9.24312	8.70809	9.08918	7.29797	8.95938	8.77202	8.76578
7.10252	7.56588	7.32089	7.7039	7.18765	7.18595	6.80636	6.52891	7.22578	6.95521	6.87176	7.84099	NaN	7.82211	8.04852	7.27431	7.11965	7.1577	7.08753	7.34638	7.22964	7.41951	7.02205	7.06741	7.22607	7.49369	NaN	7.70939	7.6385	7.33948	7.88848	7.33068	7.89448	NaN	NaN	7.48917	7.82743	7.4975	7.30402	7.71442	7.65305	7.84178	7.2585	8.02627	7.42296	7.23315	NaN	7.33125	7.92582	6.77892
8.06693	8.49971	8.61047	7.83885	8.33937	8.14877	8.1988	8.39158	8.2401	8.75359	9.07501	8.5955	9.02041	8.19918	8.57471	8.31724	8.52438	8.24857	8.72768	7.94629	8.60068	8.68381	8.31561	8.51018	8.32508	8.11817	8.01517	8.31011	8.52692	7.856	8.69843	NaN	8.94645	8.37835	8.95446	8.42776	7.75211	8.10373	8.58023	8.67614	8.2279	8.20955	8.26493	8.54715	8.57659	8.69031	7.82523	9.06997	8.22657	8.51604
7.14389	7.69602	7.92063	8.00225	7.54196	8.09142	7.69022	7.75852	7.73257	7.8375	7.65417	7.59196	8.02818	7.36113	7.56397	8.02172	7.48966	7.52001	7.36752	7.80952	7.39571	7.35552	NaN	8.21839	7.17399	NaN	7.70147	7.45402	7.85391	7.39708	7.34009	7.55545	7.81694	7.63905	7.86472	7.86334	7.99712	NaN	7.66661	7.72484	7.43287	8.08472	7.82683	7.59177	7.6396	7.47827	7.47655	7.09622	7.73752	7.64647
NaN	9.2379	NaN	NaN	NaN	9.89565	NaN	NaN	NaN	NaN	NaN	NaN	9.85188	NaN	NaN	NaN	NaN	9.46008	7.81005	10.553	NaN	10.0838	10.4532	9.70713	10.4198	NaN	NaN	8.19122	NaN	9.43627	9.85587	NaN	NaN	NaN	NaN	NaN	NaN	NaN	NaN	NaN	NaN	NaN	NaN	10.0662	NaN	NaN	NaN	10.3829	NaN	NaN
8.77835	NaN	8.5114	7.55664	8.7389	8.97238	8.91368	8.99058	9.18212	9.03965	NaN	8.21524	NaN	8.72601	8.664	9.2136	9.26819	8.39697	8.68042	NaN	8.5014	8.41063	8.73593	8.94147	9.01184	8.77737	8.39388	8.47624	8.48367	8.74801	8.86928	NaN	8.31695	8.29126	9.03	8.71641	8.74806	9.14716	9.28355	8.68186	8.31006	NaN	8.69704	8.78038	8.33241	NaN	8.75069	8.69399	NaN	NaN
9.05389	8.94429	8.76364	8.21458	8.69626	8.70176	8.72883	8.79641	9.01953	9.23216	8.83652	9.32681	9.30331	9.1262	9.29063	9.03545	9.51751	9.01514	9.28682	9.48441	9.35418	9.51955	9.07286	9.34275	9.13119	9.07183	9.20041	9.20379	8.56892	8.92105	8.90197	8.72297	9.02552	9.01079	9.39897	9.07421	9.20917	9.27365	9.01868	9.49144	8.8033	9.43072	9.11844	9.21708	9.31831	9.16811	9.61577	9.05636	9.352	9.36746
8.81385	8.56882	NaN	7.99228	8.43818	NaN	8.89466	8.31632	8.61479	8.60674	7.5529	8.70983	8.81943	8.82103	8.2406	8.22159	8.31634	8.38421	8.7601	8.45817	8.9098	8.76933	8.54619	8.64236	8.8775	8.28076	8.64175	8.42657	8.46983	8.40334	8.52419	8.23959	8.65675	8.97054	8.78272	8.96591	8.34272	8.49558	8.88024	8.15211	8.90809	8.46638	8.41953	8.15362	8.45542	9.04053	9.0123	8.42948	8.61075	9.18094
7.31133	7.23776	7.15791	6.90756	6.51146	8.22677	NaN	6.88751	7.18112	6.46707	7.64283	7.31602	8.08083	NaN	6.57336	7.34717	NaN	NaN	6.8969	7.36005	7.37123	NaN	NaN	6.85106	7.5217	NaN	NaN	7.55876	7.01537	7.65445	NaN	6.93945	7.11931	6.64005	6.99387	8.13338	7.01779	7.38463	7.35825	7.67871	NaN	6.63932	NaN	6.52487	6.97641	6.88757	NaN	7.30936	NaN	7.27969
9.60353	10.0872	10.5158	9.63572	10.1332	12.0645	10.5056	10.705	10.1214	10.3225	9.7962	9.56497	9.43513	10.0078	9.65328	9.33417	8.15386	9.3107	8.84089	NaN	7.62772	NaN	NaN	NaN	8.85632	8.28486	NaN	NaN	NaN	NaN	NaN	NaN	NaN	NaN	NaN	NaN	NaN	NaN	NaN	NaN	NaN	NaN	NaN	9.79202	NaN	NaN	NaN	NaN	NaN	9.02339
12.2004	12.2441	12.4159	12.3851	12.7548	11.7082	12.2531	12.3136	11.8879	12.4709	11.6949	12.4462	11.3767	12.318	12.3252	12.4374	12.7551	12.4027	12.5001	12.1411	12.906	13.1308	12.8051	13.0379	12.863	12.8099	13.0776	12.8239	13.0552	13.2496	12.8686	12.894	12.8194	12.8297	12.1487	13.182	12.8349	12.8121	13.0752	12.8847	12.7128	12.9711	12.9992	12.9628	12.8058	12.9177	10.1293	12.9422	13.0969	13.1216
7.59418	NaN	8.01499	7.86141	7.63773	7.89836	7.73172	8.09031	7.96488	7.84738	7.76565	7.49765	7.64931	7.75383	7.57135	7.31871	7.70102	7.57589	7.3369	6.95739	7.52211	7.57331	7.08053	NaN	6.97864	NaN	6.70009	7.6924	7.53938	7.40637	7.738	7.65396	7.27419	NaN	NaN	7.8636	7.93132	7.42202	7.6228	8.11858	7.90246	7.54774	NaN	7.91281	7.762	7.70262	7.66839	8.18863	7.53931	7.9881
11.431	11.3768	11.372	12.0031	10.7659	10.8227	11.5437	10.8196	11.8874	10.636	10.6192	11.0771	10.691	11.3411	11.3726	10.8635	11.4023	10.9638	10.9394	11.4072	10.1723	10.1232	10.4	10.3364	10.5582	10.9174	10.4844	10.9288	11.2655	10.7471	11.3899	11.1501	10.8513	10.8754	11.551	11.1079	11.4337	11.0661	10.6263	11.1508	11.6027	11.3582	11.2471	11.0046	11.2538	11.236	11.0849	10.8259	11.4606	10.9885
12.5008	12.3922	12.5363	12.8903	11.816	12.0276	12.5831	11.7833	12.9501	11.7033	11.9095	12.2547	11.8512	12.0635	12.132	11.9866	12.4852	11.9935	12.282	12.2385	12.1816	11.8121	11.8805	11.9319	12.2056	11.9515	11.6643	12.177	12.3944	12.0999	12.6354	12.4937	12.1143	12.2404	12.6529	12.3088	12.4822	12.2151	11.8571	12.3995	12.798	12.6925	12.4922	12.482	12.4978	12.5145	12.2978	12.3125	12.7294	12.2969
12.3215	12.0111	12.2845	12.7224	11.4479	11.6742	12.4107	11.5509	12.7717	11.4344	12.0348	11.9489	11.615	12.0633	11.985	11.7861	12.4354	11.8453	12.0161	12.2454	11.4937	11.5892	11.7922	11.7529	11.5274	11.8376	11.7229	12.1697	12.3564	12.012	12.5642	12.3568	11.8832	12.1889	12.5953	12.4178	12.6847	12.3922	11.7648	12.6001	12.99	12.6982	12.5723	11.9728	12.5714	12.509	12.7965	12.2257	12.7036	12.1532
12.312	11.9921	12.2343	12.5865	11.4563	11.6616	12.4447	11.4578	12.4626	11.2823	11.896	12.0928	11.58	12.1636	11.6713	11.804	12.4264	11.7947	12.0719	11.938	11.4446	11.282	11.6648	11.5224	11.7948	11.9483	11.5055	12.0625	12.2996	11.6494	12.4478	12.1924	11.7148	12.1189	12.4502	12.1451	12.0405	12.0678	11.5856	12.3413	12.7432	12.571	12.7047	12.2397	12.4182	12.2844	12.3429	11.8825	12.4778	12.0151
8.50882	7.43764	8.30584	7.84133	8.64075	8.31413	8.26339	7.85574	7.89331	7.76182	7.92073	7.63214	8.57442	7.836	7.32117	8.25587	8.069	7.74249	8.06546	8.84473	7.94688	NaN	8.06851	8.09135	6.87719	7.32643	NaN	8.3032	7.94596	8.06895	6.85937	7.17949	NaN	7.93957	NaN	7.17031	8.07468	8.43798	NaN	8.31639	7.38117	7.88099	NaN	8.42793	8.38648	7.26274	8.20464	NaN	8.23303	8.30121
11.7318	11.1192	10.8801	11.5412	11.6048	10.2163	11.4116	11.6211	11.3042	11.2501	10.5161	11.3512	10.0227	11.7728	11.5055	10.9481	11.554	11.4238	11.4342	11.3357	11.5161	11.4924	11.512	11.3392	11.68	11.5911	11.6698	11.6453	11.6513	11.6369	11.8	11.6728	11.5364	11.5678	11.3948	11.7866	11.7746	11.7768	11.6592	11.753	11.7524	11.6289	11.7063	11.6531	11.499	11.8446	11.644	11.4664	11.6925	11.533
NaN	7.24881	8.48037	7.23643	7.3569	8.51225	7.56296	8.12329	8.18555	NaN	8.05425	7.74176	7.23166	8.02092	7.2971	NaN	8.11603	8.97864	8.82859	8.31819	9.79624	8.09134	8.26694	7.76722	7.9115	7.89863	8.15682	8.29534	8.65863	8.03136	7.77194	7.73413	8.39983	7.7045	8.10396	8.47511	7.58439	7.77268	7.30302	8.40293	7.5793	7.98185	7.90442	7.07278	8.06147	8.31791	8.03008	7.88933	8.24734	7.64538
8.01685	NaN	6.34742	7.42073	8.04704	NaN	7.72833	8.25287	8.18561	8.43431	NaN	7.50456	6.74296	8.33297	8.28282	5.72745	6.95141	7.66898	6.81263	6.44458	7.9013	7.79444	7.58076	NaN	8.53906	8.16074	7.93584	7.68947	7.88576	7.92243	NaN	8.07549	8.7207	7.91055	8.16457	9.26721	8.22538	8.50504	8.30812	8.51758	NaN	8.10553	7.9626	8.495	7.90758	8.58918	8.06465	8.34314	7.91558	7.9034
7.33102	7.54063	6.77303	NaN	6.32281	NaN	NaN	5.73313	6.62353	7.03203	NaN	6.0391	6.19901	NaN	6.59091	NaN	NaN	NaN	6.60364	7.04298	NaN	NaN	NaN	6.46167	6.37913	NaN	6.99611	NaN	5.46913	NaN	7.14811	6.8454	6.8305	NaN	7.20496	7.87062	NaN	NaN	NaN	NaN	7.49909	NaN	NaN	6.31554	NaN	7.09045	NaN	7.19386	6.59238	6.66968
12.6466	12.5193	12.8019	12.4467	13.066	11.7468	12.5746	12.8478	12.4664	12.6236	12.6154	12.6862	12.4198	12.6268	12.7491	12.7059	12.9581	13.2737	12.8987	12.3606	12.348	9.69401	NaN	8.97079	12.9001	7.20635	NaN	9.02718	11.709	11.0136	11.0881	8.37037	11.3549	12.0679	8.73916	7.4946	8.87233	NaN	10.0995	NaN	8.51587	9.21499	9.56523	12.7968	7.56758	9.53413	8.39618	7.97612	11.6036	12.8309
9.3814	7.76248	8.04387	9.43375	8.63244	6.99438	9.29474	8.83482	8.87797	9.00137	NaN	8.34544	NaN	9.45201	9.19833	NaN	8.81057	7.46347	7.72952	NaN	9.13621	9.06158	8.62585	8.78125	9.0352	8.83015	8.99605	8.70364	8.67895	8.97128	8.79928	9.05576	8.76393	9.40973	8.10413	9.03065	8.93089	8.56268	9.1566	8.83598	8.78648	9.0326	9.01707	9.21316	8.24845	8.96337	NaN	9.22441	9.08878	8.69941
10.4649	9.64252	10.3137	10.4454	10.4507	10.3134	10.3405	10.8533	10.3581	10.4942	9.69572	10.4736	10.0146	10.358	10.6338	9.12209	10.4787	9.99632	10.0299	9.717	10.9587	10.5997	10.6478	11.1034	10.961	11.0438	10.7847	11.0305	11.2423	10.8065	10.9645	11.171	10.8658	10.9452	10.9624	11.0539	10.8459	11.0679	11.0673	10.662	11.0635	11.1912	10.8309	11.0673	10.6846	11.235	11.2279	11.1794	10.8597	10.716
NaN	NaN	7.91046	7.91897	NaN	7.16274	7.09398	6.93054	6.99273	NaN	NaN	NaN	NaN	7.76629	7.19792	NaN	NaN	7.03474	NaN	NaN	NaN	7.20191	NaN	6.82107	6.45043	7.46153	6.75239	7.14607	6.51214	6.10386	7.09562	7.30228	7.39708	7.42444	NaN	7.45422	7.06964	7.62213	7.17601	7.25713	6.93699	6.53518	6.72897	8.46526	6.72554	NaN	7.2944	7.11741	7.73398	9.59122
NaN	NaN	NaN	7.40288	7.1288	NaN	7.00501	7.76516	7.41092	7.55886	NaN	NaN	NaN	NaN	7.14804	NaN	NaN	6.92191	NaN	NaN	7.98169	NaN	NaN	NaN	NaN	7.8388	NaN	NaN	NaN	7.6716	7.62987	NaN	NaN	7.69088	8.22974	8.27606	8.19079	7.9226	8.64856	8.09259	NaN	7.59033	7.43446	7.19496	7.65343	8.20387	7.4701	NaN	7.65813	6.98609
9.20041	NaN	NaN	9.35317	8.22692	7.91471	8.60187	NaN	8.69169	NaN	7.78102	8.91578	8.39926	8.95355	8.40535	8.25431	9.25573	8.95206	8.54224	8.91606	7.9418	8.05505	8.98848	8.49065	8.34066	8.86057	NaN	9.02537	9.04362	8.48185	9.78691	9.20124	9.03312	9.20636	9.27994	9.09914	9.57164	9.3988	NaN	9.51643	10.648	9.67901	9.55482	9.05477	9.40608	9.56006	NaN	9.15328	9.81051	9.04645
10.504	10.8965	10.4376	10.532	10.5741	9.81084	10.6419	10.2067	10.5409	10.8514	10.0064	10.897	9.76272	10.7541	10.9182	9.76224	11.083	10.8855	11.1478	11.4127	10.8739	10.5246	10.6069	10.4073	11.0514	10.5906	11.0391	10.7748	10.7678	10.6557	10.7091	10.7399	10.7749	10.9688	10.5759	10.4442	10.8943	10.9476	10.9405	10.5709	10.7333	10.4668	10.832	10.8098	10.7332	10.6025	8.41605	10.6127	10.6683	10.8806
8.61588	NaN	NaN	NaN	NaN	9.01767	9.5434	9.96387	9.46725	10.3262	NaN	7.7249	NaN	9.44601	9.41268	NaN	8.50743	10.9487	8.20027	NaN	9.02946	9.54791	8.50449	NaN	8.71536	9.21065	8.99922	9.29324	9.27182	9.19394	NaN	NaN	NaN	9.06768	NaN	NaN	9.62495	9.41442	9.44967	9.67666	8.309	NaN	9.23575	10.4262	9.11054	9.25674	11.166	9.46264	9.16859	10.2149
9.70327	9.8761	9.88262	9.66195	9.52554	9.42716	9.66242	9.08923	9.7577	9.72808	9.25228	9.5635	8.95674	9.34543	9.31697	9.34379	9.61811	9.04972	9.61374	9.94423	9.36564	9.17349	9.12167	9.40131	9.00271	9.57633	9.4896	9.34019	9.63016	9.33052	9.38819	9.33308	9.34778	9.59005	9.25854	9.80798	9.75019	9.66984	9.60957	9.18546	9.75899	9.82068	9.47581	9.29652	9.71719	9.70005	8.46769	9.57945	9.63733	9.24991
9.23575	9.41879	8.96818	8.94536	9.1984	9.18455	9.10238	9.06236	8.75459	9.03604	9.1258	9.1318	9.34442	9.11225	8.8127	9.01289	9.10767	9.29608	9.22821	9.21562	8.84984	9.29534	9.36254	8.8411	8.85349	8.79282	8.83299	8.94693	8.85539	8.57648	8.95546	8.63524	9.03872	8.9728	9.13156	9.14813	5.06354	8.79106	8.983	8.95556	9.23853	8.96751	8.91855	9.01441	8.71753	9.04165	8.94275	9.20018	8.65745	8.87507
7.62677	7.91191	8.94509	7.27893	7.49093	8.61061	6.73447	8.45423	7.92633	7.73158	7.38435	7.18257	8.54757	7.35074	7.61804	7.31055	8.00835	9.21364	8.67352	7.53058	8.12453	7.77225	7.47612	7.40079	7.49819	7.57106	7.78336	7.8817	8.46008	7.57462	7.42423	7.57125	8.2609	NaN	7.80731	7.96766	7.87312	7.57032	7.81471	7.97495	7.89919	8.07179	7.33979	7.6264	7.34909	8.02609	8.04699	NaN	7.85651	8.17
NaN	8.74127	NaN	NaN	7.44673	8.20023	7.44089	8.28096	8.08565	8.12709	6.40169	7.52147	NaN	7.86389	7.53648	NaN	7.94752	NaN	7.7774	NaN	8.18685	8.05435	NaN	7.99212	7.9534	7.8835	NaN	NaN	8.51197	8.45083	NaN	8.33206	8.35703	8.22261	8.66256	6.83822	8.11574	7.69659	NaN	8.23882	7.96301	NaN	8.1125	7.77493	NaN	8.4099	8.73267	8.44561	NaN	7.71907
9.03632	7.7087	8.81911	9.18907	8.75028	NaN	8.97824	9.15277	9.54999	8.92355	NaN	8.54148	NaN	8.81075	8.9467	7.92752	9.25656	8.47194	8.26374	8.4898	9.72011	8.91251	9.4124	9.15897	9.0872	9.35443	9.35783	9.36373	9.19081	9.28193	9.2664	9.45339	8.60164	9.4674	8.89821	9.29743	9.50927	9.50197	9.37671	9.59635	9.46059	9.23787	9.15679	9.24735	9.23978	9.63962	8.82261	8.94121	9.32402	9.0782
6.88659	7.02885	8.56753	7.27221	6.34482	8.86202	6.79543	7.88278	6.85909	NaN	NaN	NaN	NaN	7.03634	7.55073	NaN	NaN	NaN	NaN	NaN	NaN	NaN	5.94038	6.51924	NaN	NaN	NaN	NaN	NaN	6.85552	6.35387	NaN	5.85753	NaN	NaN	NaN	NaN	6.41149	5.45826	NaN	6.18981	7.03273	NaN	NaN	NaN	NaN	NaN	NaN	NaN	NaN
8.26587	7.62147	8.00446	8.70291	7.40108	9.63363	8.36972	8.03621	7.82079	7.91025	8.60664	8.0424	8.22792	8.61883	8.39753	8.65162	7.75513	7.81191	8.07115	7.9098	7.8336	7.95552	7.58898	NaN	8.14534	7.90588	NaN	8.33307	8.29315	8.2013	NaN	NaN	NaN	7.8038	7.66834	NaN	7.87102	8.46547	8.21069	NaN	NaN	NaN	8.35528	8.30351	NaN	8.25017	NaN	8.27196	NaN	8.33755
9.6063	9.76446	9.5821	9.87214	9.7945	9.44675	9.81863	9.6085	9.81664	9.36604	10.1053	9.79594	9.80363	10.0807	9.33094	10.1321	9.87544	9.97935	9.56334	10.1048	9.35967	10.0968	9.61401	9.61227	9.49132	9.46674	10.0397	9.93637	9.48333	9.51574	9.70694	9.1153	8.79061	9.81706	9.47695	9.20685	10.2145	10.1603	9.04318	9.68624	9.55639	10.3744	9.90454	10.2079	10.0498	9.2255	9.91993	9.66262	10.0838	9.77528
7.60934	NaN	7.0146	7.23129	6.73474	7.18281	6.93512	NaN	7.48564	NaN	NaN	NaN	NaN	NaN	6.12443	NaN	6.93343	NaN	NaN	6.44694	NaN	6.19356	NaN	NaN	NaN	NaN	7.53422	6.98475	NaN	NaN	NaN	NaN	NaN	NaN	7.55578	NaN	NaN	NaN	NaN	7.17183	NaN	6.22304	7.08036	7.61582	NaN	NaN	NaN	NaN	NaN	7.35339
10.7645	10.6302	10.8098	10.7067	10.5278	10.7574	10.4163	10.6699	10.5019	10.5697	11.3132	10.7435	10.8228	10.5404	10.6036	10.966	10.6419	10.5263	10.9361	11.0867	10.3571	10.395	10.3609	10.2446	10.5608	10.5009	10.413	10.4772	10.1868	10.0191	10.6699	10.6384	10.5124	10.1203	10.097	10.282	10.5665	10.3687	10.3187	10.1619	10.302	10.3317	10.2086	10.1813	10.4379	10.2814	10.7931	10.2616	10.1126	10.728
6.4264	6.82537	7.10236	6.60871	7.22935	8.00075	7.41601	8.12942	6.88225	7.25648	8.45387	7.9384	8.53753	7.51775	7.4798	7.98227	6.98372	7.58826	7.59763	NaN	7.70947	7.189	7.69338	7.24024	7.90821	NaN	6.57714	6.7553	NaN	6.53917	6.48892	7.00294	7.22797	6.73509	NaN	NaN	7.23807	7.24963	NaN	6.85137	NaN	7.49726	6.84119	7.04566	5.20147	7.11971	7.30061	7.13003	7.36534	7.07872
7.86186	NaN	NaN	8.01008	7.1871	NaN	8.50962	8.40624	7.60625	8.37695	NaN	8.94413	NaN	7.86583	NaN	NaN	NaN	NaN	7.93462	NaN	8.46038	NaN	NaN	NaN	NaN	NaN	NaN	NaN	NaN	8.72075	8.48357	NaN	8.29871	8.30176	NaN	9.25096	8.32563	NaN	NaN	NaN	8.61527	NaN	8.20638	8.2365	8.29006	8.25387	NaN	NaN	7.84917	7.30917
NaN	NaN	7.82295	NaN	7.39874	NaN	NaN	6.7172	6.51316	7.5656	NaN	6.89956	NaN	NaN	NaN	NaN	NaN	7.34022	NaN	NaN	6.96475	NaN	NaN	NaN	NaN	NaN	NaN	NaN	NaN	NaN	NaN	NaN	NaN	NaN	NaN	NaN	5.1436	7.75356	6.87279	NaN	NaN	NaN	6.93148	NaN	NaN	NaN	NaN	NaN	6.0545	7.18503
7.48995	NaN	NaN	7.24589	NaN	NaN	7.32331	6.8456	6.6468	7.48016	NaN	NaN	NaN	5.78572	7.40838	NaN	6.58382	NaN	NaN	NaN	7.54932	7.34771	NaN	NaN	7.19825	7.65609	NaN	7.98557	7.35794	8.01512	7.97502	8.15567	7.73854	7.89977	7.42621	7.91883	7.57471	8.02648	8.03757	8.29422	7.78406	7.44815	7.32749	7.4944	7.78381	8.05196	8.31752	7.71865	7.52927	NaN
8.31632	8.04392	8.05358	9.15207	7.91606	7.60154	8.29456	8.27172	8.67518	7.99392	7.44869	7.89231	NaN	8.93291	7.84134	NaN	8.15692	NaN	7.93508	NaN	8.20179	NaN	NaN	NaN	7.88793	NaN	NaN	8.49306	NaN	13.1662	NaN	NaN	NaN	NaN	NaN	NaN	NaN	NaN	NaN	NaN	NaN	8.85905	NaN	8.8491	8.19917	12.0906	NaN	NaN	NaN	8.63851
7.80092	6.65647	NaN	7.32472	7.14091	NaN	7.32929	7.06457	7.54548	7.48868	NaN	6.22914	NaN	7.47249	7.63754	NaN	7.04632	6.61489	7.94019	NaN	7.0625	7.29303	NaN	7.18932	7.40788	6.85333	6.80021	NaN	NaN	7.57209	7.83342	8.07317	7.35413	7.30057	7.51262	7.49371	NaN	NaN	7.50175	7.26626	7.51	6.36075	NaN	7.85302	NaN	7.50167	NaN	6.70047	7.14531	7.39589
8.85269	8.45883	8.9513	9.07709	9.29062	NaN	9.41488	9.00354	9.3368	8.83729	NaN	8.88873	NaN	8.78214	8.83436	NaN	8.95631	9.24288	8.65437	NaN	NaN	8.94673	NaN	9.18608	9.01778	9.12757	8.89535	8.96516	NaN	9.50354	NaN	8.99296	8.80051	9.14483	8.83075	9.01181	NaN	9.5042	9.39964	9.29736	9.35737	9.35168	8.57662	9.50665	9.03293	9.31384	9.8418	10.5266	9.04456	NaN
6.89538	7.40702	8.48671	6.87296	7.37009	8.11848	7.02989	8.32672	7.3183	7.33859	7.201	7.35159	NaN	7.31108	7.02605	5.96091	7.52176	8.85851	8.61964	7.7099	7.71834	8.27585	7.37929	7.78857	7.66879	8.02478	8.01067	8.04643	8.08974	7.72046	6.71936	NaN	7.53772	7.57837	7.81079	8.13255	8.08028	8.03575	7.28158	7.37842	7.46896	7.73139	7.54848	7.71672	7.26529	8.12821	7.69626	7.46324	7.61129	7.83096
7.47739	NaN	5.85866	6.68507	NaN	NaN	6.35478	6.67631	NaN	6.85577	NaN	6.87226	NaN	7.04828	7.25544	NaN	6.06374	7.22949	5.72584	NaN	6.64826	6.91911	NaN	6.55124	6.39368	NaN	5.28	7.37059	NaN	6.40163	6.46719	7.08655	NaN	7.1538	6.2246	NaN	6.36292	NaN	6.95945	6.4285	NaN	6.57761	NaN	NaN	6.90779	7.62755	NaN	7.72746	7.15127	NaN
9.95805	9.38121	9.9987	10.1824	9.82913	9.88026	10.1785	10.1225	10.2818	10.0152	9.32718	9.6374	9.03581	9.87632	10.0283	8.92638	9.88452	9.8647	9.65052	9.19335	9.78779	9.75436	9.82653	9.77038	9.7831	9.97862	9.74474	10.2228	10.1094	10.038	9.914	10.0452	9.58755	9.91411	9.96272	9.76561	10.1397	9.97898	10.0095	10.3892	9.86578	9.89535	10.0566	10.2652	9.75399	9.97558	10.3505	9.70832	9.90014	10.0701
8.97821	9.32652	8.74432	8.72535	9.13844	9.08551	8.78956	9.05554	8.96684	9.3484	8.39508	9.05239	8.77955	8.71944	8.87848	8.86652	8.68748	8.77023	9.13756	9.31097	8.67817	8.68526	NaN	8.94315	8.94435	NaN	9.23745	8.64794	8.85201	8.61383	8.70113	8.91211	8.74143	8.73888	8.42817	8.63395	8.76042	8.72692	8.87077	NaN	9.04933	NaN	6.71396	9.00828	9.0948	8.81863	8.97468	8.66324	8.94819	8.67682
7.56672	6.88743	7.17815	6.81813	7.2617	6.28263	7.45974	7.37884	NaN	7.20174	6.37879	6.87335	7.23523	7.06809	7.38008	6.79561	7.14379	7.29884	6.58493	6.51666	7.06043	6.89472	7.25063	6.5283	6.40909	7.13583	NaN	6.98619	NaN	6.98148	NaN	7.124	7.01409	7.21773	NaN	6.75425	7.26891	7.02183	7.17955	7.01838	NaN	7.321	7.09803	7.47849	7.54621	7.24473	7.01962	6.33002	7.26401	6.71626
8.68753	8.27998	8.16053	8.3454	8.22701	8.00698	8.50918	8.06958	8.59336	8.31233	7.97561	7.9684	8.23898	8.67766	8.0181	8.03982	8.47042	8.36403	8.39367	8.46331	7.89794	8.11799	7.5244	8.15935	7.34029	8.15671	8.21553	8.27178	8.15848	7.97419	NaN	8.6973	7.98201	8.43298	8.05914	8.38607	8.37754	8.53119	8.36519	8.63601	8.2654	8.55129	8.4165	7.96154	8.45841	8.1414	8.44744	8.17691	8.73009	8.36224
8.29406	7.76463	7.70616	8.09897	7.91139	7.3697	8.16243	8.08434	7.75272	7.9274	8.1898	NaN	NaN	NaN	7.69868	NaN	7.4563	7.3173	NaN	NaN	NaN	8.63435	7.31505	NaN	7.99187	8.69733	NaN	8.28863	7.30777	7.63298	NaN	7.71463	8.25167	8.01235	8.93386	8.26213	7.76015	NaN	7.62385	8.20804	NaN	7.83148	NaN	7.54767	7.88961	7.75587	NaN	NaN	7.57739	7.71481
7.82506	NaN	NaN	7.17923	6.49453	NaN	7.08297	7.39702	7.58045	7.61146	NaN	6.78572	NaN	7.26042	NaN	NaN	6.60831	NaN	NaN	NaN	7.66892	NaN	6.24952	7.17007	7.0584	7.21947	7.91502	6.97176	NaN	NaN	NaN	7.84295	NaN	7.36857	7.42814	6.79397	7.43932	NaN	7.96031	7.78752	6.97059	7.51805	7.87837	7.47854	7.55858	7.33772	7.31652	7.55933	7.81769	7.46459
9.4515	9.30629	9.2502	9.41345	9.23865	9.09549	9.17137	9.35472	9.14101	9.40922	8.9407	9.37185	9.53777	9.11068	9.36744	9.18963	9.21084	9.46262	9.48058	10.0017	9.76767	9.25684	9.38385	9.18168	9.24912	8.9184	9.57731	9.37437	9.49014	9.00636	9.19423	9.51348	9.2706	9.21439	9.49763	9.08631	8.99282	9.04848	9.29245	8.74523	9.02454	8.95641	9.24339	8.77994	9.17027	9.14931	9.23134	9.26142	8.85255	8.75987
7.6202	8.01198	7.38604	8.08053	7.69552	8.13771	7.61819	7.66917	7.81987	7.51784	8.13664	8.04279	8.03338	8.38419	7.63278	7.93954	7.98789	7.67594	7.4827	7.73655	NaN	6.60364	NaN	7.63852	8.11393	7.25996	NaN	6.31944	7.48659	NaN	NaN	NaN	7.11773	NaN	NaN	NaN	NaN	NaN	7.09349	6.93348	6.82798	NaN	NaN	7.76408	NaN	6.93858	6.4091	6.59957	6.82604	7.74929
10.1254	8.98882	8.97022	10.2285	9.12945	8.6741	10.0175	9.88804	10.5562	9.80413	NaN	9.6424	NaN	10.0707	10.0015	8.73284	10.2404	9.54756	9.76317	9.25879	NaN	9.32058	NaN	9.9718	9.23967	9.5772	NaN	9.91808	9.73661	10.116	10.4266	10.3905	9.95303	10.0126	10.3715	10.4081	10.4612	10.3988	10.2352	10.3395	10.4583	10.1674	10.1422	9.47081	10.3621	10.7563	9.14344	10.1675	10.2219	9.77826
8.87996	NaN	7.05776	8.28701	7.31384	6.81127	7.70368	7.31381	7.44088	7.27897	6.37049	7.30792	NaN	7.49425	7.65597	7.29362	7.91167	7.29431	8.27539	8.46224	7.53212	6.76937	7.54645	7.96773	7.2238	8.13283	8.62649	7.43429	8.32054	8.32195	8.06574	8.09078	8.0538	8.32719	7.30064	8.30305	NaN	7.01646	7.69441	8.05972	7.498	7.24491	7.93496	7.3871	7.63354	8.32013	7.95235	8.21282	7.96234	7.39612
NaN	NaN	7.6491	7.33084	7.40026	7.72576	7.55863	7.89798	7.97754	7.76928	NaN	7.62134	8.10793	7.97968	7.37833	8.00311	7.64739	7.89485	8.27049	7.49293	7.81277	NaN	7.90688	NaN	NaN	NaN	NaN	8.04504	NaN	7.83047	NaN	7.67276	7.39124	NaN	NaN	NaN	7.63321	NaN	NaN	7.94903	NaN	7.19398	7.02282	NaN	NaN	7.75248	NaN	NaN	NaN	NaN
NaN	7.39426	6.87783	6.45864	6.65346	NaN	7.42831	6.616	7.36984	6.71796	7.42596	6.9823	NaN	7.06357	NaN	NaN	7.65105	NaN	6.92513	NaN	NaN	NaN	NaN	7.33494	NaN	NaN	NaN	7.46012	6.95544	6.45073	7.39087	NaN	NaN	7.14164	7.59838	NaN	NaN	7.01166	7.64093	7.08518	7.40747	NaN	NaN	6.88766	7.05127	7.72011	7.90415	6.54315	7.34678	NaN
10.1558	10.0744	10.2847	10.1346	10.1581	8.9593	10.0155	9.7064	10.1322	10.5412	NaN	10.4583	9.46216	10.4315	10.5955	10.5375	10.7092	10.5358	10.4689	10.7499	10.0051	10.0227	10.5287	10.1683	10.5904	10.0094	10.7184	10.542	10.4831	10.34	10.0481	10.1884	9.59362	10.4989	9.94495	10.3364	10.2419	10.3818	10.4056	10.0937	10.2293	10.1322	10.6469	10.3659	10.2511	10.1896	7.52213	9.98692	10.4621	10.305
8.13109	7.67483	7.68419	8.14805	7.63335	7.55288	7.97366	NaN	8.33031	NaN	7.29217	7.49613	NaN	7.77829	7.48413	7.1702	7.80405	7.43464	7.69753	8.03662	7.14775	7.32373	7.53994	NaN	7.57072	7.18629	NaN	7.39487	7.852	NaN	7.54817	7.97626	NaN	8.02401	8.12457	9.34782	7.32006	NaN	NaN	NaN	8.2437	7.81146	7.4443	7.71708	7.47603	8.13439	NaN	7.89236	8.32789	7.91647
17.5426	17.0599	16.8362	17.5145	17.3948	16.6356	17.1458	17.3016	17.1898	17.5096	16.0723	17.0164	15.98	17.2858	17.4227	16.3677	17.1041	17.0683	16.7694	17.5605	17.3221	17.1468	17.306	17.2294	17.2583	16.8245	17.0118	17.1136	NaN	17.2666	17.0643	17.2017	17.3468	16.8814	17.3336	17.5265	17.0008	17.0925	17.5383	17.3176	17.1203	17.0578	17.0095	17.4329	16.9611	17.0814	17.5736	17.2269	17.3159	17.153
7.81177	NaN	9.74552	NaN	NaN	10.6056	8.641	9.40366	NaN	NaN	NaN	9.38395	NaN	NaN	8.06598	9.25459	NaN	9.40305	8.08413	9.29018	NaN	NaN	NaN	NaN	7.73451	NaN	NaN	NaN	NaN	NaN	NaN	NaN	NaN	NaN	NaN	NaN	6.92482	NaN	NaN	NaN	NaN	NaN	NaN	8.22653	NaN	NaN	NaN	NaN	NaN	NaN
9.93481	10.9867	11.1978	9.02307	9.37118	12.4302	9.44228	10.5394	10.3324	9.52927	10.0062	10.6067	10.4617	9.52808	9.87806	10.4381	9.288	11.1369	10.8784	11.7473	9.56872	9.39628	9.75154	9.55449	9.83471	9.09616	9.21448	9.63444	9.05629	9.5675	9.38529	8.88646	9.31054	9.37927	8.91445	9.2087	9.32166	9.39265	9.30911	9.12638	8.74818	8.90259	9.17391	9.44699	9.30068	8.98198	9.32192	9.16065	8.3985	9.12541
10.1978	10.007	9.83499	9.88696	9.61353	9.51759	9.95266	9.59798	10.0148	9.92287	9.85253	9.88092	9.60051	10.1821	9.91937	10.1229	9.93005	9.70969	9.99691	9.38015	9.63418	9.42513	9.82944	9.88028	9.6712	10.0827	9.57024	9.48913	10.0095	9.7498	10.0585	10.0293	9.97815	9.97572	9.8926	9.99172	9.87769	9.79755	9.98924	9.92353	9.93704	9.75581	9.77044	9.87163	9.97083	9.85234	10.0482	9.89521	9.94732	10.0678
17.1578	18.7134	18.9199	18.3513	18.1388	19.8074	18.2401	17.8553	18.1081	17.5982	19.2015	18.6154	18.9547	18.741	18.5938	19.4795	18.3932	19.4689	18.6738	19.0818	17.7303	18.3568	18.5864	18.1481	17.3946	18.2348	18.3365	18.7212	18.093	18.5169	18.2342	17.5872	17.6961	18.292	18.0268	17.9925	18.3137	18.6304	18.2348	18.6583	17.9395	18.523	18.2511	18.1467	18.1721	18.2533	18.4109	18.2696	18.2371	18.5124
7.91976	8.35457	8.16674	7.4258	NaN	9.86636	8.27385	7.62164	8.03257	7.29631	8.1414	7.16927	7.82741	7.02111	7.06357	7.86776	7.62793	8.39915	6.77091	NaN	6.28506	NaN	6.79841	NaN	7.44906	6.98616	NaN	7.43873	NaN	NaN	7.28257	7.24459	NaN	NaN	NaN	NaN	NaN	NaN	NaN	7.32535	7.36798	7.51832	7.42143	NaN	NaN	NaN	NaN	7.22961	NaN	7.20415
7.24425	NaN	6.55981	7.94033	7.05551	6.08244	7.16414	7.40148	7.66007	6.88206	NaN	7.08936	NaN	7.17788	7.41804	NaN	7.5089	7.12669	6.77099	6.16104	7.2454	7.08412	7.14716	7.4736	7.23533	7.28735	6.8651	7.24773	6.90207	7.07056	7.70917	7.80884	7.36985	7.56291	7.59277	7.43805	7.30724	7.80754	7.60018	7.27616	7.83981	7.93189	7.69643	7.44424	7.18045	7.88847	7.41905	7.12642	7.78447	6.92077
7.50107	7.96677	8.33748	7.5196	7.9265	7.94346	7.21421	8.09486	7.67711	7.97214	NaN	7.89861	NaN	7.4832	7.48684	NaN	7.50051	8.4639	NaN	8.10573	7.39956	7.90209	7.69513	7.35532	7.52824	7.43916	8.00385	8.14122	7.83426	7.85582	NaN	7.4478	NaN	7.989	7.78049	7.91233	7.8682	NaN	7.6563	8.12952	7.508	7.58353	7.70666	7.67596	7.45814	7.92646	8.02423	NaN	NaN	7.66701
7.38547	7.47174	7.69206	8.15055	7.67484	8.16986	7.87115	NaN	8.00281	7.70169	NaN	7.14208	8.43777	8.07502	7.69211	8.26571	7.56165	8.19015	8.14524	8.07735	7.82081	7.409	7.92551	7.929	8.02443	7.76646	7.77567	7.9346	7.63432	7.54205	8.22042	7.96743	7.90542	8.06327	7.69787	7.8377	7.19944	NaN	8.04151	7.75706	7.7333	8.3361	8.08351	8.00045	NaN	7.69969	NaN	7.59603	8.48077	7.9468
8.53016	7.55097	7.02187	8.71318	8.18023	7.57844	8.29681	8.30864	8.58311	8.64368	NaN	8.3756	NaN	8.61113	8.35049	NaN	7.79603	7.60529	NaN	NaN	8.45401	8.08507	8.28494	8.52833	8.42288	8.62497	8.24102	8.25503	8.24769	8.95372	8.19503	9.14484	8.57488	8.66809	8.7617	9.03352	8.43918	8.70992	9.17189	8.22597	8.6185	8.69178	7.90913	8.61571	8.64687	8.37943	7.71703	8.60863	8.55213	8.11958
10.4863	10.6521	10.2348	10.1538	10.2972	10.0358	10.1058	10.2471	10.2258	10.0605	NaN	10.166	9.73895	9.76071	9.82363	10.3764	10.6819	10.1228	10.3975	10.5746	10.1349	10.2223	10.2552	10.2415	9.81181	NaN	10.473	10.2063	10.5065	10.3381	10.5547	10.3411	10.3099	10.4101	10.135	10.3579	10.4067	10.2881	10.4439	10.0566	10.7732	10.1035	10.4476	10.1276	10.5009	10.3902	10.0517	10.3166	10.3266	10.2125
6.61629	NaN	5.89838	6.49657	7.05095	6.17161	6.5136	6.59053	6.44957	6.88493	5.57903	6.62019	NaN	6.77402	NaN	5.86839	6.70134	6.97969	6.81486	NaN	6.50664	6.06973	NaN	NaN	6.21836	6.10863	NaN	NaN	NaN	NaN	7.59351	6.97746	7.22754	NaN	NaN	7.11751	6.74909	6.79979	NaN	NaN	NaN	7.11594	6.81118	6.24917	6.88404	6.1165	6.78509	6.93926	6.29539	6.44048
10.2249	8.86981	9.73861	10.3149	9.54727	8.8862	10.1985	10.081	10.4826	9.87923	9.50588	9.90764	NaN	9.91347	9.78894	9.41852	10.1433	10.4527	9.47858	9.90145	9.67311	9.65813	9.7734	10.1334	9.53744	10.185	NaN	10.2295	10.4184	10.3313	10.6455	10.7988	10.4076	10.5846	10.7161	10.4447	10.4469	10.4855	10.6722	10.5052	10.5398	10.5089	10.3226	9.8817	10.3639	10.4962	10.8442	10.3058	10.1114	10.2749
9.47998	9.33093	9.15312	8.5677	8.27117	9.07462	8.75525	8.5165	9.04357	9.18869	8.99366	8.64601	9.16618	8.24245	8.82923	8.26868	8.71834	8.51777	9.05902	8.92478	8.43013	8.07087	7.78182	8.29574	8.74114	8.6728	8.25568	8.22303	8.7494	8.6079	9.15065	NaN	9.31109	8.73439	9.1933	NaN	8.26155	8.4235	8.92512	8.18756	9.61032	8.22596	8.70667	8.78919	8.38452	9.29086	NaN	9.20454	8.67215	8.59021
7.88901	8.08932	8.31944	8.13864	8.27987	8.4076	8.26524	8.23504	8.09451	8.41467	8.5423	8.42715	8.70398	8.24504	8.34825	8.35635	8.27374	8.38292	8.61165	8.55109	8.05215	8.25518	8.06705	8.23562	8.06076	8.74396	8.96892	8.64266	8.52995	8.26711	8.03808	8.25103	8.40434	8.78412	8.40039	8.47098	8.22733	8.66227	8.67336	8.58633	8.50875	8.47385	8.847	7.85512	8.39731	8.47044	7.68565	8.51872	8.34207	8.15264
8.20819	NaN	8.32726	7.68424	8.05092	7.47066	8.15007	8.03153	8.10482	8.25741	NaN	7.40689	NaN	7.93149	8.37083	NaN	7.51928	7.79058	7.43283	NaN	8.64287	8.07203	8.01952	8.19997	8.3495	8.2364	8.24437	8.2149	8.01115	8.50918	8.0312	8.30656	8.12679	8.3052	8.68765	NaN	8.41286	7.92817	8.54773	7.91947	8.41354	7.61996	7.74571	8.24762	7.9855	8.63743	8.43184	8.25935	7.99337	7.84499
3.96751	5.45548	NaN	5.15576	NaN	NaN	5.73344	NaN	4.40898	4.52329	NaN	6.00924	NaN	5.9963	6.28136	5.20024	NaN	5.43209	NaN	6.04683	6.45694	NaN	NaN	6.04738	NaN	6.32615	5.94379	NaN	NaN	5.84524	5.93504	5.717	NaN	NaN	5.36804	6.29782	5.97778	NaN	5.75033	NaN	NaN	NaN	NaN	NaN	NaN	5.06322	NaN	NaN	NaN	NaN
6.34743	7.64788	7.91586	7.2094	6.42746	9.20144	NaN	7.68054	6.8501	6.55435	NaN	NaN	7.26136	6.63501	NaN	6.85179	NaN	7.03799	6.94078	NaN	NaN	NaN	NaN	NaN	6.42484	NaN	NaN	NaN	NaN	NaN	NaN	NaN	NaN	NaN	NaN	NaN	NaN	NaN	NaN	NaN	NaN	NaN	NaN	5.53894	NaN	NaN	NaN	NaN	NaN	6.2986
9.02898	8.86804	9.35433	9.39502	9.56237	9.1561	9.15605	8.73385	8.85669	9.15474	8.74688	8.90935	8.42973	9.43674	9.33773	9.20379	9.47587	9.2135	9.22766	9.46959	8.95674	9.05003	9.36008	8.64532	8.8968	9.40033	9.24028	NaN	8.92093	8.51534	8.94487	8.58339	9.08937	9.70024	9.05669	9.36725	9.91341	9.62502	9.26789	9.04171	8.84883	9.94485	9.84117	9.4985	9.64267	8.99865	11.6452	8.94972	9.04082	9.42679
9.31636	9.22646	9.88739	9.26354	8.81594	9.57861	9.12877	9.08925	9.62936	NaN	9.60795	9.46649	9.59431	9.31917	9.43203	10.046	9.34899	9.45124	9.22263	8.81436	8.71423	9.22356	9.4155	NaN	10.1156	9.28506	9.71986	9.74883	9.41157	NaN	9.35934	NaN	9.31136	NaN	8.5201	9.45361	9.816	9.59298	NaN	9.71926	8.69869	9.51858	NaN	9.68437	9.62352	NaN	9.40016	9.36539	9.5735	9.78411
7.16934	8.75841	9.15646	8.36335	8.3943	9.98922	8.12634	7.43023	7.51466	7.8607	9.39757	9.27779	9.85728	9.0032	9.21157	9.66689	8.87371	9.35023	9.03464	9.31217	8.61496	NaN	9.11444	9.06463	8.37117	9.1812	9.22847	8.69296	8.42788	8.502	9.0164	8.32723	8.64568	8.71903	7.3361	8.19227	8.83117	9.00623	NaN	8.75638	7.35222	8.451	8.73947	8.59265	NaN	8.8455	9.28483	8.67337	8.59731	8.80444
7.05521	7.14264	7.4762	7.33759	7.75255	7.7052	7.29724	7.35531	7.23728	7.57984	7.37865	7.02424	7.9075	7.24235	7.30513	7.35115	7.23114	NaN	7.15066	7.52122	7.41777	7.65405	7.78804	7.59206	7.26237	7.664	7.95986	8.14988	7.70968	7.41793	7.42737	7.38354	8.13678	7.65515	7.5581	7.51639	7.94871	7.72232	NaN	8.39607	7.0307	7.76126	7.61885	7.32318	7.55069	7.56073	7.80416	7.62398	NaN	7.39289
9.75392	9.65957	9.42137	9.91782	10.2352	9.38832	10.0777	10.0877	10.2815	9.79828	9.91862	10.0317	9.45083	10.1773	10.152	10.1864	10.3496	10.3468	10.2457	8.90206	10.2542	10.0789	10.0379	9.9958	10.0474	9.96832	9.80193	9.753	9.52671	9.67103	9.69191	9.8082	9.78076	9.73718	9.83978	9.80697	9.71084	9.87131	9.47108	10.0299	10.0213	9.93362	10.2018	10.182	9.89272	9.78678	10.641	9.93885	9.82911	10.175
8.00663	8.09582	7.76801	8.15689	8.58635	8.11196	8.23943	8.25992	8.24553	7.9241	8.2581	7.49285	8.08458	8.07928	7.46281	8.02839	8.13409	8.3578	8.29446	8.3985	7.8978	8.41124	8.10612	8.14593	7.63942	8.13725	8.34974	7.92617	7.92236	8.35505	8.13974	8.19219	8.00323	7.94216	7.96192	8.70531	8.33049	8.05405	8.08435	8.27923	7.43349	8.57466	8.07708	8.37842	8.39166	8.31688	8.88656	8.06252	8.52832	7.88902
9.55019	9.5426	8.94871	9.07377	8.223	8.97013	8.95795	8.56193	8.83907	8.07859	8.81996	9.02941	9.20241	9.02783	8.84017	8.25758	8.40085	8.61087	8.90153	8.25415	8.92569	8.2457	7.69722	8.60599	8.34338	8.05766	8.46721	8.67653	8.98926	8.40513	8.7956	9.01383	9.05035	8.52059	8.60742	8.78689	7.91701	9.23853	8.89732	7.99261	9.27887	8.8137	8.97552	8.96188	8.84947	8.69162	8.27513	8.78531	9.03752	8.48366
9.56127	9.22071	9.17069	9.37745	9.64319	9.07279	9.31076	9.72858	9.45257	9.57332	10.3427	9.32269	9.64979	9.23847	9.36642	9.46781	9.48556	9.54368	9.56146	9.2307	9.242	9.34674	9.07456	8.89962	9.30509	9.49727	9.07775	9.3039	9.46333	8.65222	9.55771	9.46963	9.05963	9.41423	9.51652	9.47538	9.12899	9.66115	9.52389	9.50144	9.2614	8.77225	9.13362	9.0392	9.47985	9.37429	9.41229	9.4822	9.33757	9.74082
9.22081	9.5099	9.56228	9.79297	9.32662	9.24747	9.35972	9.20112	9.67393	9.31378	9.54652	9.20578	9.6295	9.72657	9.3413	9.66748	9.79638	9.95997	9.66284	9.72982	9.41764	7.87054	8.98884	9.24152	9.12898	9.36883	NaN	9.5489	9.33617	9.27951	9.53877	9.5722	9.01983	9.37371	8.5572	9.75225	9.35072	9.50207	8.9615	9.37055	9.43694	9.41539	9.36554	9.39291	9.22123	8.97652	10.2351	9.18292	9.57757	9.37361
9.1001	9.21384	9.44156	9.05878	9.34958	9.20526	9.43604	9.25536	9.43572	9.39609	9.09357	9.54396	9.62771	9.6272	9.33786	9.35062	9.18115	9.47732	9.28523	9.02891	9.27994	9.19066	8.9874	9.07411	9.1618	9.3664	8.98387	9.02455	9.36087	9.04427	9.42869	9.19352	9.16842	9.27221	9.21932	9.25694	9.09353	9.15048	8.99206	8.94191	9.37433	9.3581	9.03338	9.28721	9.20291	9.08579	9.49526	9.14427	9.30457	8.88517
8.51133	8.84082	7.9723	8.86495	8.91174	NaN	8.46461	8.74822	7.96146	8.81435	NaN	8.62796	8.04744	8.49741	8.44909	8.33465	8.88329	9.29233	9.07184	8.94687	9.23642	8.66248	8.81421	8.61478	8.83146	8.26691	8.66232	8.87477	8.8007	8.73929	8.48082	8.31826	8.99134	8.66487	9.19602	9.27287	8.19022	8.3807	8.23025	8.35733	8.93721	8.57295	8.85819	8.96072	9.02185	8.63505	9.11418	8.88522	8.65079	8.76746
9.53525	8.72128	9.24774	9.22123	8.97112	7.95781	9.2446	8.92794	9.20498	9.15142	8.64902	8.62849	8.19199	9.04016	9.279	8.62842	9.29915	9.21208	9.11298	8.71828	9.50998	8.91346	8.89748	8.6952	9.10674	9.1948	8.75362	8.66672	8.5157	8.84447	9.10388	9.20779	8.97811	9.21638	9.26768	9.53136	9.19164	8.63875	9.29656	9.17334	9.59806	9.06507	9.08915	9.09172	8.99737	9.20217	8.93083	9.4219	8.86459	8.98887
8.79168	7.80212	NaN	NaN	NaN	7.82374	6.42265	6.41756	6.16077	NaN	7.12189	NaN	8.75865	8.00054	NaN	NaN	NaN	NaN	6.75407	NaN	8.12361	NaN	NaN	NaN	5.86193	NaN	NaN	NaN	NaN	NaN	7.96848	8.97036	7.26908	6.72545	8.63227	8.38029	6.38085	NaN	NaN	NaN	NaN	NaN	6.21296	5.01891	5.74847	7.44333	NaN	8.4475	NaN	6.86342
NaN	NaN	NaN	NaN	NaN	NaN	NaN	NaN	NaN	NaN	NaN	NaN	NaN	NaN	NaN	NaN	NaN	NaN	NaN	NaN	NaN	NaN	NaN	NaN	5.91893	NaN	7.33409	NaN	NaN	NaN	NaN	NaN	NaN	NaN	NaN	5.52207	NaN	NaN	NaN	NaN	NaN	NaN	NaN	NaN	NaN	NaN	NaN	NaN	11.5273	NaN
6.69723	NaN	6.11264	NaN	NaN	NaN	NaN	NaN	NaN	NaN	NaN	NaN	NaN	NaN	6.49841	NaN	6.24763	NaN	6.0009	NaN	6.87272	NaN	NaN	NaN	NaN	8.30161	NaN	3.93736	NaN	NaN	NaN	7.48209	NaN	NaN	6.48288	NaN	NaN	NaN	NaN	NaN	NaN	NaN	NaN	NaN	7.21149	NaN	NaN	NaN	NaN	NaN
9.44534	9.65495	9.91379	9.74834	9.74089	9.36586	9.94011	9.35003	9.48641	9.76191	8.73472	10.0087	9.79297	9.69716	9.75425	9.65156	9.68134	9.93562	9.49626	10.2334	9.04163	9.16938	8.93735	9.05703	8.79241	8.63886	9.38611	8.85378	8.84414	9.30042	9.49887	8.7776	9.32668	9.31998	9.57115	9.40295	9.48996	9.56934	9.40361	9.53366	9.27373	8.89112	9.09676	9.31791	9.06445	9.16537	8.7222	8.93237	9.0757	9.61533
12.1215	12.0726	11.6787	NaN	10.959	NaN	12.1658	10.9394	12.2244	11.6353	11.9013	11.8919	11.4384	11.4701	NaN	11.3539	12.3629	11.1089	12.1696	11.8537	12.2782	NaN	NaN	11.8341	11.7114	11.635	NaN	11.8671	12.1534	11.6674	12.4166	12.2698	11.9259	11.6863	12.3812	12.346	12.3901	12.0028	12.0917	11.9585	12.6459	12.0595	11.9743	11.5415	12.077	12.3964	NaN	12.2905	11.9342	11.3975
NaN	NaN	NaN	NaN	NaN	NaN	10.9624	NaN	NaN	NaN	NaN	10.2128	NaN	NaN	NaN	NaN	10.4162	NaN	10.206	10.9899	10.4959	NaN	NaN	NaN	NaN	NaN	NaN	NaN	NaN	NaN	10.279	6.69038	NaN	NaN	NaN	10.8847	NaN	NaN	NaN	NaN	NaN	NaN	NaN	11.2223	NaN	10.6776	NaN	NaN	NaN	NaN
14.2448	NaN	NaN	13.0661	12.3735	12.899	NaN	11.6665	12.6355	NaN	NaN	12.9567	13	13.007	NaN	NaN	12.2234	12.3694	NaN	14.7451	12.2242	12.5726	12.5727	NaN	NaN	NaN	14.3533	13.6262	NaN	13.1637	12.7251	13.1206	12.766	NaN	11.7457	13.6506	12.8063	13.1356	13.9455	12.0245	13.3697	12.7854	12.9761	12.3288	13.0692	12.8238	NaN	12.2473	13.3668	12.2243
NaN	NaN	NaN	NaN	NaN	NaN	8.66912	NaN	NaN	NaN	8.12678	NaN	NaN	NaN	NaN	NaN	NaN	NaN	NaN	NaN	NaN	NaN	8.87108	NaN	NaN	NaN	NaN	NaN	NaN	NaN	NaN	NaN	NaN	NaN	NaN	NaN	NaN	NaN	NaN	NaN	7.30649	7.17253	NaN	NaN	NaN	NaN	NaN	NaN	8.15275	NaN
9.23511	8.58728	9.2989	9.19788	9.05127	8.58307	9.29097	9.24223	9.22021	8.93073	8.54552	9.04397	NaN	9.6007	9.23648	8.56039	9.25532	8.96589	8.54901	8.91629	9.31665	8.72972	8.55827	9.02191	9.18369	9.00446	8.88153	9.00623	8.90984	8.91091	8.97221	9.04323	8.76294	8.64201	8.92412	8.76417	8.79295	8.92622	8.99602	9.06184	9.12983	8.79982	8.78979	9.20932	9.39269	9.1745	9.07747	9.04948	9.26754	8.89391
5.75314	7.24645	7.11472	7.02618	NaN	7.84987	5.68583	6.44065	6.64639	6.90657	8.38532	7.43018	8.43101	7.9666	7.2988	8.43824	7.48373	8.13778	7.4677	7.84239	7.92091	7.5858	8.08754	8.20535	8.30585	8.35653	8.67246	7.84516	8.31099	8.24443	8.19119	7.82377	8.32731	8.2941	8.31655	8.16227	7.631	7.29995	7.95693	7.9625	7.4823	7.50601	7.37287	7.63597	6.85077	8.01958	8.67587	7.03791	7.95585	7.38181
9.21239	9.65613	9.46939	9.62834	8.98078	10.4871	8.81708	9.21086	8.89919	9.2319	9.44382	8.92119	9.24925	9.28656	9.18891	9.00406	8.75339	9.55943	9.46935	9.41795	8.9414	8.78115	8.80695	8.75031	8.81085	9.3442	9.17797	9.2085	8.94987	9.36	9.31819	9.09374	9.31863	9.17811	9.48461	8.89605	8.9711	8.96641	9.31339	9.12213	9.31678	9.22599	9.01543	9.38418	9.26803	8.76214	9.36079	9.23351	8.95467	9.42892
9.92421	8.35823	9.37115	9.38637	9.03245	8.36234	8.88733	9.81042	9.00522	9.36235	8.61624	9.2539	NaN	9.14824	9.69626	8.95574	9.56219	9.28307	9.24227	8.81209	9.02842	8.59847	NaN	9.18244	9.48405	8.59748	6.87658	8.32379	NaN	NaN	NaN	NaN	9.16304	8.58558	9.9119	NaN	9.59787	8.77634	NaN	10.214	NaN	9.12995	NaN	9.98305	9.25964	8.92834	9.13275	9.49822	9.60378	9.28831
11.8284	10.6857	11.1152	11.6972	10.8827	10.0764	11.6052	11.5719	11.9879	11.304	10.602	11.1151	9.68662	11.3928	11.3657	10.6552	11.7357	11.3599	11.0805	10.9644	11.2243	11.0962	11.2546	11.4423	11.1798	11.6578	11.4969	11.7486	11.7066	11.6287	12.1481	11.9313	11.6955	11.836	11.7555	12.0569	12.1548	11.9151	12.0277	12.1671	12.19	11.9091	11.8192	11.2931	12.0096	12.3356	11.6159	11.7125	12.0447	11.5117
9.46008	NaN	8.92576	9.24586	9.4089	9.76817	8.98116	9.17966	9.46225	9.32376	9.34824	8.65329	9.56931	9.22855	8.70332	9.42161	9.30879	9.49226	9.45723	9.56159	9.13351	9.22449	9.30363	9.27373	9.41555	NaN	9.49948	9.43337	9.10759	NaN	NaN	9.36394	9.73233	9.22336	9.26712	9.80474	9.33114	9.15982	9.37078	9.05639	9.52013	9.26583	9.02786	8.16243	9.59245	8.39108	9.67605	9.34783	9.37406	9.5375
7.18061	7.96347	8.67047	NaN	NaN	9.76005	NaN	7.33397	8.08	7.01921	7.02462	7.56407	8.04796	6.89471	7.05352	7.10264	NaN	8.36723	8.51864	9.46231	9.79592	NaN	NaN	NaN	NaN	NaN	NaN	NaN	NaN	NaN	NaN	NaN	NaN	NaN	NaN	NaN	NaN	NaN	NaN	NaN	NaN	NaN	NaN	NaN	NaN	NaN	NaN	NaN	NaN	NaN
8.37081	NaN	NaN	8.31351	8.48381	8.01333	8.61793	8.77975	8.29515	8.27532	NaN	8.07237	NaN	8.4703	NaN	8.4593	8.23264	8.60262	8.26848	8.90002	8.80313	8.71298	8.64462	NaN	8.58679	8.92184	NaN	8.61868	8.91654	9.18958	NaN	8.37137	8.84599	8.78585	8.59111	8.87523	8.63634	8.9979	8.89492	9.01227	8.94984	8.81444	8.89281	8.44865	9.0827	8.57894	9.37853	8.44519	8.90769	8.86816
10.2017	10.0159	10.0368	10.0073	10.2934	10.0216	9.81768	10.1167	9.68394	9.91996	9.75809	10.2292	10.2559	10.0457	10.1472	9.81353	10.3476	9.7416	10.1546	10.3058	10.0222	9.97774	10.2166	10.1214	10.0123	10.1691	10.1327	10.2447	10.1962	10.2256	10.3624	10.4212	10.2302	10.3551	10.4164	10.4154	10.3338	10.0491	10.2256	10.398	10.4207	10.4168	10.4301	10.0275	10.5343	10.1734	10.1235	10.4137	10.3426	9.82032
8.97179	9.43924	9.74037	8.65308	8.47201	10.9548	8.41943	9.29824	9.0337	8.95264	9.17317	8.36042	9.06453	8.62405	8.52105	9.01642	8.80753	8.96501	8.80402	9.07927	8.29177	9.18504	NaN	NaN	8.78465	8.44946	NaN	9.05987	8.65886	NaN	NaN	7.86347	8.66985	8.65979	8.67543	NaN	8.5841	NaN	NaN	8.72256	8.22723	8.662	8.7629	8.68287	8.49912	8.12322	9.42147	8.40922	8.25408	8.74861
9.51559	9.80008	10.8461	9.17409	8.96486	11.1812	8.90502	9.9085	9.95633	9.11704	9.63329	8.88332	9.5158	9.01673	9.19943	9.47561	9.04134	9.24685	9.35454	9.25716	8.69681	8.88779	9.10633	8.87374	8.96719	8.88243	8.96494	9.22528	9.13152	9.07544	9.05463	9.00079	8.96026	9.09702	9.0836	8.92782	9.10133	8.88206	8.86819	9.13772	8.84093	9.22652	9.00516	9.24821	9.08252	8.89622	9.33216	8.94159	9.00628	9.12674
11.8364	12.0035	12.2321	11.7647	11.8148	12.4563	11.3783	11.7547	11.7349	11.859	11.7027	12.0776	11.7194	11.4676	11.72	11.928	11.6928	11.908	11.911	11.9264	11.8298	11.8529	11.8776	11.9627	11.8794	11.6479	11.6103	11.7441	11.9005	11.7327	11.5879	11.7691	11.8009	11.6992	11.9161	11.8752	11.354	11.6601	11.7008	11.6366	11.8408	11.5069	11.5751	11.6886	11.5945	11.5339	10.7642	11.5372	11.5487	11.7187
7.30319	8.10327	8.93236	7.0417	7.40078	9.28144	7.2737	8.1813	8.21583	8.01238	8.01831	7.40023	8.23717	7.5914	7.41009	7.96037	8.07273	8.32234	8.5242	8.50121	7.71554	8.07075	8.10408	7.59062	7.66887	8.05816	8.28833	7.89994	8.15402	7.93305	7.53695	7.55793	7.99352	7.83013	8.05269	8.36395	7.5737	8.04685	7.87712	7.73179	7.68011	7.12659	7.76585	7.89361	7.64738	8.0569	8.39628	8.26814	7.84941	7.56152
9.53788	9.69611	9.70125	9.07874	9.5423	9.44862	9.55598	9.65751	9.43829	9.66922	10.0444	9.79395	9.72981	9.50878	9.81417	9.74496	9.64948	9.61585	10.0521	9.60392	9.81334	9.47534	9.37127	9.98469	9.98311	9.65009	9.58578	9.56768	9.77076	9.78161	9.8624	9.33642	9.59585	9.54684	9.5733	9.84924	9.61785	9.27207	9.87445	9.86043	9.84065	9.30753	9.34986	9.36522	9.40096	9.78489	9.77718	9.73841	9.51349	9.48504
10.1445	10.2065	9.75127	9.9323	9.89763	9.67853	9.67805	9.09444	9.97301	9.88739	9.73184	10.0683	9.59459	9.89038	10.0425	9.40193	9.87459	9.89113	10.217	10.3506	9.88054	10.0417	10.0386	10.1668	9.78019	9.89859	10.3455	9.89679	10.1458	9.8397	9.39681	10.0097	9.892	9.62511	10.03	10.2979	9.47979	9.92366	9.9196	9.34527	9.55322	10.0116	10.027	10.0348	9.4909	9.91089	10.4651	9.57282	10.1015	9.27879
10.7827	9.13208	9.09793	10.1629	10.0714	8.26225	10.3504	10.4986	10.4463	10.3847	8.97697	9.71861	8.75318	10.4459	10.3703	8.9814	10.5159	9.8494	9.8505	9.3538	10.3847	10.2717	10.2361	10.3869	10.3527	10.5484	10.3303	10.6785	10.1974	10.5937	10.7126	10.8698	10.3396	10.3323	10.6781	10.7932	10.9827	10.8091	10.8019	10.9375	10.6332	10.6395	10.6494	10.5674	10.3604	10.8819	10.5809	10.6348	10.3521	10.5655
6.09945	NaN	7.81383	6.6236	5.70807	7.61271	3.95799	6.25826	6.03602	5.39153	7.69687	7.05047	7.19321	6.53173	7.06016	7.63508	5.40511	5.90008	6.57645	6.68363	5.87099	NaN	6.29947	6.07372	6.18862	6.12753	NaN	5.96296	5.84259	NaN	NaN	NaN	NaN	NaN	NaN	6.00167	NaN	6.70048	NaN	5.9132	6.35866	NaN	5.24296	NaN	NaN	NaN	NaN	NaN	NaN	7.00767
6.39277	7.00492	6.20779	7.3993	6.23923	6.89244	7.22667	7.20614	7.47164	6.25496	6.61314	6.81957	NaN	7.17297	7.17794	6.57386	5.66435	6.64658	6.0234	6.16174	6.56244	6.88235	7.15834	NaN	7.31663	6.61168	6.8612	6.41877	7.10358	NaN	7.77506	6.79949	NaN	6.55112	NaN	NaN	6.08976	6.86047	6.80147	NaN	6.97626	NaN	6.53931	6.94389	6.97747	6.78985	NaN	7.54098	7.40131	6.26795
8.53059	8.62726	7.89723	7.97098	7.93366	7.60903	8.48299	7.8376	8.11535	8.17028	7.68259	7.71957	8.12216	7.74321	7.40925	7.93928	7.9128	7.91982	8.1084	8.02029	7.72952	7.22654	6.99722	7.78691	7.60085	7.85988	NaN	NaN	7.89164	7.9807	8.20447	8.35091	7.76297	7.74651	7.77574	8.4728	8.09897	7.17411	7.91665	7.43906	8.55839	7.75866	8.01091	8.03604	7.77117	8.38761	NaN	7.78753	8.274	NaN
8.95898	7.96662	7.9012	8.60709	8.39729	8.25273	8.91202	9.04583	8.76532	8.93841	7.16392	8.58107	6.70953	8.51195	8.73532	6.94127	8.33075	7.51802	7.172	7.47773	9.16891	8.61606	8.44948	9.00657	8.79109	8.46612	8.76821	9.13488	8.49444	8.99203	8.93973	8.87733	8.81373	8.50418	8.74081	8.8291	9.18034	8.76684	8.91766	8.95688	8.67485	8.50126	8.27956	8.8525	8.49627	8.64505	8.96111	8.76891	8.69921	8.68417
NaN	8.76324	8.1048	NaN	NaN	9.45264	NaN	NaN	7.71925	NaN	NaN	7.74736	NaN	NaN	NaN	NaN	NaN	8.10826	8.29109	9.54573	NaN	NaN	NaN	NaN	NaN	NaN	NaN	NaN	NaN	NaN	NaN	NaN	NaN	NaN	NaN	NaN	NaN	NaN	NaN	NaN	NaN	NaN	NaN	NaN	NaN	6.98738	NaN	NaN	NaN	NaN
10.0733	10.8828	10.6442	10.2679	10.9715	10.9815	10.8746	11.0184	10.47	9.72524	11.4417	10.9454	11.1809	10.5025	10.6807	10.844	10.3205	10.9894	10.3277	10.3523	10.4816	NaN	NaN	NaN	10.8468	9.67528	NaN	9.78141	NaN	NaN	NaN	NaN	NaN	NaN	9.56794	9.81156	NaN	NaN	9.98931	NaN	NaN	NaN	NaN	10.5189	NaN	10.32	NaN	9.94157	NaN	10.8213
8.12346	8.41622	8.70451	8.22982	NaN	7.64864	7.6487	7.55585	8.55133	8.20817	7.11418	8.37998	8.35457	7.61119	7.90077	7.20382	7.83231	8.09979	9.45304	7.99059	8.76643	7.51004	7.90949	NaN	8.13207	8.02322	7.64092	7.54345	7.91544	6.64546	NaN	8.37573	8.96724	7.67058	8.79414	9.35214	8.01823	7.7277	8.3501	7.9481	8.88474	7.80694	7.03405	7.71422	7.04146	NaN	7.35425	NaN	7.6454	7.60357
9.16058	9.59026	9.65704	9.97196	9.97791	9.68905	9.16696	9.78236	9.82384	9.52942	9.31875	8.93491	9.58807	9.73318	9.47242	9.86371	9.67932	10.0088	9.77022	10.165	9.87417	9.59696	9.5373	9.58502	9.57607	9.54781	9.74694	9.91716	9.38598	9.39489	9.32302	9.18242	9.16377	9.29154	9.49935	9.07799	9.98591	9.60621	9.38677	9.41179	8.96036	9.60133	9.45059	9.67406	9.68576	9.41509	9.64133	9.42697	9.41671	9.66595
7.97224	7.9155	8.09844	7.75784	7.6584	7.46486	8.47161	6.36861	8.44626	7.41956	8.28092	7.97607	7.82248	7.98584	7.64415	7.90444	8.11272	6.43413	7.08952	8.22486	NaN	NaN	7.40892	NaN	6.99593	7.53699	7.2207	7.8649	7.73497	7.72563	7.88779	7.66135	7.47559	7.59092	7.67907	7.91817	8.20096	7.80164	7.61125	7.5045	8.22461	8.29008	7.838	7.42141	7.63588	7.6548	8.00496	7.79142	8.09737	7.58338
8.1603	8.16078	8.20806	8.51019	7.64054	8.44663	8.38735	7.62099	8.31666	7.76573	8.08886	8.31985	8.52199	8.24937	8.10788	8.02245	8.09904	7.73979	7.71311	8.00541	7.95651	8.01302	7.90678	7.71554	7.73839	7.79334	7.55913	8.20774	8.11583	7.72758	8.3209	8.15226	7.81816	7.67493	8.11647	7.78702	7.73016	7.97793	7.47882	7.94403	7.86576	8.3131	7.9227	8.1795	8.06797	7.8949	7.35657	7.79299	8.27066	7.95868
NaN	NaN	8.25323	6.89201	7.32505	8.66498	NaN	8.19659	8.43732	NaN	NaN	NaN	NaN	NaN	NaN	NaN	7.2501	8.08647	8.32119	NaN	NaN	7.39347	7.21644	NaN	7.12892	7.46464	NaN	NaN	NaN	NaN	NaN	NaN	NaN	NaN	NaN	NaN	7.29252	NaN	NaN	NaN	7.25657	7.83796	NaN	7.5364	NaN	NaN	NaN	NaN	7.16897	NaN
8.69654	8.79526	9.87153	9.08054	9.24715	9.90241	8.90893	9.66148	9.42612	8.7742	9.13602	8.66742	8.49606	9.13569	8.34461	9.04813	9.57355	9.51868	9.48375	9.51676	8.65659	9.39714	9.37694	8.93825	8.51263	9.46712	9.44481	9.49161	9.27236	9.09624	8.7002	8.70242	8.97185	9.48612	8.59427	9.32005	9.19015	9.39963	9.08734	9.54101	8.55045	9.28928	9.35301	9.33503	9.91731	8.97642	9.81181	8.66712	9.41764	8.99279
8.1096	NaN	8.38929	8.538	8.38757	8.61696	7.92949	7.63641	8.75607	8.1711	8.46649	7.89296	8.42637	8.57914	7.35683	8.37718	7.62012	9.04394	8.19485	8.48265	8.49946	NaN	NaN	NaN	7.37345	8.03406	NaN	8.4445	7.91641	8.46416	NaN	NaN	8.48612	NaN	NaN	8.39648	8.82017	8.1988	8.53808	8.50499	8.69467	8.54661	7.96305	8.45443	8.89006	8.67857	8.73626	8.16865	NaN	7.80506
8.30401	8.9402	8.57105	NaN	7.63126	9.38435	8.00584	9.1826	9.07874	8.31648	7.79534	8.10942	NaN	7.75703	7.82064	8.62119	7.88589	7.8681	8.68931	7.85931	8.16628	7.913	NaN	7.01001	7.8104	8.07684	8.69427	7.93864	7.71661	NaN	NaN	7.93199	NaN	7.44113	7.63019	7.88894	7.86057	8.05217	8.42023	8.27903	NaN	7.68348	7.49248	7.87223	8.02135	7.72449	7.90928	8.01101	8.03553	NaN
9.92962	8.7743	9.01825	9.48911	9.37795	8.90811	9.54607	9.59573	9.21044	9.77415	8.97787	9.41061	8.54432	9.72951	9.68362	8.74286	9.36585	8.78338	9.24489	8.37117	9.63673	9.31894	9.56477	9.4393	9.55824	9.45046	9.3755	9.39106	9.4725	9.32187	9.74709	9.66501	9.75904	9.49033	9.66582	9.67272	9.53297	9.4064	9.70115	9.5685	9.50871	NaN	9.4639	9.47809	9.79401	10.0311	8.82085	9.59755	9.52095	9.7079
9.38303	9.25837	9.39141	9.1462	9.45591	9.53434	8.89597	9.39077	9.2153	9.4948	9.79169	9.29375	9.54394	9.66688	9.35261	9.51836	9.38142	9.41345	9.30042	8.93177	9.54205	9.20976	9.59554	9.0625	9.38979	9.48002	9.70267	9.2265	NaN	9.46104	NaN	8.91518	9.42262	9.52908	9.23615	8.61147	9.3883	9.42086	9.83727	9.20327	NaN	9.1148	9.00175	9.14995	NaN	9.0988	9.32682	9.36359	9.42106	9.50081
10.0045	NaN	NaN	9.93384	9.5815	NaN	9.78731	9.72936	10.1309	10.0072	8.13714	9.0089	NaN	10.003	9.77248	7.62833	9.86403	NaN	10.3184	NaN	10.324	9.88683	NaN	10.0357	9.69494	10.0074	NaN	10.3133	9.74931	10.4506	10.1957	10.6332	9.95983	10.2483	9.96812	10.1042	10.4655	NaN	10.3795	10.6993	9.9273	10.3916	9.83788	9.88837	10.2238	NaN	10.4817	NaN	10.1911	9.95268
7.45078	7.9386	7.61901	7.40004	7.09988	7.53806	7.79885	7.54001	7.18288	7.30976	7.90397	7.78158	8.0657	7.59652	7.7348	7.03398	7.68291	7.47996	6.53025	NaN	7.04951	7.34214	7.09415	7.14099	7.56167	6.78784	7.40091	7.39762	7.05731	7.10391	7.52311	6.65132	7.40385	7.13349	7.80411	7.49058	7.33358	6.97623	7.12491	7.30813	8.04653	7.91245	7.40125	7.65763	7.43716	7.42467	7.82075	7.58295	7.67176	7.47078
10.9135	10.7979	12.4411	11.2821	11.1641	11.1422	10.3748	12.3477	11.5934	11.0109	10.1442	10.7967	10.001	11.427	11.0311	10.311	12.1211	13.097	12.6801	12.1392	11.5365	12.0416	11.4493	11.3179	11.5316	11.8558	11.8285	12.3431	12.0554	11.8071	11.2843	11.2052	11.9231	11.7804	11.9505	12.3026	11.8277	11.392	12.0288	11.3169	11.3438	11.6449	11.4723	11.9184	11.8661	12.2762	11.6179	11.4841	11.9608	11.5836
NaN	NaN	7.54606	7.49707	7.11714	7.26317	7.32025	6.99312	7.35353	6.60027	7.34995	7.36318	7.41793	7.3048	6.66176	7.42823	NaN	7.22771	6.8165	6.96803	6.76164	NaN	7.20924	NaN	NaN	NaN	7.49968	6.71573	NaN	NaN	NaN	NaN	6.76335	6.44624	7.59863	NaN	7.31287	NaN	NaN	6.32016	NaN	7.00538	7.15238	7.03466	6.82445	7.10844	NaN	7.11162	NaN	7.12579
NaN	NaN	NaN	6.6585	NaN	NaN	7.20483	7.25588	6.62472	6.40272	NaN	NaN	NaN	7.12552	6.79101	7.03746	NaN	7.51015	7.23994	7.61317	6.57645	7.20655	7.43732	7.42058	6.61248	7.42811	8.55205	6.47249	NaN	NaN	NaN	NaN	7.33941	NaN	NaN	7.19593	7.44035	NaN	NaN	6.90736	NaN	7.52774	NaN	NaN	NaN	6.39961	7.04117	6.93566	NaN	6.80859
7.43878	NaN	7.38521	7.14824	6.28589	7.39033	7.66099	6.95296	7.25493	7.48104	NaN	6.68135	NaN	7.1917	7.28328	NaN	7.06812	7.34951	6.84451	NaN	NaN	NaN	NaN	NaN	7.07499	NaN	7.00768	7.34021	NaN	NaN	8.07192	7.21591	7.46041	7.16118	7.66536	7.24506	7.16507	NaN	8.17655	NaN	7.11057	6.93165	NaN	7.09598	NaN	7.56834	7.63297	8.12543	NaN	7.66518
8.38502	7.86088	8.54782	8.63392	8.27177	8.97304	8.0474	8.42633	8.50885	8.29028	8.04608	8.24517	8.28389	8.03024	8.0855	8.20225	8.01996	8.29575	7.90825	8.03931	8.04653	7.81805	7.4802	7.94443	7.88823	7.48146	7.79791	8.01694	7.98342	7.89729	8.09137	7.94185	8.05986	8.10346	8.33398	7.62526	7.96693	7.81916	7.92546	NaN	7.85016	7.91865	8.03846	8.3778	NaN	8.32014	7.6499	7.74193	7.20674	8.04801
9.30298	8.58328	8.65087	9.547	8.21042	8.58715	9.11794	8.83924	9.30292	8.77802	8.44471	8.38774	8.10169	8.514	8.8669	7.98771	9.07257	8.69533	8.85339	9.08414	9.16756	8.70578	8.86819	8.72517	8.89122	8.49722	8.84304	9.2936	8.94679	NaN	9.27493	9.36591	NaN	9.12115	9.27548	9.30698	9.51369	9.25032	NaN	9.50199	9.3847	9.53564	8.61015	9.19976	8.98258	9.55394	9.40536	8.97032	9.32378	9.14999
10.7429	11.1076	11.3666	10.5842	9.40732	11.7199	10.1444	10.0139	10.6396	10.6281	10.5965	10.164	11.144	9.73786	10.3069	10.6318	10.04	10.6292	10.7619	10.6624	10.2583	10.4324	10.462	10.537	10.1848	10.4603	10.3707	10.5013	10.7892	10.6319	10.7467	9.92329	10.6211	10.4779	10.6341	10.79	10.3302	10.0214	10.5715	10.1044	10.7038	10.6854	10.2882	10.1746	10.5107	10.5689	10.4539	10.8225	10.2597	10.3259
8.50287	9.31668	8.82862	9.21737	9.19501	10.2102	8.9594	8.80872	9.41753	9.10553	9.66697	8.3558	NaN	9.13439	9.08623	10.0566	8.61386	9.37961	9.3551	10.5412	8.20245	9.35842	9.26904	9.06704	9.0255	9.08854	8.6951	8.82782	8.80294	9.2227	9.15147	8.91332	8.80199	9.75266	9.45839	8.74843	8.66033	9.52055	8.94643	9.86066	9.26602	9.36409	9.20617	9.1426	9.27231	9.19286	8.56194	9.7731	8.84167	9.59445
10.1738	10.6241	10.5632	10.8333	11.4627	10.7108	11.0988	11.2855	11.0032	10.848	11.4501	11.2148	11.6042	11.0205	11.2173	11.4256	11.0359	11.1632	10.9824	10.1912	11.5247	11.4076	11.4779	11.3081	11.5267	11.1688	10.4441	10.4867	10.8516	10.7977	11.1201	10.8522	11.059	10.734	11.1862	10.468	11.1437	10.8298	10.5596	11.0803	10.7879	11.0517	10.9233	11.4692	10.98	10.9917	11.8648	11.183	10.6846	11.1756
7.52274	6.26697	7.23088	7.54845	6.84482	7.35497	7.49036	7.44269	7.42405	7.61255	6.3931	7.73311	6.75898	7.7281	7.61429	5.71028	7.80483	7.28133	6.84844	7.13069	7.96669	7.44006	7.13001	7.82731	7.72941	7.75446	7.55344	7.63831	7.62686	7.65249	7.58431	8.15777	7.77089	7.65417	7.93753	8.12519	7.64477	7.16987	7.65046	7.47242	7.75203	7.88823	6.93415	7.91704	7.16585	7.75187	8.38599	7.33581	7.51351	7.69282
8.40958	8.62782	8.41806	8.03979	8.75473	8.88573	8.1568	8.5001	8.47476	8.62222	8.03172	8.7023	8.83508	8.33502	9.0367	8.38862	8.36895	8.67979	7.95869	9.00103	9.11239	8.85015	8.57115	8.72785	8.37924	8.85014	8.63447	8.3837	8.5275	8.50235	8.54752	8.92874	8.83477	8.8075	8.44395	8.54414	8.57245	8.31848	8.90409	8.43998	8.67281	8.05265	8.7004	8.65401	8.83335	8.46892	8.57684	8.65028	8.58777	9.02945
7.66647	8.45567	9.24349	7.88672	8.12748	9.17913	7.2622	8.61121	7.99234	7.26663	NaN	7.7073	7.96141	7.86412	7.74797	7.98534	7.7287	8.58823	8.5782	8.40008	7.86641	8.09948	NaN	8.3979	NaN	7.89507	NaN	8.22698	8.1689	7.82988	7.30589	7.8165	7.98031	8.25717	8.24981	8.04519	8.20765	7.81615	8.11315	7.67885	7.90816	NaN	8.11349	7.87739	8.08494	8.20942	7.96619	8.28944	8.37746	7.9496
7.50503	NaN	8.44182	7.69199	7.93499	9.35617	7.80487	7.36686	7.66951	7.75455	NaN	8.14499	8.07328	7.77975	7.82268	8.77339	7.973	8.28075	8.16666	8.04983	7.21342	NaN	NaN	NaN	7.85531	NaN	NaN	NaN	NaN	NaN	NaN	NaN	NaN	NaN	NaN	9.0776	NaN	NaN	NaN	NaN	NaN	NaN	NaN	7.66932	NaN	NaN	NaN	NaN	NaN	NaN
9.50807	9.09382	8.77632	9.63365	9.96422	9.14333	9.46539	9.5992	9.45732	9.42941	9.1444	9.54845	9.59651	9.52958	9.61177	NaN	10.0772	9.48014	9.22271	9.97067	9.08633	9.32914	9.95067	9.37467	9.10986	9.84262	9.96048	10.1752	9.57142	9.33982	9.8557	9.97054	9.57519	9.74066	10.0085	9.69697	9.61899	10.1221	9.59761	9.22863	9.37888	9.81898	NaN	9.07003	9.71332	9.92258	NaN	9.75765	10.1537	9.81522
NaN	NaN	NaN	3.69028	NaN	NaN	NaN	NaN	NaN	NaN	NaN	NaN	NaN	NaN	NaN	NaN	NaN	5.85636	NaN	NaN	NaN	NaN	NaN	NaN	NaN	NaN	NaN	NaN	NaN	NaN	6.41885	3.82992	NaN	7.51262	6.72159	NaN	NaN	NaN	NaN	NaN	NaN	NaN	NaN	NaN	NaN	NaN	NaN	NaN	NaN	NaN
10.2421	10.2551	10.4974	10.2951	10.6953	9.55908	10.164	10.0883	10.1627	10.7005	10.1065	10.4382	10.0507	10.3716	10.6461	10.5418	10.5707	10.5274	10.3151	10.111	10.3599	10.1642	10.2964	10.0414	10.0706	10.3103	10.2469	10.2765	10.1286	10.0843	10.3664	9.9888	10.0653	10.2929	10.3049	10.606	10.0632	10.272	10.13	10.463	10.1277	10.1738	10.102	10.4246	10.193	10.2138	10.4679	9.09355	10.0517	10.3594
9.50936	9.80485	9.96711	9.61999	9.83775	9.88309	9.64995	9.66821	9.82447	9.62511	9.7716	9.85997	9.95637	9.8795	9.84404	9.95288	9.74978	9.92887	9.89694	10.3584	9.96777	10.2171	9.90766	9.9938	10.0533	9.74008	10.0524	9.9954	9.8963	9.79251	9.59239	9.63956	9.66399	9.85863	9.83718	9.72814	9.74433	9.81839	9.91417	9.74737	9.69118	9.94655	9.78193	9.97688	9.94527	9.97925	10.0514	9.56706	9.98893	9.70744
12.7174	12.9603	13.3359	12.6298	12.8483	14.061	12.4036	13.0348	12.7016	12.477	12.3259	12.2469	12.3743	12.3665	12.2127	12.5003	11.9066	12.1301	12.295	12.1063	12.0887	11.9511	11.9198	11.8406	11.9213	12.0109	12.2016	12.3297	12.0377	12.0032	11.9247	11.9731	11.9321	12.0747	11.9658	11.9975	12.1678	12.1911	12.0151	11.9461	12.0364	11.9843	11.9239	12.2321	12.1049	12.0298	11.9423	11.9846	12.0188	12.1667
8.45412	9.17205	8.89096	8.25576	8.20691	8.25396	8.87857	8.5235	8.76967	9.24243	8.8747	8.22847	8.43024	8.70886	8.70355	8.6286	8.7149	8.62294	8.52371	NaN	8.60797	8.49327	8.32458	8.48224	8.38606	8.72686	8.58218	8.67228	8.5791	8.68698	8.77368	8.85293	8.7721	8.76304	8.37597	8.79099	8.74397	8.41689	8.84801	8.97787	8.91742	8.44116	8.54031	8.62012	8.6089	8.45048	8.69073	8.66805	8.72976	8.1615
9.10798	9.32501	9.13625	8.86779	8.98462	8.80872	9.14668	8.74997	8.99346	8.90813	9.37343	9.3363	9.48412	9.2545	8.85611	9.1868	9.11006	8.70626	9.26977	9.11997	8.95478	8.70502	8.96088	8.4678	8.8973	8.89115	8.20852	8.79849	8.82949	8.35848	8.77923	9.12327	8.7985	8.8204	8.63532	8.50222	8.21335	8.21003	8.52214	8.34458	9.14202	8.95539	8.75418	9.07941	9.00386	9.20479	8.89947	8.92018	8.79056	8.99522
8.21144	7.24838	6.34183	8.29182	7.75645	7.36101	8.22212	8.0167	8.41718	8.14572	7.81268	7.88305	7.59761	8.26369	8.09714	NaN	7.91497	7.08163	7.698	NaN	8.35866	8.08243	8.12216	8.39939	8.15625	8.43503	8.21876	8.70874	8.08857	7.89102	8.45103	8.28681	7.99582	8.57926	8.22677	8.05113	8.76939	8.77803	8.51965	8.47745	8.16627	8.58753	8.53072	8.01154	8.51114	8.3452	8.49044	8.11815	8.72976	7.92609
NaN	NaN	NaN	7.55603	NaN	NaN	8.18182	NaN	8.35506	NaN	NaN	NaN	NaN	NaN	NaN	NaN	7.96602	8.33171	NaN	8.05261	NaN	7.69703	8.44948	8.34733	NaN	8.46636	NaN	8.24609	NaN	8.56648	NaN	NaN	7.78586	NaN	NaN	NaN	NaN	NaN	NaN	9.07156	NaN	NaN	8.2264	8.66411	NaN	NaN	NaN	6.80679	NaN	NaN
10.4586	8.88478	9.07276	9.85658	9.74402	8.4798	10.1189	9.7163	9.87998	10.226	9.5799	10.6156	8.71471	9.78758	10.3808	9.37736	10.2768	9.74794	9.21261	9.84401	9.8509	9.58275	10.0626	9.63992	10.2176	9.83846	10.0556	10.0575	9.87053	10.0799	9.52545	9.86084	9.98053	9.98215	9.75728	9.8382	9.67283	9.59445	10.2007	9.69651	9.80702	9.47757	9.79279	10.0169	9.6136	9.66547	10.8132	9.49982	10.003	10.0518
8.3418	NaN	7.9421	8.00602	8.41868	8.65996	7.77374	8.51326	7.95481	8.21528	NaN	8.43507	8.21029	8.08471	8.12774	NaN	NaN	7.44144	8.19853	8.31781	7.60855	7.74032	7.45243	8.4091	7.70338	7.69796	7.93862	8.52761	NaN	7.96408	7.84047	8.16911	8.48922	7.61187	7.38305	8.12612	NaN	8.40919	7.28482	8.28947	8.1323	7.57175	7.9061	NaN	7.58587	8.39438	8.51338	7.78511	7.72303	7.77876
9.43062	9.28103	9.30226	9.13713	9.32728	9.61565	9.41195	9.42034	9.30132	9.58535	9.46493	9.32981	9.2646	9.20917	9.21447	9.01704	9.42199	9.01839	9.32188	8.89615	9.33846	9.38362	9.20949	9.35829	9.14202	9.2103	9.25177	9.15623	9.42398	9.44523	9.37754	9.14967	9.43414	9.36926	9.40909	9.72896	9.51198	9.27339	9.37619	9.19695	9.32941	9.4074	9.43656	9.40991	9.47039	9.3667	NaN	9.40348	9.43434	9.40211
9.70092	NaN	NaN	7.84577	NaN	NaN	8.18859	NaN	8.39745	8.8326	9.61671	7.81147	NaN	8.15613	NaN	NaN	8.08427	8.2516	NaN	NaN	NaN	8.92133	8.6545	NaN	8.51428	8.76104	8.993	9.31085	NaN	8.40343	8.6052	NaN	8.5016	8.85482	NaN	9.98198	8.95635	NaN	NaN	8.82657	NaN	8.40824	9.17089	6.0104	8.61684	8.8126	8.72359	8.4872	8.76232	NaN
8.16104	NaN	8.12208	8.13767	7.69513	8.21272	7.85343	7.54536	8.66905	7.90578	8.26308	8.11416	8.32485	8.01517	8.06876	7.88517	7.56429	7.66575	7.97884	8.1335	7.65835	7.51452	NaN	6.88196	7.92153	7.86973	7.24214	8.15822	7.85283	NaN	8.23248	7.75844	NaN	NaN	8.21063	7.70844	8.52036	8.26015	8.03368	8.04343	8.55645	8.40191	8.42604	8.21029	NaN	8.25008	8.37786	8.28359	7.91526	8.05846
9.29892	9.66553	10.0212	8.77579	8.61919	10.6898	8.58226	9.02957	8.87855	9.11382	8.95216	8.20307	8.27743	8.39562	8.22751	8.59516	8.34358	8.82142	8.69189	8.7454	8.04199	8.37694	8.70921	8.5648	8.32537	8.47796	8.61791	8.87531	8.8681	8.32675	8.46399	8.45241	8.90629	8.25028	8.70365	8.50529	7.90552	8.44828	8.06958	8.92511	8.80591	8.63173	8.90132	8.88465	8.4759	8.45826	8.96904	8.2381	8.64135	8.25988
7.60796	NaN	6.5788	7.7654	7.42312	7.04662	8.01128	7.54773	7.85758	7.79481	7.05989	6.74257	NaN	7.73436	7.36573	6.94093	7.46041	6.02002	6.90251	7.16646	8.11471	7.6356	8.08808	7.87905	7.61733	7.61452	8.59267	8.42411	7.37051	8.08403	NaN	7.44424	8.01747	7.79013	8.26674	8.32007	8.09039	8.07836	8.10521	8.60512	7.93974	7.97584	7.75049	7.97947	7.77606	8.53039	7.85029	7.75609	7.70017	7.6601
7.65244	NaN	NaN	7.53631	7.31887	6.82486	7.0743	7.46931	7.54431	7.79026	NaN	5.94868	NaN	7.72337	7.4957	NaN	7.06461	6.85457	NaN	NaN	7.10438	5.72573	7.51376	7.37679	7.45897	7.17948	7.75146	7.85454	7.08537	7.56536	7.15376	7.77864	7.19601	7.19482	7.75391	7.28995	7.36573	7.61847	7.59515	6.91372	7.50424	7.52892	7.38511	7.62855	7.7855	7.5453	8.17591	7.46615	7.54911	7.6602
8.30104	7.30339	7.25034	8.25612	8.10768	7.09433	8.37684	8.16308	7.88789	7.64	NaN	7.29822	7.05586	7.51017	8.39124	7.50325	8.04938	7.68893	7.62406	8.13478	8.32531	NaN	7.57756	8.16533	7.91188	8.32711	7.34413	8.41082	8.34739	8.15412	8.52255	8.40829	7.56882	7.64587	8.72952	8.50161	7.93214	8.09951	8.25534	8.30293	8.02996	8.35762	8.05357	8.49069	8.43058	8.56793	7.89766	8.52648	8.59423	8.29424
8.44531	NaN	8.41775	8.07095	8.2589	NaN	8.48132	8.02321	8.79138	8.345	NaN	8.16927	NaN	8.59213	8.44546	7.52594	8.60162	8.40123	8.35457	8.22713	8.61853	NaN	NaN	8.26933	7.76125	8.27807	7.95891	NaN	8.3487	8.10641	8.97209	8.67595	8.6717	8.30115	8.58628	8.80145	8.70709	8.72904	8.38785	9.09265	8.38523	8.78371	8.47245	8.37415	8.31407	8.79104	9.026	NaN	8.00908	8.5041
7.70415	NaN	7.49657	7.66218	7.21047	NaN	NaN	NaN	7.87165	6.92159	NaN	7.60709	NaN	7.64328	6.91331	7.1241	6.96798	NaN	NaN	NaN	6.84263	NaN	7.00091	7.73064	7.42769	6.96125	7.2856	7.64397	NaN	7.50917	NaN	NaN	8.07988	7.31192	7.32335	7.6376	7.81481	7.64728	7.81515	NaN	8.08447	8.07237	7.76296	7.74737	6.92615	7.72344	7.94028	7.67852	4.90869	7.83239
9.46777	9.89715	9.81865	10.0742	10.3567	10.5124	10.2116	10.5154	10.4294	10.2062	10.9537	10.5778	11.2717	10.3236	10.3371	10.3297	10.0851	10.9575	10.0682	10.2717	10.622	10.3004	10.8751	10.709	10.5886	9.92022	9.63317	9.60873	9.39484	9.94613	10.0728	10.2637	10.0383	10.1769	10.9243	9.85562	9.7316	9.7752	9.7028	10.462	10.0835	9.7456	9.59775	10.5703	10.1234	9.81577	12.1292	10.2119	9.55276	10.324
8.43652	8.45101	8.42707	8.86559	8.06746	8.43518	8.47796	7.926	8.56512	8.20163	8.1287	8.70822	7.85099	8.69354	8.67257	8.06707	8.38086	8.05526	7.9311	8.59669	8.24194	8.06549	8.15018	8.53485	8.24182	8.34727	8.0062	8.45705	8.78337	NaN	8.72866	8.64705	8.85457	8.99535	8.77867	8.58791	8.6664	8.16074	8.26777	8.7432	9.09489	8.75984	8.59282	8.29331	8.87723	8.67168	8.73839	8.43376	8.75235	8.7013
8.76428	8.59662	8.82167	9.16148	8.08743	8.94786	8.81736	7.50139	8.92084	NaN	NaN	8.8074	8.03435	8.33858	8.57038	7.59202	8.71815	8.15238	8.4902	8.89079	8.00131	8.70201	8.32167	7.83453	7.73416	8.47135	NaN	8.2341	8.42104	7.86438	8.64194	8.85153	8.57028	8.74601	8.75775	8.84568	8.88208	8.75724	NaN	8.75203	9.27618	8.376	8.77046	7.77683	8.28505	8.76455	9.2433	8.78235	8.70174	8.52358
7.91493	8.07636	7.82381	8.51225	8.13131	8.31147	8.44747	8.02627	8.24004	7.88501	8.19102	7.92458	8.25452	8.2896	8.22016	8.40384	8.37212	8.34695	8.33932	8.75074	8.39077	7.7765	8.22417	8.11848	8.19618	7.58982	8.76888	8.38911	8.12932	7.8745	8.09851	8.20302	8.20548	7.99044	8.1756	8.0184	8.05881	8.369	8.19983	7.91559	8.01917	8.27489	8.61798	8.19734	8.16318	8.05248	8.7814	8.08562	8.23811	8.12509
9.50759	9.30348	9.55337	9.47752	9.94071	9.63833	9.50368	9.55713	9.49029	9.15174	9.98406	9.74897	10.2426	9.74793	9.55361	9.69122	9.41032	9.89018	9.66876	9.1278	9.50034	9.45613	9.6008	9.50867	9.52647	9.41606	9.39669	9.52197	9.26092	9.53446	9.45441	9.55358	9.5234	9.50011	9.59988	9.55442	9.39712	9.45873	9.1541	9.31461	9.39086	9.01372	8.95954	9.86908	9.47066	9.52156	9.51685	9.36819	9.53725	9.73788
10.9684	11.1717	10.7844	10.8557	11.2014	10.9306	10.7288	10.9454	10.5996	10.4972	11.1712	10.9315	11.2908	11.0203	10.9511	11.0976	10.9844	11.31	11.0833	11.1728	11.204	11.2948	11.226	11.0561	10.6484	11.2983	11.258	11.0483	11.1863	11.2389	10.9564	11.1023	11.1199	11.2033	11.1912	11.0184	11.1604	11.1979	11.1595	11.2742	11.1911	11.1906	11.2319	11.1279	11.2281	11.0807	11.6274	11.1031	11.2156	11.1973
9.35313	8.8095	8.50495	7.5312	8.5303	8.21018	8.58434	8.16984	8.44673	NaN	8.52885	8.49259	8.65942	NaN	8.36883	8.30233	8.47227	NaN	8.76652	NaN	NaN	7.2676	NaN	8.70832	8.62061	7.81687	6.95327	8.21654	8.94937	8.89041	8.96674	8.74529	8.49793	8.61028	8.77976	7.89572	NaN	NaN	9.50102	8.80442	8.65091	8.30773	8.14797	7.8289	8.8542	8.97007	NaN	8.59963	NaN	8.27577
8.06398	7.64766	8.24839	7.89945	8.3881	8.65663	7.94994	8.53433	7.98401	7.84762	8.27446	8.27875	8.09536	8.26764	7.55772	8.27262	8.44274	8.01295	8.1431	8.54272	7.98121	8.42017	7.72158	7.87636	7.71105	7.82706	8.12974	8.35594	7.67752	7.85532	7.94995	8.01714	7.19877	8.10944	7.46132	8.06317	8.3906	8.04374	7.9863	8.47477	7.75068	7.78972	8.22615	8.36807	8.48887	7.86455	8.87757	8.30793	8.25525	8.22421
7.078	7.05671	7.42926	6.50588	6.71843	7.04843	6.16406	7.2446	6.4878	7.23726	6.25358	6.70062	6.90932	6.81414	7.32325	NaN	6.88511	6.90588	6.75323	6.55996	6.99764	6.19778	7.43469	6.98706	6.79822	6.80219	7.05628	NaN	7.04283	5.76722	NaN	7.32194	NaN	6.87088	NaN	6.60241	7.21552	6.64058	NaN	6.67234	7.1425	7.16777	6.71794	6.76404	6.92946	6.6299	7.08528	7.25525	6.54156	6.95663
8.828	9.28069	9.54541	8.87815	8.92828	10.0617	8.8831	9.11839	9.05158	8.78763	8.8635	8.54464	8.92843	8.94388	8.91605	8.90626	9.15125	9.00335	8.56892	9.0903	8.21134	9.46121	9.27596	9.38799	8.68848	9.14327	9.57053	9.41407	9.56332	9.29726	10.0635	NaN	9.49505	9.67357	8.73645	9.64518	9.40562	9.31177	9.58328	9.84713	NaN	9.33922	9.56196	9.37348	9.62427	9.35496	9.8955	9.60511	9.69005	9.28292
8.48927	8.24786	8.60356	8.29589	8.45706	8.16291	8.52441	8.52545	8.50825	8.10785	8.44497	8.04821	8.19438	8.26196	7.71663	8.14925	8.69393	8.38365	8.18489	8.37796	6.80502	8.24796	7.69575	8.44268	7.11896	8.23603	7.05414	8.11849	8.12267	7.98602	8.43876	7.47054	8.0857	8.10673	7.99972	8.28382	8.412	7.69983	8.3419	8.54267	8.39572	8.13115	8.14638	8.1729	8.22636	8.56095	8.40097	7.3923	8.43964	7.85761
8.15646	8.38682	8.35008	8.25356	8.22471	8.01662	7.93957	8.15178	8.03829	8.16296	8.04995	8.3488	8.30203	8.47303	8.54955	8.21877	8.0714	8.32452	8.68319	8.44115	7.9474	8.27217	NaN	7.91526	8.98858	7.61018	8.04045	8.36481	7.77715	8.45159	8.10477	7.67201	7.84731	8.45678	7.91178	8.27129	8.1132	7.90078	8.03374	8.32863	7.41207	8.28045	7.90121	8.17494	7.71509	7.62281	NaN	7.90803	8.3662	7.7673
8.32404	8.51513	8.44066	8.49353	8.0616	7.89187	8.00445	8.03487	8.09468	8.03473	8.86178	8.49102	8.87911	8.75453	8.40238	8.36219	8.18369	8.19762	8.49392	8.65166	7.97615	8.59933	8.07739	NaN	7.69753	8.54064	NaN	8.18954	7.85537	7.52006	8.33793	8.04917	8.17873	8.04835	NaN	8.73517	8.0332	8.01984	8.19129	7.85582	8.24929	8.16283	NaN	8.16962	NaN	NaN	NaN	8.05374	8.34231	8.1205
10.4312	11.066	10.9749	10.5272	10.1118	11.2793	10.619	11.0882	11.0682	10.3043	10.4136	10.1595	10.3469	10.0345	9.40877	10.3696	10.1679	10.0265	10.7629	10.4735	10.0982	10.2627	10.125	9.97041	10.645	10.0523	10.148	10.1507	10.0646	10.1635	9.88321	9.93433	10.1495	10.0026	10.0045	10.2004	10.2146	9.91194	10.5253	10.3324	9.91756	9.67345	10.1403	10.3694	10.0937	9.90105	10.3247	9.88086	10.0659	10.1884
7.87666	8.11229	8.52916	7.89354	NaN	9.37257	7.97195	8.65483	8.358	7.8879	8.45435	7.71285	8.48	8.47165	7.91221	8.22229	8.35186	7.74711	8.40152	7.6306	8.12631	8.13903	8.31548	7.45188	8.15832	7.80972	7.86127	7.81895	7.76603	7.78141	7.96284	6.76547	9.22813	8.12554	NaN	8.10228	8.31158	7.86506	7.55677	NaN	7.24454	7.77807	8.3235	8.02562	7.43059	7.82621	NaN	7.76412	8.16448	8.4
7.77052	7.65843	8.03345	8.06796	7.8569	7.67794	8.18028	7.60769	8.38302	7.83579	7.5506	8.08389	7.58892	8.39507	8.45805	7.56051	8.01204	8.05125	7.46805	7.66547	7.46461	8.01679	7.56805	7.50794	8.07623	7.64252	7.35099	7.73048	7.80722	7.50182	7.65489	8.04251	7.25685	7.37449	8.08121	7.63403	7.88751	7.66547	7.6014	7.3233	6.76764	7.84662	8.25059	8.21501	7.5073	7.93629	7.66852	7.67493	8.15445	7.81674
8.38691	8.31344	8.23732	7.27585	8.39996	6.73647	7.95232	7.19415	7.32542	7.74539	7.61178	7.79079	NaN	7.64571	7.10315	8.01826	7.41408	7.33412	7.25985	8.87748	7.67215	8.43614	7.65998	8.18503	6.97632	8.17508	8.83214	8.93397	8.18825	8.25093	7.56773	8.17426	7.71468	8.44069	7.8246	7.5265	8.12812	7.96701	7.91931	7.61483	7.82571	8.0208	8.68206	7.72736	8.34303	7.72565	9.24965	7.53624	8.51396	7.57656
7.25059	6.29424	7.36291	8.19401	6.9323	6.71239	8.09076	7.40495	7.90613	6.71621	6.76042	6.87193	NaN	7.29694	7.10442	6.92008	7.90685	7.52736	6.58555	NaN	7.10333	7.65018	NaN	NaN	7.59819	7.45492	NaN	8.32977	7.63115	NaN	7.3572	NaN	6.81472	9.75592	8.42864	NaN	8.00388	8.08583	NaN	8.4716	7.69296	8.2243	7.79343	7.95799	8.19041	7.03634	8.03569	7.06175	7.90638	7.83573
11.9623	11.638	11.7761	12.0088	12.1024	12.1939	11.9958	12.1835	11.821	11.6611	12.6364	11.9598	12.5193	11.904	11.9706	12.2565	11.9571	12.0621	12.1574	12.0688	12.3003	11.962	11.9808	12.0141	12.3128	12.0985	11.8931	12.0416	12.2386	11.9424	11.9261	12.1514	12.2052	11.6877	12.3915	12.0522	12.0282	11.856	11.954	12.0789	11.9775	11.9996	11.7099	11.9967	11.9019	11.837	11.921	12.1372	11.8595	12.242
10.5157	10.6231	11.2935	9.90186	10.5675	11.4285	9.90069	11.0932	10.7	10.5731	9.31529	9.77344	9.75999	9.7148	9.81867	9.27004	9.89638	10.3112	9.96697	10.1492	10.0959	9.92566	10.6298	10.1146	9.7246	10.0325	10.7316	10.4049	10.1626	10.1117	10.0886	9.77513	10.4159	10.0715	10.0128	10.8319	10.4222	9.97328	10.107	10.4005	10.3947	10.0015	10.0963	10.2003	10.2465	9.50003	10.2248	10.085	10.0188	10.0374
9.28352	8.79293	8.75837	8.94316	8.9225	8.42141	9.24838	9.15065	9.25424	8.86965	9.01417	8.99396	9.23957	9.08185	9.02004	8.93859	8.92349	9.16285	8.55662	8.90022	8.66001	8.86305	9.005	9.20181	9.02615	8.99242	9.58971	9.24088	9.15151	9.24639	8.88192	9.48646	9.29966	9.23882	9.17806	9.57255	9.35953	9.34517	9.799	9.32862	9.61306	9.13677	9.0549	8.91115	9.43158	9.68336	9.72559	9.23335	9.33822	9.36611
9.62113	9.31168	9.0496	9.40477	9.58751	8.60839	9.55208	9.52854	9.9262	9.69463	8.1435	9.28403	8.74568	9.65012	9.57529	8.80935	9.19126	9.56819	9.50269	9.22522	9.75352	9.43201	9.5014	9.55462	9.57572	9.60062	9.87991	9.42417	9.57868	10.0409	9.52649	9.57263	9.7767	9.45649	9.89277	9.74007	9.72016	9.53827	9.5705	9.64764	9.40344	9.13518	9.27555	9.62917	9.92429	9.6426	8.99409	9.66806	9.44168	9.41442
10.7754	10.8853	11.1214	11.1523	11.0038	10.7925	11.3188	11.0209	10.9478	10.3037	10.9923	10.8391	10.7864	10.7415	10.507	10.6151	10.8698	10.65	10.6631	10.6244	10.3957	10.0689	10.2948	9.76968	10.3445	10.0408	10.0883	10.4166	10.3604	10.0107	10.6351	10.1628	10.4038	9.80487	11.0793	10.1628	10.6752	10.2554	10.2217	10.2183	10.5487	10.6437	10.418	10.6497	10.6135	10.4073	11.2315	10.3719	10.4621	10.5734
8.64767	NaN	NaN	9.13223	8.69828	9.04098	8.97895	8.96312	9.28687	8.97236	8.7751	8.85746	NaN	9.13482	9.05944	NaN	8.78834	8.57132	8.48909	8.17075	9.00193	9.07108	9.18608	9.29172	9.06494	9.36044	9.96601	9.3328	8.9952	9.27011	8.68031	8.61317	NaN	8.85052	9.15985	9	9.04896	9.50517	8.68038	9.4184	9.07643	9.20564	8.82606	8.93749	8.84703	9.15745	9.49965	9.11807	8.81097	9.20926
14.5492	14.6136	14.3069	14.3605	14.8742	13.6082	14.4707	14.4402	14.3668	14.7481	14.2975	14.6799	14.0086	14.3988	14.6848	14.6286	14.6298	14.592	14.7492	14.8174	14.6817	14.293	14.0018	14.0983	14.2697	14.1669	14.0718	14.1872	14.2014	14.1092	14.1847	14.6851	14.689	14.2723	14.7357	14.7644	14.2692	14.1309	14.242	14.26	14.338	14.1618	14.0493	14.5572	14.0609	14.3502	12.1125	14.3255	14.0754	14.6666
9.56143	9.43655	9.27886	9.47775	9.0466	9.09782	9.53047	8.67455	9.51289	9.47428	9.6107	9.30807	9.88446	9.18854	9.27482	9.08336	9.12119	9.74872	9.37073	8.88044	9.39662	8.55746	9.16103	8.99644	9.3753	8.55988	8.10678	9.01035	9.30633	9.01637	9.55764	9.12726	8.7725	9.18447	9.33276	9.41747	9.51685	8.95634	9.11463	9.20489	9.65906	9.59236	9.37319	9.29029	8.80828	9.85116	9.91535	9.21718	9.40792	9.17144
7.5874	NaN	NaN	NaN	6.89067	NaN	7.20336	7.26034	7.37276	6.92167	NaN	NaN	NaN	NaN	7.22187	NaN	7.1057	NaN	NaN	NaN	7.08429	7.2159	NaN	7.45275	NaN	6.53037	7.03676	7.66303	NaN	7.74657	7.85058	7.52162	7.22196	7.4041	7.25911	7.73717	7.60521	NaN	NaN	8.01085	7.38112	NaN	7.14415	7.49478	NaN	6.49133	7.03435	6.93566	7.52077	7.31298
9.8303	9.81394	9.75903	10.1287	8.89738	8.79556	9.83291	9.11596	9.94181	9.5593	9.95241	9.72749	9.91663	9.69285	9.99406	9.51285	9.93754	8.72138	9.72803	9.16645	8.84024	9.01145	8.53737	9.3903	9.6547	9.40496	8.73544	9.14447	9.50817	9.3589	9.75883	10.1287	9.78224	9.29475	10.1785	9.51263	9.43914	9.29413	9.35199	9.22174	9.78957	9.66114	9.77272	9.76715	9.62886	9.99036	9.27642	9.68293	9.47136	9.26021
12.0046	11.723	11.9189	12.0223	11.2879	11.5055	11.8913	11.2404	12.3608	11.2197	11.5911	11.6957	11.2678	11.8084	11.7945	11.6887	11.8122	11.4993	11.5821	11.7019	11.0654	10.8495	10.7782	11.2759	11.2498	11.1697	10.9964	10.8361	11.7187	10.6308	11.4768	11.1353	11.1712	10.9902	11.3153	11.5934	11.1582	9.94994	11.266	11.5134	11.2036	11.3356	11.2032	11.3765	11.8034	11.2063	11.6929	11.5171	11.3652	11.5945
10.5871	10.5363	10.616	10.6735	10.2691	10.3064	10.5263	9.96011	10.5788	9.73205	10.0201	10.2048	10.0692	10.3037	10.3204	9.89053	10.4963	10.1044	10.2221	10.4266	9.87605	9.50208	9.93022	9.81608	10.0601	9.98934	9.84545	10.396	10.55	9.89097	10.4164	10.4359	10.0268	10.1866	10.4191	10.5772	10.4346	9.86872	10.1365	10.1601	10.9891	10.4584	10.485	10.266	10.5601	10.3578	9.72606	9.99868	10.789	10.1909
10.8537	10.7074	10.5967	10.8248	10.1225	9.89036	10.4806	9.87543	10.5589	9.96978	8.98157	11.0073	11.1118	10.3269	10.6575	9.3545	10.117	9.60009	10.6861	9.9098	10.3813	9.40769	10.9394	10.6916	10.7391	10.5517	10.6562	10.8026	11.0163	10.398	11.7118	11.1704	10.8903	10.3736	10.9862	11.1634	11.5539	11.1392	10.4566	10.8642	11.7433	11.4493	11.1947	10.7381	11.3423	11.1655	10.5232	11.3107	11.6359	9.86627
12.0976	12.6821	11.0081	11.3775	13.1652	12.8541	11.1879	12.2824	11.9634	11.9734	10.9183	10.5584	10.3913	10.25	10.6397	8.6338	10.3665	10.6534	10.0133	9.09233	10.9313	10.8671	11.0211	10.5573	10.0386	10.7214	10.7189	10.0267	10.3987	10.3282	9.72784	10.542	10.5582	10.736	10.9427	10.5954	10.9795	11.0797	10.4985	10.6144	10.8603	10.6058	11.1263	11.0539	11.0692	10.0025	11.4696	8.97038	10.2217	10.9181
8.91794	8.66427	8.7457	8.45665	8.94192	7.91763	8.6947	8.96936	8.72905	8.83531	7.88284	8.8768	8.52992	8.89357	8.82357	8.74387	8.58901	8.77699	8.36379	8.48536	8.97845	8.99978	8.86946	8.76804	8.75102	8.75411	8.75009	8.76517	8.92231	8.46684	8.81676	8.99021	8.79507	8.74435	9.00084	8.87979	8.77684	8.80779	9.09478	8.52416	9.05415	8.8135	8.52569	9.24016	8.78628	9.00333	9.54419	8.67054	8.93895	8.83354
12.2153	13.3559	15.077	11.3104	11.4762	14.2367	10.9234	12.0365	12.1173	11.4987	10.7197	11.3568	11.1651	10.8156	9.8955	12.627	10.0545	12.3412	12.6755	11.574	9.13396	8.85821	8.99283	8.89058	8.51425	8.44677	9.21898	9.68245	8.69888	9.17447	9.95755	9.49368	9.61898	9.40418	10.0241	9.35714	9.40004	8.8636	9.55127	8.76867	9.37642	9.01941	8.58498	9.45968	NaN	9.57201	NaN	9.15722	9.44904	8.90654
9.6595	8.7806	9.19253	9.59413	9.0797	7.69188	9.43419	9.62337	9.97572	9.30719	8.03468	9.14395	NaN	9.5343	9.41749	8.076	9.39271	9.81405	9.30808	8.30146	9.14785	9.35593	9.30729	9.14339	9.27213	9.32493	9.56946	9.81168	9.42942	9.39488	9.50164	9.62459	9.24444	9.5259	9.64557	9.57614	9.71046	9.85672	9.74861	9.76254	9.44358	9.46946	9.50494	9.86582	9.19562	9.76314	8.65885	9.33897	9.37106	9.47347
10.8088	10.7701	9.94084	10.2112	10.6549	11.9251	11.3943	10.2559	10.3478	10.3706	11.8052	12.8386	12.3996	11.5275	10.8987	12.4776	11.3252	11.3331	11.0363	11.6265	11.6604	11.7082	11.2748	12.1147	11.5845	12.0633	12.2892	12.6442	12.4353	11.3061	11.9389	11.2897	11.9799	11.9654	12.1836	11.7433	11.5587	11.4316	11.1673	11.5328	11.7511	11.4288	11.009	10.9772	11.534	11.0402	11.6783	11.887	12.0896	10.6762
8.57307	8.84848	9.94588	8.31659	8.04909	10.0271	7.77066	9.00031	8.77305	7.6874	8.69709	8.75432	8.90773	8.61854	7.93757	8.6676	8.05384	9.78219	9.16344	9.62207	8.50077	8.96832	8.79732	8.54817	8.29898	8.37387	9.26495	8.98923	8.73447	8.70304	8.40045	8.10983	8.85247	9.10596	8.87948	9.33461	8.2833	8.509	9.16912	8.75889	8.69524	8.48261	7.98097	8.78182	8.67417	9.04107	8.9051	8.58577	8.7325	8.87369
10.5343	10.7872	11.1488	10.459	10.2735	12.3727	10.7038	10.4247	10.6434	10.6339	11.0776	10.2702	9.00031	10.5481	10.369	10.8512	10.4787	9.08485	10.6497	10.2093	NaN	NaN	NaN	NaN	10.4288	NaN	NaN	NaN	NaN	NaN	NaN	NaN	NaN	NaN	NaN	NaN	NaN	NaN	NaN	NaN	NaN	NaN	NaN	10.4984	NaN	NaN	NaN	NaN	NaN	10.7119
NaN	NaN	7.99956	6.53022	6.17899	7.37672	5.92266	7.85771	7.18524	5.96627	NaN	5.98691	6.68184	NaN	5.98481	NaN	NaN	8.70361	8.24462	NaN	NaN	7.48413	7.24632	7.14959	7.01054	NaN	5.37642	NaN	NaN	NaN	6.37405	NaN	7.60498	NaN	8.03346	8.66572	7.1231	6.30008	7.58161	NaN	NaN	5.71716	NaN	7.93073	6.81514	7.31891	8.67681	7.04154	5.89294	7.46546
7.93089	NaN	NaN	7.70561	6.98688	NaN	7.06003	7.70472	7.11208	7.81173	NaN	6.61993	NaN	7.71641	NaN	NaN	7.15034	NaN	NaN	NaN	7.73838	7.83683	NaN	NaN	NaN	7.54433	7.20614	NaN	NaN	7.07655	NaN	8.38185	NaN	6.83269	NaN	NaN	NaN	NaN	7.47599	7.6965	7.51374	7.33988	7.22606	7.62587	7.31207	7.90872	7.60054	6.65207	8.00918	NaN
8.55945	8.59692	8.50086	8.27712	8.42761	8.31479	8.79166	8.24959	8.71104	8.43032	8.50528	8.374	8.46256	8.18594	8.46163	8.25064	8.59798	8.04352	8.37777	8.26699	7.74308	8.24468	NaN	8.84589	7.82136	7.95484	7.3819	7.95682	8.3724	8.03974	8.82711	8.26374	NaN	8.06428	8.49417	8.0832	8.74769	8.29434	8.19717	8.19533	8.75772	8.45794	8.23393	8.1017	8.52873	8.5127	NaN	7.98614	8.30884	7.92497
7.40971	NaN	NaN	NaN	NaN	NaN	NaN	6.83821	5.80978	7.18575	NaN	6.2021	NaN	6.75188	6.15338	NaN	NaN	NaN	NaN	NaN	8.24901	7.20841	7.37809	7.66156	7.28912	7.97383	NaN	7.92176	8.02998	8.14367	8.22849	8.32253	8.01225	7.89225	8.01322	NaN	6.7303	7.78833	8.15335	8.11048	7.91559	6.23203	7.81715	8.09671	7.60686	7.76807	8.18705	7.60422	8.04102	8.02095
7.69804	6.84418	7.51521	8.0629	6.98417	6.33089	8.15368	7.1651	8.19719	6.60154	6.78361	7.28741	NaN	7.72889	7.7297	6.4319	7.75972	7.06667	6.47052	7.54237	7.57412	6.94641	7.43927	7.50403	7.68251	7.36716	NaN	7.96816	7.65605	7.7578	7.76335	7.83293	7.16514	7.70594	7.55589	7.85603	7.52341	7.40894	7.70461	7.67658	8.14884	7.94048	7.73896	8.04595	7.87086	7.84937	7.28188	7.4229	8.02125	7.51447
9.27913	NaN	7.93329	8.34332	8.85961	NaN	8.66308	9.21797	8.82819	9.08597	6.76811	NaN	NaN	8.57267	8.41118	NaN	8.51013	8.41007	7.92666	NaN	8.99267	8.52462	8.25241	8.46426	8.76441	8.92866	8.57148	8.7006	8.62474	8.60964	9.39163	9.11405	8.9195	8.75668	8.50994	9.18247	9.15556	8.80068	9.25002	8.97773	9.21578	8.44934	8.66871	9.04983	8.81075	8.97019	8.7019	8.74303	8.91534	8.36228
NaN	NaN	9.32825	9.31354	8.31852	9.03803	9.53503	8.91412	8.98853	NaN	8.80105	8.69108	NaN	8.36057	9.0313	NaN	8.28278	8.44003	NaN	8.75062	NaN	8.35661	NaN	NaN	8.16704	8.9726	8.44316	9.11485	NaN	NaN	NaN	8.53777	8.94493	9.47088	NaN	9.20397	8.9772	8.72572	8.58317	9.19586	10.0873	8.59921	9.00992	9.23151	8.85179	9.24054	NaN	NaN	8.8452	8.34233
10.3323	8.65322	NaN	9.88589	9.7639	NaN	10.0919	10.2671	10.1826	10.1772	NaN	8.89988	NaN	10.3642	10.0125	NaN	10.1857	9.84295	9.38217	8.81769	10.2259	NaN	NaN	9.41414	9.73619	NaN	9.73598	9.96293	NaN	NaN	10.1242	9.96754	10.0789	10.2209	9.99401	9.97609	9.78421	9.88965	10.216	9.94349	9.96836	9.80492	9.50373	10.1527	9.19484	10.025	NaN	9.59389	9.33218	9.85965
NaN	NaN	NaN	NaN	5.30867	NaN	5.89732	NaN	5.74349	6.31026	NaN	NaN	NaN	5.48779	6.77431	NaN	NaN	NaN	NaN	NaN	NaN	NaN	NaN	6.13772	NaN	5.83727	6.03953	6.70361	NaN	6.1351	5.74538	NaN	6.56066	NaN	6.85026	6.41658	6.64305	NaN	6.56628	NaN	6.06588	5.4226	5.91808	6.31613	NaN	4.39949	6.42771	NaN	5.73901	NaN
8.59264	8.10404	7.93996	8.21019	8.0507	NaN	8.41327	9.12767	8.82684	8.27211	NaN	7.51894	NaN	8.0391	8.15421	6.99965	8.12235	8.29674	NaN	7.61522	8.65941	8.22883	8.05171	8.23631	8.17021	8.40142	7.84363	8.40983	8.2456	8.41736	8.64602	8.7745	8.74519	8.58544	8.44339	8.99407	8.61269	8.43827	8.84186	8.61856	8.16436	8.13333	8.04385	8.76096	8.43923	8.70429	8.69256	8.23442	8.10402	8.40705
NaN	6.96573	8.23581	7.24933	6.68437	8.09734	NaN	7.80172	7.24725	7.10916	8.17821	7.29698	7.99447	7.87786	8.02638	8.30024	8.64607	11.1302	10.6964	10.0707	7.88289	8.26129	8.00132	8.3056	8.36237	NaN	8.14015	8.57904	8.48747	8.57105	8.71044	8.36566	8.67011	8.79158	8.71954	8.95384	8.51464	8.39394	9.05504	8.6347	8.69486	8.03873	8.40407	9.10188	8.86796	10.405	8.76689	9.01222	8.95033	8.99524
8.8317	8.84273	8.85874	8.1778	8.82657	8.25209	8.31595	8.55871	NaN	8.90132	8.48736	8.78985	8.95724	8.63929	8.74944	8.52404	8.36361	8.95934	8.64811	8.59055	8.60601	8.45416	NaN	8.98541	8.76331	8.9961	8.73103	8.71458	9.11574	8.16729	8.73438	8.55895	8.68963	8.82451	8.69482	8.35578	8.86656	8.8416	NaN	9.72594	8.64415	NaN	9.14178	8.32694	8.4199	8.97932	9.63987	8.63694	8.90206	8.29081
10.378	9.43358	9.35475	10.5974	10.2993	9.12788	10.2234	10.4945	10.2721	10.0815	8.85899	9.88594	8.0938	10.356	10.4187	9.46967	10.1883	10.16	9.6229	9.95342	9.51682	10.1723	10.1585	10.1464	9.87088	10.2881	10.4454	10.3393	10.1191	10.2223	10.1879	10.5334	10.1497	10.384	9.78117	10.4746	10.3635	10.4037	10.3329	10.3659	10.4502	10.4522	10.2085	10.4776	10.2623	10.2645	10.1267	10.044	10.3369	10.3479
8.14353	7.96766	7.45313	7.52126	7.61899	6.76899	7.82325	6.89948	7.80284	7.94768	7.62682	7.7215	7.72239	7.77425	7.46253	NaN	7.92766	7.22452	7.37979	7.68419	7.17918	7.89125	7.6992	6.96685	7.46214	7.71169	8.06367	7.63707	8.00375	7.51502	7.50928	7.6492	NaN	7.26096	7.97316	NaN	NaN	7.76752	NaN	7.36068	8.46228	7.60846	8.83239	7.79888	NaN	7.80531	7.8607	7.93292	8.2494	6.73409
8.39729	9.45987	11.0996	NaN	8.83799	11.1643	8.74283	9.74129	9.98743	8.51412	9.0608	8.51973	9.08564	8.54702	8.3789	9.51462	8.55763	9.68524	9.45415	9.8952	NaN	8.94392	8.93562	8.52686	NaN	8.60682	8.85787	9.12021	9.02593	9.01235	8.89459	8.49549	8.22538	8.32061	NaN	9.15427	8.64204	8.88754	NaN	NaN	NaN	NaN	8.84442	8.79447	8.78789	8.6389	NaN	8.44494	8.32176	8.51232
9.78457	9.42751	9.46861	9.07326	9.6105	9.44337	9.54411	10.0632	9.40503	9.67855	8.85645	9.23687	9.07384	9.42542	9.17243	9.19791	9.54975	9.52327	9.57648	9.52165	9.30832	9.23289	9.14667	9.43155	9.03742	9.03755	9.05637	9.38129	9.45907	9.23004	9.29836	9.34748	9.19677	9.47437	9.43223	9.43955	9.59651	9.1405	9.30221	9.4555	9.51441	9.46693	9.38283	9.24732	9.35301	9.6188	9.8404	9.38995	9.51958	9.19677
11.4758	11.3236	11.5105	10.8994	10.8895	10.5372	11.2069	11.1292	10.7556	11.5359	10.4891	11.1348	10.912	11.1213	11.4884	10.9329	11.1673	11.2638	11.4347	11.1533	11.7432	11.2257	11.662	11.4948	11.6478	10.917	11.3579	11.1959	11.5212	11.3398	11.3966	11.2962	11.5433	11.3172	11.3374	11.5928	10.8108	11.3241	11.2987	11.0289	11.0611	10.9974	11.1053	11.4633	11.3728	11.2448	11.3421	11.2131	11.2998	11.5766
NaN	NaN	NaN	NaN	NaN	NaN	NaN	NaN	6.68257	NaN	NaN	NaN	NaN	NaN	NaN	NaN	NaN	NaN	NaN	NaN	NaN	NaN	NaN	NaN	NaN	NaN	NaN	NaN	NaN	NaN	NaN	6.09411	NaN	NaN	7.22399	NaN	7.22201	7.13757	NaN	NaN	NaN	NaN	NaN	NaN	6.77889	8.65526	7.77039	NaN	7.00406	8.54061
11.9237	10.2713	11.6495	11.6329	11.2884	11.6656	11.6878	11.6448	11.8282	11.9004	10.111	10.9785	10.6301	11.7602	11.5999	10.2736	11.4291	11.5699	10.9956	11.105	11.7526	11.5767	11.4272	11.5735	11.3492	11.7362	11.5174	11.9179	11.4541	11.6631	11.9218	11.7789	11.9522	11.8673	11.9319	12.2318	12.0048	11.7742	12.1523	11.8537	11.8411	11.9107	11.6368	11.9957	11.6546	12.2142	12.2633	11.7584	11.5965	11.5815
8.24294	8.29542	9.57077	8.50452	7.96212	8.84092	8.45202	8.82865	8.69996	8.33882	8.33684	7.98367	NaN	8.06536	8.17999	8.13849	8.1829	8.50632	8.34604	7.97741	8.06093	7.92408	8.19885	7.97957	8.25338	8.10226	8.17448	8.22694	8.12316	8.20269	8.53468	NaN	NaN	7.83627	8.21742	8.79633	8.3676	8.14721	8.50609	8.52157	8.12714	8.11267	8.36202	8.62842	7.96535	8.22784	8.45534	8.136	8.04725	8.43174
8.5572	8.2836	NaN	NaN	8.97564	9.26876	8.39988	8.3168	8.35335	8.68201	NaN	8.5686	8.53643	8.50707	NaN	8.55601	NaN	7.82488	8.30985	8.47848	NaN	8.00029	NaN	7.60333	8.56711	8.06052	NaN	NaN	NaN	NaN	NaN	NaN	NaN	NaN	NaN	NaN	NaN	NaN	NaN	8.08179	NaN	7.93628	8.00966	8.43689	NaN	NaN	7.87	NaN	NaN	7.60014
7.88817	NaN	NaN	7.75829	6.92841	NaN	7.59804	7.70489	7.60003	NaN	NaN	NaN	6.10236	7.35354	7.21421	NaN	7.72657	6.98863	NaN	NaN	7.51284	NaN	NaN	7.39397	NaN	7.78986	NaN	7.80601	NaN	7.48444	8.23107	7.8445	7.69445	7.94253	7.45808	8.05599	8.01376	8.22075	7.42599	NaN	7.7391	7.68104	NaN	8.13043	7.70602	7.58922	7.57942	7.93829	7.8586	7.94695
NaN	6.36237	8.08506	7.72888	7.04182	NaN	6.88384	NaN	7.81121	6.76882	7.12941	7.20259	6.39501	7.23418	6.97234	7.30058	7.00957	NaN	NaN	7.83966	6.96823	NaN	6.33289	NaN	NaN	NaN	NaN	7.67748	7.60929	NaN	NaN	7.51235	6.11951	7.4431	NaN	NaN	7.34972	NaN	NaN	7.0124	NaN	7.98809	NaN	6.59812	8.31108	NaN	8.60464	7.96889	8.06993	7.28642
9.33344	9.58464	9.16219	9.35569	9.68285	9.31212	9.06367	9.30608	9.21537	9.36366	9.27576	9.37548	9.8019	9.19873	9.34613	9.58235	9.50139	9.30666	9.33027	9.27353	9.32693	9.37802	9.59725	8.96941	9.41766	9.41421	9.69776	9.03433	9.25791	9.35389	9.4569	9.16924	9.21481	9.41258	9.30321	9.24994	9.53601	9.31574	9.81877	9.32786	9.13512	9.40227	9.171	9.24242	9.28354	8.98019	7.77218	9.36802	9.63951	8.90848
6.4948	8.05694	7.62056	7.19574	7.61235	7.73953	6.94737	7.22433	6.97866	7.55469	7.67624	7.78743	7.76086	7.44677	7.53634	7.15141	7.33981	7.50677	7.66795	7.70674	7.89821	7.41933	7.22848	7.53175	7.91643	7.41745	7.29425	7.13643	NaN	NaN	NaN	7.05972	7.33832	NaN	7.636	NaN	7.49317	NaN	6.74259	6.33181	7.52676	7.3777	7.19213	NaN	7.39498	6.34598	NaN	NaN	6.41522	7.68492
NaN	6.18227	7.03604	6.12505	NaN	7.32583	6.70307	6.08259	7.11849	5.90646	NaN	5.9022	NaN	NaN	6.82584	NaN	6.25966	6.87918	NaN	NaN	NaN	6.34647	NaN	6.73447	NaN	NaN	6.38687	6.73911	NaN	NaN	NaN	NaN	6.92606	NaN	6.46549	6.70079	6.53338	NaN	6.13439	6.41843	NaN	6.60594	NaN	6.32695	7.4556	6.75685	7.94629	6.517	5.43309	6.73025
9.132	8.59065	9.05857	9.54641	8.84506	8.71083	9.38447	9.40031	9.70839	9.10493	NaN	9.07191	NaN	NaN	9.28974	8.65214	9.39119	9.1489	8.87569	NaN	9.5947	9.27472	9.32952	9.21447	9.69526	9.97387	9.80907	10.246	9.7038	9.27309	10.043	9.86886	9.23006	9.87225	9.68195	9.51064	10.077	9.85827	9.4844	9.89375	9.58221	9.7809	10.0615	9.41405	9.58084	9.96609	10.5295	9.70952	10.2598	9.44972
8.1861	NaN	8.06159	7.87607	7.11342	8.00373	7.87211	7.55779	8.09414	7.41359	8.21778	7.81389	8.65365	8.04655	NaN	8.00007	7.83029	8.50661	7.84464	8.01546	NaN	NaN	NaN	7.78703	NaN	6.71088	8.17034	8.19709	8.12606	7.79727	7.20113	NaN	7.57178	7.90653	NaN	7.8035	7.11089	7.31363	7.89579	NaN	7.54394	7.44968	7.98914	7.64957	7.82591	7.19632	7.94048	8.22189	8.04285	7.87622
10.0037	9.52652	10.4742	11.0804	10.6773	10.6873	10.693	10.6466	10.8997	9.89786	10.4492	10.2335	10.3471	10.8882	10.3679	10.0638	9.9965	10.9204	9.9867	10.3433	10.3126	10.7093	10.829	10.5629	10.4249	10.8204	10.7204	10.594	10.569	10.6926	10.6632	10.6438	10.5024	10.6794	10.9007	9.17146	10.8881	11.0755	10.6704	10.7725	10.6754	11.0629	10.9523	11.1554	10.9384	10.4659	11.2557	10.8364	10.6794	10.7907
7.4584	7.25789	7.7488	7.08247	7.35993	7.46615	7.30493	6.60192	7.31374	6.71148	7.97957	7.63884	7.65227	7.93239	6.96152	6.887	6.98915	7.79908	7.97856	7.74281	7.49758	7.08318	7.88947	NaN	8.08965	7.5586	7.07921	NaN	7.41011	6.92611	7.32828	NaN	7.87438	7.43166	7.86119	7.03036	6.96893	6.60693	6.8104	NaN	7.38095	7.67368	7.89765	6.58144	7.0345	7.52466	6.94499	7.73019	7.49965	7.0919
8.33269	8.22677	8.87473	8.10236	7.77495	8.63373	8.42201	8.11652	7.74737	7.86261	7.66748	8.22023	8.6886	8.27355	8.20338	7.58799	8.15978	8.21484	8.34711	NaN	8.18521	7.47348	7.37382	8.02643	7.65165	8.11063	8.05363	8.01592	8.26699	7.52673	NaN	8.88049	7.69348	8.21278	NaN	NaN	7.87066	7.03654	8.60503	8.14516	8.67384	7.18989	8.30123	8.22839	7.98754	8.36356	NaN	7.98438	7.52745	7.36497
8.88271	9.69342	9.0688	8.89943	9.37794	9.33955	9.31219	9.35365	9.44512	8.98392	9.81452	8.9743	NaN	8.90351	7.61305	9.66283	9.20385	9.61268	9.37262	9.44541	9.42329	9.5143	NaN	9.1288	9.10029	8.88212	9.51321	9.30013	9.11701	NaN	9.00081	9.16727	8.87908	9.13826	9.22831	8.94033	9.33265	9.34788	9.02101	9.59426	9.33934	8.98783	9.20915	9.26632	9.206	8.39499	9.13291	NaN	9.13415	9.60459
9.39777	9.30497	9.19737	9.71856	9.11259	9.11722	9.41754	8.97745	9.72929	8.65671	9.1969	9.41643	8.6372	9.45965	9.04714	8.62297	9.20106	8.42165	8.76573	8.84843	9.11798	8.21279	8.40998	8.70923	8.6897	8.73076	8.09004	8.70165	9.18137	9.11486	9.26544	9.15031	8.87266	8.92755	9.02689	9.04847	9.26569	8.81309	8.85113	9.08548	9.47086	8.77695	8.89717	8.89089	8.88245	8.95529	8.68433	8.97747	9.04887	9.07318
8.19505	7.6116	8.36733	8.43966	7.85641	7.50346	8.41816	8.0916	8.67923	8.14421	8.32674	8.13268	5.50413	8.46729	7.75791	7.94004	8.16462	7.9815	7.64826	8.32915	7.08383	8.0411	7.9004	7.53077	7.22069	8.00373	8.08275	8.06098	8.04442	8.37978	8.53497	8.2058	7.95587	8.21172	8.09334	8.40528	8.53574	8.19715	7.8798	8.53451	8.55292	8.43527	8.35035	7.88337	8.43873	8.33948	8.90405	8.01569	8.71703	8.14621
15.0487	15.7193	15.1469	16.0082	15.4739	17.158	15.2946	14.879	15.5385	14.5988	16.8393	15.4722	15.9774	15.9917	15.3286	16.3639	15.7731	16.7526	15.6169	16.972	15.4226	15.3049	15.7846	14.8846	14.79	15.26	15.7514	15.9572	14.9314	15.1228	15.2409	15.2598	14.9312	15.6158	15.1955	15.1821	15.5947	15.8762	15.5902	15.8781	14.5116	16.2629	15.3853	15.5103	15.2896	14.9328	16.4773	15.2191	15.7094	16.1009
12.9482	13.9734	13.6439	13.2818	13.0838	15.1655	13.3772	12.582	13.1647	12.442	14.8886	13.9164	14.8362	13.7347	14.1129	14.7653	13.3649	14.0528	14.156	13.9153	14.1464	13.6928	13.5897	13.4712	13.7999	13.8945	13.8349	14.1054	13.712	13.6541	13.8572	13.95	13.0928	13.6642	13.421	13.5107	13.3452	13.9163	13.8992	13.9255	13.6493	13.7947	13.4336	13.3382	13.0993	13.7477	14.1323	14.1693	13.7322	14.0517
9.85032	10.0211	9.8079	9.71741	9.10829	11.633	9.28816	9.68669	9.61075	9.57165	9.86092	9.0658	10.0721	9.20049	9.07936	10.1533	9.22347	9.92533	9.41867	9.54552	9.07527	9.05123	8.60327	8.624	8.62501	9.41087	9.24321	9.46612	9.1982	8.88474	9.11487	9.73631	8.80367	9.16573	9.09166	8.81859	9.03749	9.53958	9.32121	9.44083	9.39981	8.93817	8.73863	8.78976	9.22504	9.21089	8.96855	9.32655	9.38503	9.07537
7.92552	8.51218	7.46724	7.30222	8.39641	7.99113	8.5853	7.00116	8.12092	7.94103	8.01515	7.71001	8.59726	8.17729	7.77864	8.5399	8.35428	8.16594	8.60633	7.59912	8.25315	8.09657	7.89752	7.97705	7.85969	8.38014	8.18263	8.44025	8.4855	8.13481	8.66138	8.35873	8.12277	8.34031	7.69125	8.46543	8.13245	8.2187	8.72171	8.54167	8.42462	8.25968	8.50844	8.04527	8.31563	8.28682	9.54095	8.5164	8.0588	NaN
NaN	NaN	NaN	NaN	NaN	NaN	NaN	NaN	NaN	NaN	NaN	NaN	NaN	NaN	NaN	NaN	7.24124	NaN	NaN	NaN	NaN	NaN	NaN	NaN	NaN	NaN	NaN	NaN	8.17869	NaN	7.70801	7.61936	7.84022	7.82024	8.3842	NaN	8.13479	8.53952	8.24201	8.19513	7.53224	NaN	7.86394	NaN	8.4104	9.83856	8.61778	8.11436	8.33646	8.0067
10.1656	10.5089	10.1366	10.0508	9.89519	10.435	10.0228	10.2226	9.8993	10.3333	9.99829	10.2624	10.3949	10.2033	10.5081	10.1631	9.91335	10.3145	10.4911	10.1438	10.4328	10.1105	10.3856	10.3666	10.4829	10.3592	10.1366	10.0263	10.1778	9.88856	10.4382	10.389	10.4106	10.1852	10.4112	10.4141	10.1837	10.3257	10.1213	10.5129	10.1985	10.253	9.84373	10.1973	10.0755	10.3557	10.518	10.3978	9.98895	10.2402
5.91013	NaN	NaN	6.89776	6.75582	NaN	6.71547	6.80203	6.44682	6.57637	NaN	NaN	NaN	6.62667	6.79068	NaN	6.62188	NaN	NaN	NaN	6.67579	NaN	6.98389	6.69389	6.32274	6.46259	7.30534	6.85201	NaN	6.02107	6.9175	6.9181	6.65548	6.89563	7.00249	6.75701	7.36	6.62393	7.52261	7.26902	6.28367	5.95148	6.74368	7.13521	6.69566	6.77944	6.60378	5.94625	NaN	7.46123
7.43018	7.5995	7.78549	7.7762	7.83901	7.8742	7.6355	7.46904	7.57889	7.79991	7.70138	7.51167	7.84634	7.45605	7.54314	7.2783	7.6863	7.83969	7.72756	7.81936	8.01893	7.91028	8.2499	7.83114	7.71098	8.04686	8.07298	7.47126	8.22354	7.86287	7.78908	7.76758	7.92818	7.95393	7.79598	7.81481	7.52385	NaN	7.75449	7.72176	7.62484	7.45105	7.83719	7.64612	7.41815	7.37657	7.92864	7.71217	7.83724	7.644
9.23681	9.65077	9.39504	9.32646	9.14797	9.182	9.24878	9.29781	9.2391	9.26239	8.57776	9.61196	8.99516	9.37038	9.51758	9.04559	9.27466	9.53699	9.28221	9.42904	9.00941	9.35688	9.64353	9.23098	8.88586	9.31772	9.60775	9.41656	9.3406	9.25874	9.09717	9.15058	9.15649	9.59924	9.01401	9.36091	9.26385	9.50229	9.36999	8.9822	9.17927	9.28973	9.2117	9.30778	9.30371	8.96625	9.52962	9.24595	9.44238	8.73691
9.04593	9.36267	10.1026	9.53205	7.99047	11.3412	8.43005	9.30721	9.1277	8.59974	9.34152	8.33676	9.48381	8.59794	7.4484	9.51423	7.89939	8.2095	7.82158	NaN	8.04204	NaN	NaN	NaN	9.07253	8.15825	NaN	NaN	NaN	8.31283	8.0157	NaN	7.89951	8.52931	NaN	NaN	NaN	8.80675	NaN	NaN	NaN	NaN	NaN	8.72417	8.73138	NaN	8.72221	NaN	NaN	7.39663
10.546	10.4161	10.6857	10.2441	9.69999	10.9938	10.0564	10.2265	10.0856	10.5898	9.73278	10.2254	10.1651	9.7669	10.2797	10.1883	9.81429	10.1386	10.1347	9.78549	10.376	9.46739	10.0215	10.2599	10.2579	9.95109	9.99466	10.1163	10.094	10.2993	10.0985	10.1966	10.0298	10.0693	10.3488	10.1335	10.1854	9.75873	10.1122	9.93002	9.90063	9.77678	10.1269	10.5778	10.194	10.1124	10.3038	10.3787	9.84534	10.0426
13.7524	13.839	13.4579	13.8402	13.6802	12.7616	13.6226	13.3681	13.5125	13.958	13.2539	13.9306	12.7327	13.8588	13.9091	13.7474	14.0215	14.011	14.0607	14.2051	13.9494	14.0308	14.1934	14.1072	14.2814	14.1138	14.2466	14.1328	14.0616	14.124	14.0004	13.9416	14.0711	14.1005	13.8527	14.2597	14.0293	14.1394	14.3389	13.9069	13.9434	13.9053	14.0089	13.9441	14.0279	13.8829	13.8912	13.91	14.0356	14.1716
9.3493	9.65916	9.32652	9.44494	9.30318	7.94442	9.01744	8.90753	8.9228	9.60845	8.22751	9.60996	8.88706	9.64021	9.79374	8.96728	9.36558	9.57328	9.24068	10.036	8.96475	9.10783	9.61094	9.11257	8.95191	9.14295	9.65968	9.38858	9.29086	9.29848	9.32524	9.41747	9.67933	9.42838	9.15053	9.65111	9.17436	9.27421	9.42532	9.21919	9.52474	9.28879	9.48547	9.18688	9.32848	8.72975	8.80948	9.42744	9.48346	8.9894
10.6604	7.78339	8.41363	10.5832	9.60724	8.51405	10.3336	10.1987	10.4612	10.2026	NaN	9.48143	8.79607	10.4234	9.98704	8.70646	9.93431	9.69462	8.43663	7.99429	9.31952	10.1008	10.3336	10.1124	9.85227	10.3732	10.9893	10.9181	9.99526	10.4863	10.3079	11.0042	10.128	10.4827	9.94549	10.7915	11.0523	10.6385	10.9618	10.6061	10.4384	10.3986	10.565	10.8365	10.6111	10.4771	9.72853	10.1073	10.7433	10.653
10.2876	10.1533	10.9727	11.4529	11.7442	11.3832	11.2563	11.6827	11.2969	10.4034	11.0692	10.4953	9.99924	11.6432	10.9489	11.4989	11.4106	11.375	10.4476	11.5492	10.8556	11.4669	11.5745	11.2037	10.8743	11.5336	11.1755	11.2813	10.8768	11.491	10.7242	10.1781	10.7276	11.0949	9.52213	10.1061	11.3595	11.5409	11.1388	11.4284	10.1662	11.2609	11.3348	11.4747	11.6176	10.769	11.1627	10.5305	11.4822	11.4914
8.62011	7.88138	7.83146	7.95382	7.77639	6.30369	8.37642	7.91346	8.15168	8.5401	7.01041	7.86112	6.39862	8.10857	8.01347	7.28586	8.03977	8.07432	8.2897	7.59441	8.08041	8.08041	8.30929	8.21945	8.1993	8.36299	8.23138	8.39699	8.05595	8.33276	8.07988	8.82796	8.66772	8.34458	8.34419	8.60664	8.06424	7.90133	8.57041	8.52196	8.6211	8.0584	8.03244	8.40098	8.32165	8.99397	8.11167	8.58417	8.00557	8.30447
8.97969	10.4894	11.7582	10.2015	8.3233	11.6172	9.20074	9.53897	10.5468	9.51872	8.10492	8.2282	9.13519	7.07604	7.36615	8.24024	7.64576	7.66686	7.57212	NaN	8.12635	7.57117	NaN	7.45578	7.7503	7.71967	8.2086	7.95098	7.78718	7.51669	7.47447	7.95007	7.18657	7.90174	NaN	NaN	NaN	7.31238	7.60251	NaN	8.35393	8.15473	9.2041	8.67637	8.63978	8.20836	7.243	8.83801	NaN	7.75988
NaN	7.63202	11.194	NaN	6.63483	9.63714	NaN	8.21428	7.3188	NaN	NaN	NaN	NaN	NaN	NaN	NaN	NaN	NaN	NaN	NaN	NaN	NaN	NaN	NaN	NaN	NaN	NaN	NaN	NaN	NaN	NaN	NaN	NaN	NaN	NaN	NaN	NaN	NaN	NaN	NaN	6.59422	NaN	NaN	NaN	NaN	NaN	NaN	NaN	NaN	NaN
8.20665	NaN	NaN	7.64219	7.21247	6.89948	7.83959	7.39582	7.58177	7.67842	NaN	NaN	NaN	7.34102	7.96287	NaN	NaN	NaN	6.48619	NaN	7.86994	NaN	NaN	7.41035	7.6533	7.24329	NaN	7.29687	7.03544	6.92348	7.35171	7.50266	7.53149	NaN	7.54411	NaN	7.23094	6.19496	6.92397	7.90291	8.1754	NaN	NaN	7.6909	7.37253	7.89983	NaN	7.35576	6.94212	6.68302
9.61128	9.51439	8.96666	9.84057	9.40881	9.02405	9.61255	9.39324	9.3734	9.4972	8.82847	9.5408	9.54132	9.55597	9.15331	8.96053	9.49871	9.16612	9.34292	9.78726	9.61537	9.44829	9.60677	9.3566	9.35121	9.42687	10.1222	10.0448	9.59506	9.45467	9.16965	9.64367	9.55544	9.98238	9.46773	9.61275	9.53819	9.71028	9.68221	9.35472	9.42079	9.72982	9.65024	9.8027	9.48265	9.60852	10.4629	9.32532	9.87695	9.0743
NaN	10.8048	NaN	NaN	NaN	NaN	10.0187	NaN	9.1423	NaN	NaN	NaN	NaN	NaN	NaN	NaN	NaN	8.21076	NaN	NaN	NaN	NaN	NaN	NaN	NaN	NaN	NaN	9.53477	10.289	NaN	NaN	NaN	NaN	NaN	5.20526	NaN	NaN	9.07829	NaN	NaN	NaN	NaN	NaN	NaN	9.61311	9.45247	NaN	8.93302	NaN	NaN
9.19365	NaN	8.49601	8.0609	8.12758	8.05986	6.76791	8.48791	7.92427	8.52701	8.47801	7.32448	8.40799	8.45755	8.25569	8.01921	7.21752	8.33602	7.37512	7.797	8.65759	NaN	NaN	8.25698	8.43903	7.46732	8.6651	NaN	NaN	6.83648	8.83944	NaN	7.57191	NaN	NaN	8.88693	NaN	NaN	7.91011	NaN	8.76772	7.42685	NaN	8.54087	8.212	8.05882	NaN	6.98737	8.32484	8.39766
10.7013	10.6826	11.2074	NaN	10.6034	10.5983	10.4706	10.6579	NaN	NaN	11.5946	10.9235	10.0576	10.0715	10.907	10.8708	11.1964	10.7231	10.9394	NaN	10.1409	NaN	NaN	NaN	11.3064	10.7285	11.2645	NaN	NaN	11.3896	11.3963	10.8961	11.4794	10.5099	NaN	11.39	11.3092	11.9966	11.2479	NaN	11.2824	NaN	10.5175	NaN	NaN	11.4156	10.7202	11.4338	NaN	11.188
NaN	NaN	NaN	11.4379	NaN	11.7919	11.1732	NaN	11.5777	NaN	11.3996	10.8958	NaN	NaN	NaN	NaN	NaN	NaN	NaN	10.3136	NaN	NaN	NaN	NaN	NaN	NaN	11.2317	11.083	NaN	NaN	NaN	NaN	NaN	NaN	NaN	NaN	NaN	NaN	NaN	NaN	NaN	NaN	NaN	NaN	NaN	NaN	NaN	NaN	NaN	9.9026
7.02075	6.73541	6.99746	7.35955	6.73801	NaN	6.72234	6.21043	7.27975	NaN	NaN	6.80604	NaN	6.60561	6.82528	6.02099	6.90047	6.10645	7.001	NaN	6.51589	6.39298	NaN	6.71253	NaN	6.53903	NaN	NaN	6.51437	NaN	NaN	7.21521	NaN	NaN	6.96869	6.09021	7.34171	NaN	6.76168	NaN	NaN	NaN	6.69046	7.08795	6.96275	6.62752	7.28055	NaN	NaN	6.34636
NaN	7.26828	7.99	7.16565	6.64972	8.34083	NaN	7.19878	6.71821	7.28304	8.69174	9.04777	9.50448	8.1463	8.26639	8.96385	8.50358	8.24244	8.45518	NaN	8.53208	NaN	NaN	8.38411	8.70174	7.38188	7.66188	NaN	NaN	8.2337	8.08039	8.66823	8.44936	7.90897	9.23495	8.21803	7.15655	7.51784	7.94719	NaN	7.55649	6.47659	6.75473	7.60614	7.43746	7.78824	7.68983	7.88627	7.99132	6.99616
8.64492	9.53236	8.50093	9.8815	9.21234	8.37711	9.47862	9.97398	9.73968	9.06909	8.59146	9.22356	8.73359	9.42263	9.40642	8.61222	9.04436	9.32993	9.08479	9.28672	9.26754	9.24123	9.52925	9.61684	9.33201	9.23743	8.82712	9.35496	8.83851	9.11747	9.47652	9.04982	9.22666	8.99483	9.69914	9.47084	9.64287	9.42275	8.33805	9.29866	9.00433	9.79995	9.27652	9.88316	9.42673	9.09318	8.81001	9.39647	9.23377	9.63308
8.98205	9.33712	10.2522	9.38201	9.32258	10.7065	9.18328	9.61115	9.87156	9.08821	9.78987	8.74363	9.89232	9.07634	8.76062	9.64737	9.2989	9.39842	9.27431	9.08273	8.65063	9.11397	9.10321	9.06145	9.00088	8.76101	8.67198	8.76769	8.07831	9.08817	8.2802	8.7422	8.59822	8.80307	8.91809	8.41246	NaN	8.6083	8.58931	8.78377	8.46472	8.74637	NaN	8.65568	9.11772	8.82247	8.91626	9.26715	NaN	9.02938
10.8499	11.5393	11.9421	11.9726	12.2061	12.0267	11.8282	11.9841	11.9913	11.4004	12.444	11.898	12.1439	11.9463	11.7943	12.1829	11.8279	12.2555	11.8209	11.5195	11.8354	12.0059	12.1188	11.7784	11.9992	11.8005	11.5881	11.5561	11.5341	11.7087	11.1832	11.1552	11.3076	11.4794	11.4974	10.6923	11.9248	11.8157	11.2984	11.9329	11.023	11.7675	11.8945	11.937	11.5885	11.1177	12.559	11.1408	11.6659	12.0513
8.03411	7.71027	7.37471	7.42091	7.95183	7.44422	7.7943	7.57219	7.8762	7.62001	7.51242	7.42976	7.94241	7.7341	7.40912	7.75537	7.97719	7.3262	7.71136	7.97995	7.31951	7.51617	NaN	NaN	7.59058	7.31312	NaN	7.32566	NaN	7.06648	7.64911	NaN	7.54483	7.6082	7.48813	NaN	8.13847	7.77771	7.33408	NaN	7.85559	7.54775	7.47248	7.7466	7.73414	7.93744	8.28117	7.78582	7.87203	8.12969
8.04493	8.07906	8.35156	7.68966	8.45297	8.52779	NaN	8.13837	7.84844	7.85562	8.67752	7.97572	8.66992	8.28438	7.64228	8.2856	8.13496	8.25617	8.13541	8.01305	NaN	7.99079	8.28432	7.82282	8.82081	7.66129	8.12931	8.09921	NaN	7.94753	6.34592	7.35584	7.81098	8.01068	7.77545	7.3788	7.87599	8.46434	7.22573	8.45899	7.32493	7.68396	NaN	8.04933	7.7057	7.83021	8.56419	8.37969	7.60051	8.30099
6.95783	NaN	7.6596	8.37902	8.38544	NaN	8.26796	8.53211	7.72504	7.08937	NaN	NaN	NaN	8.375	7.81123	NaN	7.3261	7.86353	6.71548	NaN	7.76291	NaN	NaN	8.2613	7.73131	8.11579	NaN	8.83564	NaN	8.6781	8.4403	8.36704	9.39494	NaN	7.82437	8.09825	8.94776	8.80239	7.81403	8.62656	7.57073	8.44978	8.16704	8.81109	8.05144	8.05982	8.92905	7.30338	8.72266	8.19004
[truncated: 2,037 more rows]
[truncated: 30 more columns]
